# Supplementary material for: Exploring the HeLa Dark Mitochondrial Proteome
Source: Front Cell Dev Biol. 2020 Mar 5;8:137. doi: 10.3389/fcell.2020.00137 (PMC7066081; doi:10.3389/fcell.2020.00137)
Supplement: Supplementary file 2 [file Table_4.xlsx]

## Sheet: F1_TRYPS_1
Entry	Description	mW (Da)	pI (pH)	PLGS Score	Peptides	Theoretical Peptides	Coverage (%)	Precursor RMS Mass Error (ppm)	Products	Products RMS Mass Error (ppm)	Products RMS RT Error (min)	Amount (fmol)	Amount (ngrams)
P00924	ENO1_YEAST Enolase 1 OS=Saccharomyces cerevisiae (strain ATCC 204508 / S288c) GN=ENO1 PE=1 SV=3	47889	5.8989	53107.4	51	37	77.2829	2.9135	633	5.726	0.0190609	500	23.9882
NX_P10809-1	HSPD1 60 kDa heat shock protein_ mitochondrial Iso 1	61016	5.5503	49941.3	46	57	68.9354	2.5122	600	6.2928	0.0135225	171.338	10.4903
NX_P60709-1	ACTB Actin_ cytoplasmic 1 Iso 1	41709	5.1431	48926.3	59	37	68.5333	2.2015	717	5.9191	0.0185276	577.784	24.3126
NX_P80723-1	BASP1 Brain acid soluble protein 1 Iso 1	22680	4.4238	45279.9	15	30	77.533	1.1916	331	5.7977	0.0134868	245.905	5.5804
NX_P05386-1	RPLP1 60S acidic ribosomal protein P1 Iso 1	11506	4.0005	43257	5	8	57.0175	0.3778	97	6.3531	0.0102349	107.333	1.2481
NX_Q9UBI6-1	GNG12 Guanine nucleotide-binding protein G(I)/G(S)/G(O) subunit gamma-12 Iso 1	8001	9.4761	42868.6	7	7	76.3889	6.0727	80	6.9733	0.00978345	112.759	0.9156
NX_P08195-1	SLC3A2 4F2 cell-surface antigen heavy chain Iso 1	67951	4.6992	42249	86	51	66.5079	2.0607	973	5.2694	0.0164156	335.53	22.8906
NX_P08195-2	SLC3A2 4F2 cell-surface antigen heavy chain Iso 2	57908	5.0273	42238.3	43	50	77.8828	2.2146	914	5.2567	0.0165516	113.019	6.5618
NX_P31327-1	CPS1 Carbamoyl-phosphate synthase [ammonia]_ mitochondrial Iso 1	164834	6.2798	40970.8	165	121	77.7333	2.4131	1831	5.7001	0.0145899	310.486	51.5655
NX_P62820-1	RAB1A Ras-related protein Rab-1A Iso 1	22663	5.8491	37180.2	11	22	50.2439	2.3098	136	4.9148	0.0137032	121.308	2.7787
NX_P05186-1	ALPL Alkaline phosphatase_ tissue-nonspecific isozyme Iso 1	57268	6.1948	34777.5	56	45	59.1603	1.7312	578	5.518	0.0174984	338.904	19.5368
NX_P04899-1	GNAI2 Guanine nucleotide-binding protein G(i) subunit alpha-2 Iso 1	40425	5.1899	34524.4	25	33	67.0423	3.256	349	6.0194	0.014883	170.603	6.9984
NX_P35613-1	BSG Basigin Iso 1	42174	5.2822	34107.8	22	24	39.4805	1.8798	248	5.9595	0.0138625	0	0
NX_P35613-3	BSG Basigin Iso 3	19425	6.2329	31472.8	10	15	55.1136	1.9419	222	5.7425	0.0143592	224.607	4.3915
NX_P27105-1	STOM Erythrocyte band 7 integral membrane protein Iso 1	31710	7.9878	30348.4	20	26	66.6667	2.3093	191	6.1838	0.0137255	116.412	3.7138
NX_P68363-1	TUBA1B Tubulin alpha-1B chain Iso 1	50119	4.7622	30033.3	26	35	58.98	2.0099	327	6.2749	0.0141072	145.313	7.3871
NX_Q9H0U4-1	RAB1B Ras-related protein Rab-1B Iso 1	22157	5.395	29611.9	13	21	80.0995	4.1379	150	6.2107	0.01386	86.2977	1.9281
NX_Q71U36-1	TUBA1A Tubulin alpha-1A chain Iso 1	50103	4.7622	29565.2	18	35	55.8758	2.6054	306	6.2783	0.0141696	23.9015	1.2147
NX_P68104-1	EEF1A1 Elongation factor 1-alpha 1 Iso 1	50109	9.3428	28029.8	32	36	63.2035	3.9922	356	5.8434	0.0139799	228.913	11.5563
NX_O43707-1	ACTN4 Alpha-actinin-4 Iso 1	104788	5.1211	27462.8	85	93	71.3502	3.3245	835	6.4389	0.0139048	139.446	14.6852
NX_P05388-1	RPLP0 60S acidic ribosomal protein P0 Iso 1	34251	5.606	26200.1	17	27	51.4196	2.3245	221	5.4355	0.0152429	130.447	4.4932
NX_P08238-1	HSP90AB1 Heat shock protein HSP 90-beta Iso 1	83212	4.7739	26010	47	75	59.6685	3.4604	621	5.8936	0.0131475	183.002	15.3002
NX_Q15758-1	SLC1A5 Neutral amino acid transporter B(0) Iso 1	56562	5.1753	25746.8	17	29	30.8688	3.7619	223	6.2313	0.0172082	181.165	10.3363
NX_P61224-1	RAP1B Ras-related protein Rap-1b Iso 1	20811	5.4653	25254	12	17	60.8696	2.0196	170	5.7187	0.0163439	100.234	2.1102
NX_P07355-1	ANXA2 Annexin A2 Iso 1	38579	7.7842	24811.4	43	34	77.5811	2.4566	470	5.8315	0.0161179	186.417	7.239
NX_P35221-1	CTNNA1 Catenin alpha-1 Iso 1	100008	5.8755	24405.2	51	83	63.1347	4.8927	598	6.8149	0.0126015	114.395	11.526
NX_P26038-1	MSN Moesin Iso 1	67777	6.0103	23945.5	63	70	68.4575	3.0382	627	6.1269	0.0150479	97.7152	6.6382
NX_P0DPH7-1	TUBA3C Tubulin alpha-3C chain Iso 1	49927	4.7974	23933.9	20	35	52.2222	3.7712	251	6.5283	0.0151891	58.2564	2.9503
NX_P05387-1	RPLP2 60S acidic ribosomal protein P2 Iso 1	11657	4.1792	23694	5	9	69.5652	0.5663	108	6.1863	0.0101466	110.403	1.2878
NX_P35579-1	MYH9 Myosin-9 Iso 1	226390	5.3364	22816.1	167	196	59.1837	3.6205	1693	6.5504	0.013223	170.904	38.9299
NX_P08754-1	GNAI3 Guanine nucleotide-binding protein G(k) subunit alpha Iso 1	40506	5.3584	22349.6	20	32	57.3446	3.4371	256	5.9716	0.0145888	161.517	6.6388
NX_P42704-1	LRPPRC Leucine-rich PPR motif-containing protein_ mitochondrial Iso 1	157804	5.729	21015.9	118	146	71.1621	4.2222	1222	6.5666	0.014949	136.111	21.6557
NX_Q9BQE3-1	TUBA1C Tubulin alpha-1C chain Iso 1	49863	4.7856	20505.3	19	35	54.7884	2.5702	268	6.4254	0.0141801	126.032	6.3747
NX_Q6NZI2-1	CAVIN1 Caveolae-associated protein 1 Iso 1	43449	5.3394	20452.8	29	33	35.1282	1.8635	305	5.7155	0.0121807	173.418	7.5395
NX_P13987-1	CD59 CD59 glycoprotein Iso 1	14167	6.0337	20381.4	16	11	37.5	1.8246	121	6.029	0.0127642	262.196	3.8817
NX_P68366-2	TUBA4A Tubulin alpha-4A chain Iso 2	48297	4.7007	20147.4	17	35	50.5774	1.6402	236	6.6294	0.0148147	8.3871	0.4111
NX_P40926-1	MDH2 Malate dehydrogenase_ mitochondrial Iso 1	35480	8.8213	19924.2	11	32	44.0828	2.1527	167	5.9923	0.0136836	59.4051	2.1362
NX_Q9NZM1-1	MYOF Myoferlin Iso 1	234558	5.7642	19903.5	126	176	59.6798	3.046	984	6.7586	0.0156175	0	0
NX_P30050-1	RPL12 60S ribosomal protein L12 Iso 1	17807	9.8965	19898.3	9	18	56.9697	1.5288	103	5.8436	0.0140308	43.8695	0.7892
NX_P14625-1	HSP90B1 Endoplasmin Iso 1	92411	4.5645	19726.7	68	92	57.6588	3.1438	654	6.0294	0.0139167	166.915	15.4821
NX_A6NMY6-1	ANXA2P2 Putative annexin A2-like protein Iso 1	38634	6.5479	19522.2	33	33	56.3422	2.3652	329	5.9509	0.0167246	170.507	6.6208
NX_P46777-1	RPL5 60S ribosomal protein L5 Iso 1	34340	10.0151	19439.5	17	29	40.404	2.5094	205	6.0855	0.0121651	104.788	3.6247
NX_P30464-1	HLA-B HLA class I histocompatibility antigen_ B-15 alpha chain Iso 1	40362	5.8608	19186.3	14	30	51.6575	2.1721	191	5.9742	0.0138822	142.192	5.7834
NX_P11021-1	HSPA5 Endoplasmic reticulum chaperone BiP Iso 1	72288	4.875	19034.1	53	60	55.3517	3.7907	493	6.2175	0.0134982	151.394	10.9681
NX_P63104-1	YWHAZ 14-3-3 protein zeta/delta Iso 1	27727	4.5278	18932.8	14	30	62.8571	3.1028	175	6.0855	0.0112023	69.4372	1.9384
NX_P05023-1	ATP1A1 Sodium/potassium-transporting ATPase subunit alpha-1 Iso 1	112824	5.1694	18748.8	60	78	46.7253	2.9121	703	6.8349	0.014555	162.411	18.5486
NX_P60033-1	CD81 CD81 antigen Iso 1	25792	4.9131	18643.5	5	11	25	2.785	115	5.3865	0.0127985	153.864	4.0764
NX_P30460-1	HLA-B HLA class I histocompatibility antigen_ B-8 alpha chain Iso 1	40305	5.3408	17864.1	12	31	51.105	2.1961	176	5.4175	0.0142143	122.473	4.9814
NX_Q6S8J3-1	POTEE POTE ankyrin domain family member E Iso 1	121285	5.7715	17721.9	16	114	17.4884	6.9777	222	5.7269	0.0179576	5.6236	0.6915
NX_P00338-1	LDHA L-lactate dehydrogenase A chain Iso 1	36665	8.3657	17595.2	31	38	59.9398	3.8721	259	6.2856	0.0133745	127.446	4.7122
NX_P13639-1	EEF2 Elongation factor 2 Iso 1	95277	6.394	17469.6	64	80	56.7599	2.6238	577	5.9219	0.0157717	120.589	11.6137
NX_P04406-1	GAPDH Glyceraldehyde-3-phosphate dehydrogenase Iso 1	36030	8.6968	17247.5	19	26	52.2388	2.7088	214	6.7328	0.013153	134.965	4.889
NX_P07900-1	HSP90AA1 Heat shock protein HSP 90-alpha Iso 1	84606	4.7476	17132.9	48	101	56.2842	4.1221	518	6.6414	0.0141343	92.4927	7.8673
NX_P84095-1	RHOG Rho-related GTP-binding protein RhoG Iso 1	21294	8.0845	17102.4	11	18	58.6387	3.641	115	6.9298	0.0126845	43.5839	0.9486
NX_P49411-1	TUFM Elongation factor Tu_ mitochondrial Iso 1	49510	7.3726	17037.8	38	42	73.6726	3.6595	367	6.4352	0.0152528	103.175	5.1467
NX_P62888-1	RPL30 60S ribosomal protein L30 Iso 1	12775	9.9536	17036.9	10	10	68.6957	3.6807	93	5.6392	0.0146704	83.1767	1.0776
NX_P51149-1	RAB7A Ras-related protein Rab-7a Iso 1	23474	6.5742	17028.5	18	24	76.8116	2.6718	165	6.7367	0.0150264	49.3166	1.1725
NX_P27797-1	CALR Calreticulin Iso 1	48111	4.0942	16720.9	29	52	58.0336	4.0039	303	6.1036	0.0161723	224.188	10.8311
NX_P23284-1	PPIB Peptidyl-prolyl cis-trans isomerase B Iso 1	23727	9.8511	16605.8	17	24	51.3889	1.819	168	5.906	0.0127411	87.2076	2.0755
NX_P07437-1	TUBB Tubulin beta chain Iso 1	49638	4.5908	16312.8	22	32	64.1892	2.4797	289	6.7712	0.0147302	59.5119	2.9832
NX_P01116-2	KRAS GTPase KRas 2B	21410	8.2222	16207.9	12	16	69.6809	2.1089	110	5.529	0.0161697	44.8193	0.9705
NX_P30508-1	HLA-C HLA class I histocompatibility antigen_ Cw-12 alpha chain Iso 1	40860	5.8682	16025.6	15	29	56.0109	2.1191	190	5.9063	0.0127072	69.0751	2.8557
NX_P12814-1	ACTN1 Alpha-actinin-1 Iso 1	102992	5.0933	15875.6	52	85	65.1345	3.2308	555	6.4355	0.014182	46.2728	4.7952
NX_P60953-2	CDC42 Cell division control protein 42 homolog Iso 2	21245	6.1538	15809.9	7	14	43.9791	4.2151	85	5.1141	0.0157014	49.9914	1.0799
NX_P10316-1	HLA-A HLA class I histocompatibility antigen_ A-69 alpha chain Iso 1	40951	6.4497	15797.8	19	31	55.0685	7.0328	278	5.9581	0.0140455	122.267	5.045
NX_P61313-1	RPL15 60S ribosomal protein L15 Iso 1	24131	12.0146	15723.2	13	18	47.0588	2.7029	114	5.5278	0.0158891	91.1113	2.2104
NX_P62834-1	RAP1A Ras-related protein Rap-1A Iso 1	20973	6.5317	15680	11	16	59.7826	4.0827	132	5.5712	0.0146773	68.0579	1.4516
NX_P50151-1	GNG10 Guanine nucleotide-binding protein G(I)/G(S)/G(O) subunit gamma-10 Iso 1	7200	8.0039	15576.7	5	9	79.4118	8.3058	35	4.3908	0.0128296	19.76	0.1458
NX_Q15019-1	SEPT2 Septin-2 Iso 1	41461	6.1392	15534.8	18	31	54.2936	5.0514	214	5.7104	0.0123686	82.7809	3.4533
NX_P15311-1	EZR Ezrin Iso 1	69369	5.8726	15357.6	66	80	62.628	3.3205	519	5.9641	0.0153851	120.256	8.361
NX_P62873-1	GNB1 Guanine nucleotide-binding protein G(I)/G(S)/G(T) subunit beta-1 Iso 1	37353	5.5356	15203.4	19	21	63.8235	2.699	194	6.7268	0.0191549	90.8295	3.4675
NX_P68032-1	ACTC1 Actin_ alpha cardiac muscle 1 Iso 1	41991	5.0713	14975.3	29	37	63.9257	2.2412	366	6.2628	0.0204167	134.988	5.7183
NX_P62701-1	RPS4X 40S ribosomal protein S4_ X isoform Iso 1	29579	10.5864	14865.7	19	25	55.1331	2.0436	158	7.1559	0.0161559	51.5838	1.5385
NX_Q05682-5	CALD1 Caldesmon Iso 5	61176	6.3545	14842.5	35	67	55.8271	4.6528	446	6.2269	0.0129239	119.409	7.3162
NX_P01891-1	HLA-A HLA class I histocompatibility antigen_ A-68 alpha chain Iso 1	40883	6.2271	14836.7	24	30	63.0137	6.7061	283	6.0199	0.0141105	183.131	7.5439
NX_P04222-1	HLA-C HLA class I histocompatibility antigen_ Cw-3 alpha chain Iso 1	40835	5.9429	14777.6	13	26	40.9836	2.235	144	5.0904	0.0104068	0.2677	0.011
NX_P18124-1	RPL7 60S ribosomal protein L7 Iso 1	29207	11.0654	14662	23	25	57.2581	3.3589	209	6.4153	0.0124199	107.707	3.154
NX_Q05682-3	CALD1 Caldesmon Iso 3	64217	6.7046	14635.6	34	70	52.6882	4.6773	443	6.1905	0.0127924	20.0141	1.2872
NX_Q05682-1	CALD1 Caldesmon Iso 1	93175	5.439	14615.8	46	94	38.8399	4.1706	457	6.2393	0.0127775	119.409	11.1395
NX_P68371-1	TUBB4B Tubulin beta-4B chain Iso 1	49799	4.6025	14448.1	19	32	54.1573	1.676	243	6.4879	0.0144124	33.7438	1.6969
NX_P16070-7	CD44 CD44 antigen Iso 7	78397	5.0859	14402.5	16	47	24.9649	5.1242	208	6.3167	0.0114968	229.095	18.0891
NX_P35241-1	RDX Radixin Iso 1	68521	5.9692	14390.3	36	69	55.2316	3.6964	345	7.0253	0.0155433	45.8872	3.1514
NX_P61586-1	RHOA Transforming protein RhoA Iso 1	21754	5.7305	14358.2	14	22	59.5855	3.2002	136	5.7525	0.0137059	92.9832	2.0559
NX_P27635-1	RPL10 60S ribosomal protein L10 Iso 1	24587	10.4927	14306.1	19	20	52.8037	2.521	138	5.8299	0.0111185	95.7194	2.3987
NX_Q9UHB6-4	LIMA1 LIM domain and actin-binding protein 1 Iso 4	85171	6.3149	14176.1	40	83	58.5526	3.7862	430	7.0599	0.0152661	109.195	9.3558
NX_P61006-1	RAB8A Ras-related protein Rab-8A Iso 1	23653	9.4321	14102.6	12	22	56.5217	5.3568	124	6.5162	0.0135116	62.4292	1.4883
NX_Q02878-1	RPL6 60S ribosomal protein L6 Iso 1	32707	11.0244	14061.9	26	29	47.2222	1.9594	207	5.8397	0.0144633	115.656	3.7918
NX_P63218-1	GNG5 Guanine nucleotide-binding protein G(I)/G(S)/G(O) subunit gamma-5 Iso 1	7313	10.3813	14028.5	5	7	73.5294	3.7796	58	6.0399	0.0197258	83.4166	0.62
NX_O15260-1	SURF4 Surfeit locus protein 4 Iso 1	30373	7.8252	13499.4	6	16	18.5874	2.9243	55	5.7004	0.0116176	0	0
NX_P84098-1	RPL19 60S ribosomal protein L19 Iso 1	23451	11.8901	13221.5	13	18	35.7143	5.8189	106	6.2083	0.0125513	97.0241	2.2878
NX_P62879-1	GNB2 Guanine nucleotide-binding protein G(I)/G(S)/G(T) subunit beta-2 Iso 1	37307	5.5356	12895.1	15	21	54.4118	3.792	160	6.0709	0.0192156	86.9051	3.3087
NX_P05141-1	SLC25A5 ADP/ATP translocase 2 Iso 1	32831	9.9917	12485.2	19	32	45.302	2.1266	184	5.5665	0.0134593	84.4808	2.7947
NX_Q12931-1	TRAP1 Heat shock protein 75 kDa_ mitochondrial Iso 1	80059	8.2852	12381.3	41	79	59.375	3.5083	396	5.9541	0.0125584	86.8216	6.98
NX_P01112-2	HRAS GTPase HRas Iso 2	18858	4.6509	12371.3	9	14	62.9412	1.409	70	6.1576	0.0186686	5.1789	0.0986
NX_P07237-1	P4HB Protein disulfide-isomerase Iso 1	57080	4.5645	12290.3	38	55	57.6772	2.8096	349	5.8802	0.0111277	79.3312	4.5628
NX_P36578-1	RPL4 60S ribosomal protein L4 Iso 1	47667	11.4961	12285.1	29	48	47.7752	2.9444	227	5.6454	0.0122452	101.775	4.8834
NX_P08134-1	RHOC Rho-related GTP-binding protein RhoC Iso 1	21992	6.189	12277.9	19	20	58.5492	4.4398	130	6.3057	0.0134145	11.4158	0.2551
NX_P61019-1	RAB2A Ras-related protein Rab-2A Iso 1	23530	6.0806	12152.7	13	24	70.283	3.1686	111	7.181	0.0173305	28.745	0.6817
NX_Q13740-1	ALCAM CD166 antigen Iso 1	65061	5.8477	11951.2	24	47	48.199	3.115	209	7.1422	0.017431	0	0
NX_P18621-1	RPL17 60S ribosomal protein L17 Iso 1	21383	10.5981	11925.6	8	17	42.3913	2.9002	95	6.2128	0.015893	65.4646	1.4157
NX_O14950-1	MYL12B Myosin regulatory light chain 12B Iso 1	19766	4.4927	11804.1	7	22	55.814	6.1784	59	6.2968	0.0145202	0	0
NX_Q29960-2	HLA-C HLA class I histocompatibility antigen_ Cw-16 alpha chain Iso 2	36774	5.8037	11558	12	25	51.8405	2.1267	145	6.0857	0.012892	0.8014	0.0299
NX_O00161-1	SNAP23 Synaptosomal-associated protein 23 SNAP-23a	23339	4.6963	11447.6	16	26	71.09	4.7007	133	7.4582	0.0143459	25.6892	0.6087
NX_Q00325-1	SLC25A3 Phosphate carrier protein_ mitochondrial A	40068	9.6387	11303.5	22	29	41.1602	2.2203	153	6.4293	0.0169742	0	0
NX_P46779-1	RPL28 60S ribosomal protein L28 Iso 1	15737	12.4175	11056.3	8	18	32.1168	2.5941	47	4.8814	0.0105418	42.6781	0.6745
NX_P63096-1	GNAI1 Guanine nucleotide-binding protein G(i) subunit alpha-1 Iso 1	40335	5.5913	11054.1	16	32	43.2203	4.7921	190	6.257	0.013994	52.8328	2.1625
NX_P62241-1	RPS8 40S ribosomal protein S8 Iso 1	24190	10.7153	10991.7	10	19	46.1538	1.9304	102	5.4431	0.012722	46.4632	1.1379
NX_P62070-1	RRAS2 Ras-related protein R-Ras2 Iso 1	23384	5.6382	10923.2	8	21	39.7059	8.4705	71	5.2237	0.013104	49.069	1.1594
NX_Q14697-1	GANAB Neutral alpha-glucosidase AB Iso 1	106806	5.688	10863.3	57	77	46.2924	2.3223	442	6.0323	0.0132153	71.0144	7.622
NX_P63092-1	GNAS Guanine nucleotide-binding protein G(s) subunit alpha isoforms short Gnas-1	45635	5.4668	10804.9	19	31	50.2538	2.8195	186	4.9069	0.0127288	67.8892	3.1311
NX_P12236-1	SLC25A6 ADP/ATP translocase 3 Iso 1	32845	10.062	10757.6	18	32	56.3758	1.8666	168	6.0982	0.0145563	53.6476	1.7754
NX_Q16181-1	SEPT7 Septin-7 Iso 1	50648	8.8887	10740.9	21	41	45.3089	2.3108	192	7.14	0.0132262	89.8528	4.5794
NX_P05556-1	ITGB1 Integrin beta-1 Iso 1	88356	5.0977	10701.9	39	59	47.995	3.2434	393	6.165	0.0134391	128.406	11.7778
NX_Q05639-1	EEF1A2 Elongation factor 1-alpha 2 Iso 1	50438	9.3472	10641.3	18	36	52.9158	3.6345	223	5.8921	0.0150017	197.054	10.0128
NX_P11142-1	HSPA8 Heat shock cognate 71 kDa protein Iso 1	70854	5.2002	10610	28	55	55.7276	3.8275	292	7.3612	0.0148165	49.805	3.5424
NX_P62910-1	RPL32 60S ribosomal protein L32 Iso 1	15849	11.7393	10586.5	14	13	51.1111	5.4794	79	6.6337	0.0117681	49.7989	0.7955
NX_P62847-4	RPS24 40S ribosomal protein S24 Iso 4	32409	10.585	10567	7	22	22.1453	2.8011	46	6.7871	0.0119842	36.1554	1.189
NX_Q16527-1	CSRP2 Cysteine and glycine-rich protein 2 Iso 1	20939	8.5884	10555.1	10	17	64.2487	1.7472	90	6.7887	0.0125603	40.5559	0.8868
NX_P61204-1	ARF3 ADP-ribosylation factor 3 Iso 1	20587	7.3887	10540.4	11	17	56.9061	2.2814	95	6.2855	0.0121141	54.7021	1.13
NX_P62258-1	YWHAE 14-3-3 protein epsilon Iso 1	29155	4.4355	10486.3	19	31	63.1373	6.3752	144	7.8968	0.0144653	54.5786	1.6016
NX_O75369-4	FLNB Filamin-B Iso 4	230641	5.1914	10344.4	106	166	55.907	3.5958	995	6.1686	0.0145134	0	0
NX_P46778-1	RPL21 60S ribosomal protein L21 Iso 1	18553	10.9102	10331.1	11	18	46.25	4.4472	66	6.4901	0.0142155	67.1109	1.2497
NX_P23528-1	CFL1 Cofilin-1 Iso 1	18490	8.2207	10325.7	7	21	46.9879	1.5402	67	5.1888	0.0131953	49.7078	0.9311
NX_P07195-1	LDHB L-lactate dehydrogenase B chain Iso 1	36615	5.6396	10306	21	29	57.1856	4.5051	176	6.1271	0.0123571	100.687	3.7177
NX_P62750-1	RPL23A 60S ribosomal protein L23a Iso 1	17684	10.8896	10199.1	10	14	34.6154	2.0178	88	6.5537	0.0146322	79.8551	1.413
NX_Q14697-2	GANAB Neutral alpha-glucosidase AB Iso 2	109369	5.7817	10193.7	40	78	45.0311	2.4077	398	6.1507	0.0135375	11.6781	1.2834
NX_P08174-1	CD55 Complement decay-accelerating factor Iso 2	41373	7.459	10184.7	12	33	41.7323	1.9988	137	6.6392	0.0157663	0	0
NX_Q15286-1	RAB35 Ras-related protein Rab-35 Iso 1	23010	8.3936	10058.7	14	20	45.7711	1.805	119	6.2834	0.0109492	61.8787	1.4424
NX_P10301-1	RRAS Ras-related protein R-Ras Iso 1	23465	6.5083	9967.79	9	20	52.7523	5.1851	73	6.1205	0.0167106	43.1173	1.0198
NX_P14314-1	PRKCSH Glucosidase 2 subunit beta Iso 1	59387	4.1309	9874.88	24	43	50.3788	1.6904	237	6.4702	0.0137622	0	0
NX_P61353-1	RPL27 60S ribosomal protein L27 Iso 1	15787	10.9775	9870.93	6	11	39.7059	1.4338	59	4.8095	0.0110217	87.3474	1.3799
NX_P63173-1	RPL38 60S ribosomal protein L38 Iso 1	8212	10.5542	9865.77	7	8	48.5714	1.6176	41	6.0947	0.0114551	24.6143	0.2037
NX_P35222-1	CTNNB1 Catenin beta-1 Iso 1	85442	5.4478	9825.98	43	55	58.6428	2.353	407	6.3038	0.0141815	67.4164	5.8062
NX_P00387-1	CYB5R3 NADH-cytochrome b5 reductase 3 Iso 1	34212	7.3872	9636.26	10	26	43.5216	4.1957	100	5.754	0.0125486	0	0
NX_P13667-1	PDIA4 Protein disulfide-isomerase A4 Iso 1	72887	4.7681	9505.1	47	77	48.9922	3.1475	360	6.7092	0.0143962	69.7046	5.1076
NX_P14923-1	JUP Junction plakoglobin Iso 1	81692	5.6982	9471.93	57	53	73.6913	3.0421	436	7.1017	0.0159747	82.4082	6.7975
NX_P61225-1	RAP2B Ras-related protein Rap-2b Iso 1	20491	4.5278	9423.7	8	17	54.0984	1.9725	81	6.6356	0.0136775	24.3389	0.5046
NX_O00159-3	MYO1C Unconventional myosin-Ic Iso 3	119553	9.7266	9324.88	53	94	55.8429	3.4231	437	6.1192	0.0140752	67.774	8.1618
NX_Q02543-1	RPL18A 60S ribosomal protein L18a Iso 1	20748	11.105	9287.76	12	24	41.4773	4.8441	85	5.2829	0.0127427	53.3373	1.1226
NX_A5A3E0-1	POTEF POTE ankyrin domain family member F Iso 1	121366	5.7715	9231.32	40	114	22.8837	5.2817	209	5.9525	0.0188563	329.143	40.5171
NX_Q00610-1	CLTC Clathrin heavy chain 1 Iso 1	191491	5.3525	9192.93	84	142	53.1343	4.4062	742	6.3257	0.0134824	0	0
NX_O00159-1	MYO1C Unconventional myosin-Ic Iso 1	121606	9.6797	9185.59	61	97	55.2211	3.281	442	6.2899	0.0141714	3.3099	0.4056
NX_P60953-1	CDC42 Cell division control protein 42 homolog Iso 1	21296	5.6675	9139.06	7	14	36.6492	4.2383	55	5.7099	0.0119165	2.7386	0.0595
NX_P46940-1	IQGAP1 Ras GTPase-activating-like protein IQGAP1 Iso 1	189132	6.041	9044.24	85	136	52.8666	3.4882	798	6.9021	0.0148286	94.9112	18.0217
NX_P99999-1	CYCS Cytochrome c Iso 1	11741	9.958	8999.83	10	12	70.4762	2.7272	79	6.842	0.0123506	67.3166	0.7986
NX_P62745-1	RHOB Rho-related GTP-binding protein RhoB Iso 1	22109	4.9146	8984.15	12	18	52.551	1.6052	80	5.3797	0.0146439	28.4631	0.6427
NX_P62424-1	RPL7A 60S ribosomal protein L7a Iso 1	29977	11.0581	8969.81	25	24	49.6241	5.0025	237	6.7717	0.0151255	71.1569	2.1466
NX_P62136-1	PPP1CA Serine/threonine-protein phosphatase PP1-alpha catalytic subunit Iso 1	37487	5.8931	8950.25	16	25	52.1212	3.9661	160	6.709	0.0165225	37.3976	1.4306
NX_O95716-1	RAB3D Ras-related protein Rab-3D Iso 1	24251	4.5674	8913.02	7	20	31.9635	6.6173	50	5.5539	0.0103361	1.9429	0.0476
NX_P39023-1	RPL3 60S ribosomal protein L3 Iso 1	46079	10.6187	8900.57	27	39	49.1315	3.9255	202	6.5602	0.0137603	84.9286	3.9402
NX_P11279-1	LAMP1 Lysosome-associated membrane glycoprotein 1 Iso 1	44853	8.8374	8889.14	8	32	15.1079	1.6546	73	5.6265	0.0111072	0	0
NX_Q9Y3L5-1	RAP2C Ras-related protein Rap-2c Iso 1	20731	4.6729	8862.13	8	18	55.7377	1.832	74	6.3366	0.014952	17.0015	0.3566
NX_P62249-1	RPS16 40S ribosomal protein S16 Iso 1	16435	10.5688	8779.45	11	19	45.8904	1.8331	78	4.9701	0.0156279	40.4977	0.6706
NX_P61026-1	RAB10 Ras-related protein Rab-10 Iso 1	22526	8.5737	8716.04	9	22	41	3.415	85	5.6456	0.0104563	34.0666	0.7757
NX_P02786-1	TFRC Transferrin receptor protein 1 Iso 1	84818	6.1641	8691.91	39	72	51.9737	2.1255	436	6.8125	0.0129336	101.791	8.6856
NX_P50914-1	RPL14 60S ribosomal protein L14 Iso 1	23417	11.4053	8658.79	16	15	35.3488	3.5335	97	6.0956	0.0124474	101.47	2.3892
NX_P11233-1	RALA Ras-related protein Ral-A Iso 1	23551	6.9858	8585.89	13	19	38.8349	2.9821	83	6.6557	0.012405	71.2287	1.6908
NX_Q01650-1	SLC7A5 Large neutral amino acids transporter small subunit 1 Iso 1	54974	7.6304	8490.79	18	27	19.5266	2.1203	199	5.3892	0.0141998	279.113	15.5451
NX_Q96IX5-1	ATP5MD Up-regulated during skeletal muscle growth protein 5 Iso 1	6453	10.0664	8439.16	2	5	43.1034	2.6325	20	4.0916	0.0140797	25.8104	0.1681
NX_P05026-1	ATP1B1 Sodium/potassium-transporting ATPase subunit beta-1 Iso 1	35038	8.6484	8397.7	15	32	54.1254	8.4808	130	6.8184	0.0160468	54.5124	1.933
NX_O43615-1	TIMM44 Mitochondrial import inner membrane translocase subunit TIM44 Iso 1	51323	8.4346	8361.46	24	52	44.0265	3.6267	205	6.0774	0.0128437	58.8264	3.0412
NX_P13073-1	COX4I1 Cytochrome c oxidase subunit 4 isoform 1_ mitochondrial Iso 1	19564	9.9155	8334.83	11	18	37.2781	4.0654	60	6.9693	0.0123281	33.2795	0.6534
NX_O95782-1	AP2A1 AP-2 complex subunit alpha-1 A	107477	6.6255	8326.26	47	77	53.8383	2.8735	352	6.2828	0.0131621	0	0
NX_Q14126-1	DSG2 Desmoglein-2 Iso 1	122217	4.9541	8287.26	40	82	49.3739	3.7642	377	7.0391	0.0145306	86.6596	10.6671
NX_P24752-1	ACAT1 Acetyl-CoA acetyltransferase_ mitochondrial Iso 1	45170	9.1201	8282.63	17	42	54.0984	3.6366	116	6.9923	0.01463	19.039	0.866
NX_P62979-1	RPS27A Ubiquitin-40S ribosomal protein S27a Iso 1	17953	10.0283	8232.63	10	15	58.3333	3.3819	103	5.7689	0.0169009	120.949	2.2142
NX_P36873-1	PPP1CC Serine/threonine-protein phosphatase PP1-gamma catalytic subunit Iso 1	36959	6.1011	8223	13	27	41.4861	4.2993	138	7.0265	0.0168352	2.5827	0.0974
NX_Q10471-1	GALNT2 Polypeptide N-acetylgalactosaminyltransferase 2 Iso 1	64691	8.3218	8209.52	36	49	54.641	4.5766	268	7.5449	0.0135757	53.6429	3.5122
NX_P31040-1	SDHA Succinate dehydrogenase [ubiquinone] flavoprotein subunit_ mitochondrial Iso 1	72645	7.0415	8168.56	30	49	63.253	4.2244	257	6.8429	0.0148938	57.7462	4.2569
NX_P62140-1	PPP1CB Serine/threonine-protein phosphatase PP1-beta catalytic subunit Iso 1	37162	5.7715	8146.31	16	28	51.0703	4.5236	139	7.4411	0.0175081	7.4565	0.2832
NX_P84085-1	ARF5 ADP-ribosylation factor 5 Iso 1	20516	6.3618	8104.35	8	17	58.3333	2.6277	63	5.8287	0.0123048	26.5913	0.5489
NX_P51153-1	RAB13 Ras-related protein Rab-13 Iso 1	22759	9.5698	8067.88	10	21	43.8424	4.4021	85	7.1716	0.0124122	31.0486	0.7142
NX_P61254-1	RPL26 60S ribosomal protein L26 Iso 1	17247	10.9805	8066.04	9	16	38.6207	1.6207	69	7.1489	0.0138038	50.4504	0.8707
NX_O43795-1	MYO1B Unconventional myosin-Ib Iso 1	131901	9.6753	8038.85	59	100	48.5915	3.832	498	6.7905	0.0135604	73.4316	9.7673
NX_Q99623-1	PHB2 Prohibitin-2 Iso 1	33275	10.1895	8036.8	20	34	60.8696	7.0917	109	7.193	0.0141725	45.7443	1.5231
NX_P50993-1	ATP1A2 Sodium/potassium-transporting ATPase subunit alpha-2 Iso 1	112193	5.3247	7969.51	24	84	25.3922	9.6694	278	6.3037	0.0135372	162.411	18.4462
NX_O60716-1	CTNND1 Catenin delta-1 1ABC	108103	5.7979	7955.64	48	90	49.7934	4.6209	337	6.8976	0.0153616	0	0
NX_O43795-2	MYO1B Unconventional myosin-Ib Iso 2	124871	9.4688	7875.15	53	96	51.2059	4.0188	486	6.8579	0.0136133	34.5496	4.3525
NX_P18085-1	ARF4 ADP-ribosylation factor 4 Iso 1	20497	7.0356	7777.03	19	17	77.7778	4.9641	77	6.4744	0.0121218	25.895	0.5341
NX_O75396-1	SEC22B Vesicle-trafficking protein SEC22b Iso 1	24577	6.501	7755.6	10	19	56.7442	1.4966	87	7.3049	0.0119593	54.0085	1.3406
NX_P40429-1	RPL13A 60S ribosomal protein L13a Iso 1	23562	11.354	7753.35	20	23	42.3645	3.5916	96	4.9806	0.0102572	62.4991	1.4771
NX_P63000-1	RAC1 Ras-related C3 botulinum toxin substrate 1 A	21436	8.5723	7711.23	10	15	41.1458	5.1262	103	6.4291	0.0135602	107.445	2.3476
NX_P06748-1	NPM1 Nucleophosmin Iso 1	32554	4.4443	7702.99	10	26	35.7143	2.6923	84	5.6318	0.0121496	0	0
NX_P32969-1	RPL9;RPL9P7;RPL9P8;RPL9P9 60S ribosomal protein L9 Iso 1	21849	10.3711	7702	14	16	60.4167	5.3784	100	6.8827	0.0144299	54.1169	1.1894
NX_Q14254-1	FLOT2 Flotillin-2 Iso 1	47034	5.001	7648.83	23	52	57.9439	4.1228	187	6.9177	0.0138751	42.4625	2.0154
NX_P27348-1	YWHAQ 14-3-3 protein theta Iso 1	27746	4.4854	7581.16	15	28	53.4694	3.9544	136	7.4835	0.0127957	34.2375	0.9603
NX_Q9NQC3-2	RTN4 Reticulon-4 Iso 2	40292	4.4912	7562.69	10	22	38.874	1.4777	112	6.0268	0.0173111	91.6059	3.6986
NX_Q15836-1	VAMP3 Vesicle-associated membrane protein 3 Iso 1	11301	9.4087	7512.91	4	8	44	3.3088	44	7.9252	0.0131853	30.4112	0.3457
NX_Q92930-1	RAB8B Ras-related protein Rab-8B Iso 1	23569	9.4321	7451.25	12	20	50.7246	4.6463	79	7.4223	0.0118259	6.2997	0.1497
NX_P09471-2	GNAO1 Guanine nucleotide-binding protein G(o) subunit alpha Alpha-2	40061	5.5151	7294.76	19	30	52.8249	4.3208	159	6.3337	0.0150388	28.5691	1.1599
NX_P61106-1	RAB14 Ras-related protein Rab-14 Iso 1	23881	5.7979	7283.27	11	21	66.5116	2.1316	101	6.0589	0.0131309	21.856	0.5273
NX_P25705-1	ATP5F1A ATP synthase subunit alpha_ mitochondrial Iso 1	59713	9.4321	7181.25	24	51	45.7505	4.1536	203	7.0916	0.0160705	51.7178	3.0961
NX_Q9NZN4-1	EHD2 EH domain-containing protein 2 Iso 1	61122	6.0015	7174.62	27	51	48.9871	3.204	189	6.3119	0.0139742	32.0674	1.9668
NX_P60842-1	EIF4A1 Eukaryotic initiation factor 4A-I Iso 1	46124	5.1548	7161.25	26	47	61.0837	2.9965	171	7.839	0.0166593	63.6085	2.9503
NX_Q99714-1	HSD17B10 3-hydroxyacyl-CoA dehydrogenase type-2 Iso 1	26906	7.8384	7153.61	13	20	69.7318	3.0796	94	6.8354	0.0151732	17.6757	0.4799
NX_Q07021-1	C1QBP Complement component 1 Q subcomponent-binding protein_ mitochondrial Iso 1	31342	4.5469	7106.31	8	20	43.617	6.1364	82	7.8116	0.0170701	59.5126	1.8902
NX_O75955-1	FLOT1 Flotillin-1 Iso 1	47325	7.2979	7079.06	27	48	62.5293	3.3755	211	7.0876	0.0152218	48.675	2.3161
NX_P54886-2	ALDH18A1 Delta-1-pyrroline-5-carboxylate synthase Short	87034	6.6768	6975.84	40	68	58.0076	6.0565	347	6.2816	0.0138573	14.2998	1.256
NX_P54886-1	ALDH18A1 Delta-1-pyrroline-5-carboxylate synthase Long	87247	6.6768	6964.9	48	68	58.1132	5.644	362	6.3217	0.014144	44.7398	3.9391
NX_P62805-1	HIST1H4A;HIST1H4B;HIST1H4C;HIST1H4D;HIST1H4E;HIST1H4F;HIST1H4H;HIST1H4I;HIST1H4J;HIST1H4K;HIST1H4L;HIST2H4A;HIST2H4B;HIST4H4 Histone H4 Iso 1	11360	11.7671	6886.38	8	11	51.4563	1.9728	47	6.7648	0.00989396	27.7683	0.3157
NX_P61513-1	RPL37A 60S ribosomal protein L37a Iso 1	10268	10.8516	6805.49	3	8	41.3043	1.7843	30	6.3013	0.0164611	46.0927	0.4841
NX_Q13509-1	TUBB3 Tubulin beta-3 chain Iso 1	50400	4.6392	6803.43	15	32	38.4444	2.372	153	7.39	0.0130999	6.4911	0.3303
NX_P19338-1	NCL Nucleolin Iso 1	76568	4.4004	6708.23	29	74	36.0563	3.7065	268	7.114	0.0125827	75.8664	5.8168
NX_P12235-1	SLC25A4 ADP/ATP translocase 1 Iso 1	33043	10.0723	6697.17	16	31	55.3691	2.0762	137	6.2667	0.0136953	11.8275	0.3938
NX_P01893-1	HLA-H Putative HLA class I histocompatibility antigen_ alpha chain H Iso 1	40866	5.8682	6686.08	8	32	32.8729	3.8139	93	6.3133	0.0114382	90.6778	3.7287
NX_P10114-1	RAP2A Ras-related protein Rap-2a Iso 1	20602	4.5278	6650.76	6	19	45.9016	1.9184	58	6.3292	0.0152315	8.2502	0.172
NX_Q07020-1	RPL18 60S ribosomal protein L18 Iso 1	21621	12.1304	6630.22	9	13	45.2128	5.7032	91	6.4472	0.0121197	102.854	2.2369
NX_Q9Y3U8-1	RPL36 60S ribosomal protein L36 Iso 1	12245	12	6617.58	6	12	35.2381	5.4291	43	7.0237	0.0100161	46.0049	0.5664
NX_Q15907-1	RAB11B Ras-related protein Rab-11B Iso 1	24473	5.5474	6605.06	8	20	45.4128	2.9351	56	7.935	0.0131482	23.7364	0.584
NX_Q9UNN8-1	PROCR Endothelial protein C receptor Iso 1	26654	6.7852	6604.88	9	17	26.0504	2.0906	77	5.0305	0.0109201	56.8474	1.5357
NX_P20340-2	RAB6A Ras-related protein Rab-6A Iso 2	23533	5.2266	6593.09	10	24	51.4423	6.8845	91	6.8195	0.0141083	31.076	0.7353
NX_P50454-1	SERPINH1 Serpin H1 Iso 1	46411	9.0439	6541.38	20	36	60.7656	3.2731	165	6.9264	0.0129808	41.8603	1.9488
NX_Q9BY67-1	CADM1 Cell adhesion molecule 1 Iso 1	48478	4.7593	6538.09	12	33	38.0091	4.401	125	6.583	0.0157605	0	0
NX_Q9BUF5-1	TUBB6 Tubulin beta-6 chain Iso 1	49825	4.5791	6512.8	11	33	24.6637	2.43	109	6.8417	0.012589	21.0304	1.0581
NX_P01111-1	NRAS GTPase NRas Iso 1	21215	4.8208	6481.47	10	16	63.4921	6.2188	51	5.367	0.0203935	6.2529	0.1345
NX_P21291-1	CSRP1 Cysteine and glycine-rich protein 1 Iso 1	20553	8.5532	6400.66	8	19	55.4404	1.6494	80	6.2148	0.0116765	37.4293	0.8018
NX_P0CG38-1	POTEI POTE ankyrin domain family member I Iso 1	121204	5.7817	6398.58	20	112	22.6047	6.9653	139	5.1991	0.0178627	131.925	16.2184
NX_P00533-1	EGFR Epidermal growth factor receptor Iso 1	134190	6.2344	6376.19	39	109	44.9587	3.4941	293	6.2334	0.0139499	61.9613	8.532
NX_Q02218-1	OGDH 2-oxoglutarate dehydrogenase_ mitochondrial Iso 1	115861	6.3955	6373	35	76	40.958	2.4233	255	7.6983	0.0140705	35.9884	4.2154
NX_P40939-1	HADHA Trifunctional enzyme subunit alpha_ mitochondrial Iso 1	82946	9.3413	6356.2	33	63	48.3617	3.2109	259	7.6096	0.015718	42.055	3.5217
NX_Q9NQC3-5	RTN4 Reticulon-4 Iso 5	42247	4.4487	6350.18	9	23	42.0918	3.8293	97	6.5859	0.0171129	6.2177	0.2632
NX_P23396-1	RPS3 40S ribosomal protein S3 Iso 1	26671	10.0415	6334.38	17	27	59.6708	2.6262	111	6.4172	0.0140926	42.5358	1.1425
NX_Q14160-1	SCRIB Protein scribble homolog Iso 1	174777	4.8267	6307.59	40	128	31.9632	3.2673	206	7.5322	0.0160075	21.9466	3.8594
NX_P62917-1	RPL8 60S ribosomal protein L8 Iso 1	28007	11.4521	6306.41	8	24	46.3035	2.5689	74	7.0064	0.0136849	51.6143	1.4582
NX_P04181-1	OAT Ornithine aminotransferase_ mitochondrial Iso 1	48504	6.6123	6276.14	20	38	61.5034	3.7782	122	7.5636	0.0138491	28.3559	1.386
NX_Q9NQC3-1	RTN4 Reticulon-4 Iso 1	129851	4.2246	6252.94	21	96	28.8591	7.6887	119	7.7278	0.0173946	3.8719	0.5046
NX_P31946-2	YWHAB 14-3-3 protein beta/alpha Short	27832	4.5674	6246.2	10	25	48.7705	2.9531	94	6.4569	0.0118813	32.7771	0.9166
NX_P62491-1	RAB11A Ras-related protein Rab-11A Iso 1	24378	6.1172	6240.59	7	21	41.2037	3.0913	49	8.4703	0.0137531	1.9023	0.0466
NX_P0DP23-1	CALM1 Calmodulin-1 Iso 1	16826	3.8833	6163.55	10	23	46.9799	2.2611	76	6.0597	0.0157668	27.5751	0.4643
NX_P62829-1	RPL23 60S ribosomal protein L23 Iso 1	14856	10.9395	6122.14	8	14	55.7143	1.9446	64	6.4338	0.0160393	61.4657	0.9207
NX_P50991-1	CCT4 T-complex protein 1 subunit delta Iso 1	57887	7.7827	6097.69	28	48	57.3284	6.1274	204	6.755	0.0149611	37.392	2.1851
NX_Q58FF8-1	HSP90AB2P Putative heat shock protein HSP 90-beta 2 Iso 1	44321	4.5894	6091.52	15	49	42.2572	3.3662	151	6.3619	0.013272	1.3532	0.0602
NX_O43852-1	CALU Calumenin Iso 1	37083	4.2773	6041.92	15	37	62.2222	5.3261	81	7.9744	0.0130412	26.1774	0.9743
NX_P35609-1	ACTN2 Alpha-actinin-2 Iso 1	103788	5.1533	6037.28	24	87	28.5235	5.1857	189	6.1332	0.0142002	4.4347	0.4631
NX_P26641-1	EEF1G Elongation factor 1-gamma Iso 1	50087	6.2358	5924.2	23	40	53.5469	4.3886	189	6.358	0.0171437	59.1393	2.9842
NX_P13861-1	PRKAR2A cAMP-dependent protein kinase type II-alpha regulatory subunit Iso 1	45489	4.771	5902.02	20	32	62.1287	5.5654	158	7.7449	0.017779	27.4636	1.2595
NX_A0FGR8-1	ESYT2 Extended synaptotagmin-2 Iso 1	102294	9.6064	5857.75	31	78	40.0651	3.6978	195	7.0738	0.0160882	77.3981	7.962
NX_A0FGR8-2	ESYT2 Extended synaptotagmin-2 Iso 2	98840	8.8433	5849.68	29	77	42.8891	2.9359	186	6.956	0.0162674	22.6716	2.2539
NX_P43121-1	MCAM Cell surface glycoprotein MUC18 Iso 1	71562	5.4536	5821.42	26	60	44.7368	3.1292	244	7.5815	0.0167044	90.5436	6.5714
NX_Q9NVA2-1	SEPT11 Septin-11 Iso 1	49367	6.3633	5796.15	24	49	54.5455	5.9488	175	7.2285	0.0120691	55.1102	2.7381
NX_P26232-5	CTNNA2 Catenin alpha-2 Iso 5	104207	5.8608	5791.3	26	90	30.1384	8.0741	178	7.8001	0.0133883	75.2584	7.9032
NX_Q9H7Z7-1	PTGES2 Prostaglandin E synthase 2 Iso 1	41916	9.4072	5775.27	17	37	45.8886	3.5246	124	7.596	0.0157392	27.9485	1.177
NX_P00505-1	GOT2 Aspartate aminotransferase_ mitochondrial Iso 1	47487	9.2637	5774.86	19	50	43.4884	4.5028	137	6.4975	0.0151162	34.8146	1.6682
NX_P27824-1	CANX Calnexin Iso 1	67525	4.2686	5762.67	28	50	36.9932	4.7393	196	6.9781	0.0164983	89.1557	6.0648
NX_P62753-1	RPS6 40S ribosomal protein S6 Iso 1	28663	11.2896	5761.18	7	27	23.6948	1.9065	62	5.0293	0.00971418	42.7437	1.2332
NX_P19022-1	CDH2 Cadherin-2 Iso 1	99747	4.4429	5743.27	22	53	27.8146	6.9815	164	6.4091	0.0147452	56.289	5.6439
NX_Q96AG4-1	LRRC59 Leucine-rich repeat-containing protein 59 Iso 1	34908	10.0283	5725.01	13	33	48.5342	1.2678	133	6.3691	0.0119006	85.7408	3.0292
NX_P00367-1	GLUD1 Glutamate dehydrogenase 1_ mitochondrial Iso 1	61359	7.7021	5705.93	25	48	46.4158	2.0339	173	7.1395	0.0129501	26.1688	1.6157
NX_P34897-1	SHMT2 Serine hydroxymethyltransferase_ mitochondrial Iso 1	55957	8.5781	5698.54	25	47	54.3651	4.9777	177	6.5997	0.0132033	44.2301	2.4968
NX_P83731-1	RPL24 60S ribosomal protein L24 Iso 1	17767	11.6851	5695.52	9	18	36.9427	6.0869	71	6.3035	0.012116	73.0296	1.3067
NX_P13797-1	PLS3 Plastin-3 Iso 1	70766	5.2632	5676.78	31	58	57.3016	4.0958	236	7.1433	0.0148045	37.2038	2.6535
NX_Q9P0L0-1	VAPA Vesicle-associated membrane protein-associated protein A Iso 1	27875	8.9004	5602.53	9	23	38.1526	2.3028	89	8.1654	0.0190513	43.0748	1.2113
NX_O43491-1	EPB41L2 Band 4.1-like protein 2 Iso 1	112519	5.1753	5595.11	52	115	52.7363	3.9091	306	6.6582	0.0137231	20.5507	2.3243
NX_P35232-1	PHB Prohibitin Iso 1	29785	5.4302	5580.46	9	23	49.6324	1.9005	73	8.5752	0.0191603	19.8324	0.5922
NX_Q9P0U1-1	TOMM7 Mitochondrial import receptor subunit TOM7 homolog Iso 1	6244	10.7402	5564.39	4	6	54.5455	0.6747	23	6.3991	0.0150968	15.7011	0.0981
NX_P46776-1	RPL27A 60S ribosomal protein L27a Iso 1	16551	11.4214	5488.66	9	9	35.1351	2.2889	63	5.394	0.012081	69.2365	1.1546
NX_Q9ULV4-1	CORO1C Coronin-1C Iso 1	53215	6.6724	5458.44	19	37	46.6245	2.1825	153	6.9393	0.0123804	52.9847	2.8576
NX_P51571-1	SSR4 Translocon-associated protein subunit delta Iso 1	18986	5.7231	5449.09	7	12	39.3064	3.3802	70	7.0303	0.0166057	42.1061	0.8072
NX_P62906-1	RPL10A 60S ribosomal protein L10a Iso 1	24815	10.3564	5445.47	14	22	41.9355	3.8272	127	6.5444	0.0159369	83.5694	2.0894
NX_Q9NS69-1	TOMM22 Mitochondrial import receptor subunit TOM22 homolog Iso 1	15511	4.0649	5438.84	5	8	33.8028	2.2458	43	7.6034	0.0137072	24.18	0.3753
NX_Q06830-1	PRDX1 Peroxiredoxin-1 Iso 1	22096	8.2427	5403.44	15	20	63.8191	6.2808	80	6.8412	0.0125503	30.0457	0.6712
NX_P51148-1	RAB5C Ras-related protein Rab-5C Iso 1	23467	8.5796	5390.17	11	17	57.8704	1.9913	88	5.4896	0.0174086	79.9906	1.8966
NX_O43491-4	EPB41L2 Band 4.1-like protein 2 Iso 4	95483	5.4507	5352.52	40	102	51.1737	4.341	259	6.3241	0.012704	20.7309	1.9889
NX_O60814-1	HIST1H2BK Histone H2B type 1-K Iso 1	13881	10.7402	5347.96	3	15	26.1905	2.9901	28	3.6649	0.0155438	26.0086	0.3613
NX_P62899-1	RPL31 60S ribosomal protein L31 Iso 1	14453	10.9688	5342.62	8	13	36.8	10.7196	50	6.5689	0.0121256	0	0
NX_Q9BTT6-1	LRRC1 Leucine-rich repeat-containing protein 1 Iso 1	59204	4.749	5325.73	5	41	11.6412	8.0805	33	7.4927	0.0154221	15.7066	0.9421
NX_P08708-1	RPS17 40S ribosomal protein S17 Iso 1	15540	10.2407	5320.89	6	13	51.8519	4.4414	50	7.3692	0.0167886	23.7374	0.3705
NX_P35268-1	RPL22 60S ribosomal protein L22 Iso 1	14777	9.6064	5309.92	12	10	64.0625	4.6597	57	6.9594	0.0119985	68.8964	1.0227
NX_P07951-1	TPM2 Tropomyosin beta chain Iso 1	32830	4.4634	5288.31	15	36	39.0845	3.0945	125	6.8706	0.0118534	31.7936	1.0481
NX_P36776-1	LONP1 Lon protease homolog_ mitochondrial Iso 1	106422	5.9619	5259	46	94	47.4453	3.2058	297	7.2015	0.016645	0	0
NX_P29966-1	MARCKS Myristoylated alanine-rich C-kinase substrate Iso 1	31535	4.2583	5247.39	13	20	68.0723	2.9312	115	6.5312	0.0141232	49.1235	1.5585
NX_P53396-1	ACLY ATP-citrate synthase Iso 1	120762	6.9507	5244.58	43	98	41.1444	4.0488	262	6.6649	0.014671	39.2549	4.7794
NX_Q14344-1	GNA13 Guanine nucleotide-binding protein subunit alpha-13 Iso 1	44021	7.9966	5226.39	27	41	59.9469	5.3624	140	7.1006	0.0152836	23.5719	1.0464
NX_P63027-1	VAMP2 Vesicle-associated membrane protein 2 Iso 1	12654	8.7012	5223.12	4	8	37.931	3.3157	38	6.6416	0.0157471	10.3169	0.1312
NX_O43169-1	CYB5B Cytochrome b5 type B Iso 1	16321	4.6875	5204.15	5	14	30.137	4.7702	37	5.6489	0.0148217	20.9101	0.3439
NX_P26373-1	RPL13 60S ribosomal protein L13 Iso 1	24246	12.0586	5196	11	22	27.4882	2.4794	86	5.516	0.0126383	85.2067	2.0721
NX_P37108-1	SRP14 Signal recognition particle 14 kDa protein Iso 1	14560	10.4854	5188.29	4	14	48.5294	0.6173	40	6.5354	0.0134874	27.2268	0.3998
NX_O75390-1	CS Citrate synthase_ mitochondrial Iso 1	51679	8.4507	5187.84	26	33	38.8412	2.8897	170	6.866	0.0172379	101.948	5.2953
NX_O15427-1	SLC16A3 Monocarboxylate transporter 4 Iso 1	49436	7.8867	5171.72	19	27	18.7097	2.4025	129	5.331	0.0131783	141.145	7.0709
NX_Q15185-1	PTGES3 Prostaglandin E synthase 3 Iso 1	18685	4.1221	5170.01	7	16	51.25	5.1039	31	8.0387	0.0111967	0	0
NX_Q9UNX3-1	RPL26L1 60S ribosomal protein L26-like 1 Iso 1	17245	10.9805	5125.84	8	16	36.5517	5.3194	56	8.2611	0.014782	0.523	0.009
NX_P05787-1	KRT8 Keratin_ type II cytoskeletal 8 Iso 1	53671	5.3408	5106.6	34	46	51.1387	3.8586	245	7.2053	0.0142427	39.1621	2.1032
NX_P63010-1	AP2B1 AP-2 complex subunit beta Iso 1	104486	5.0552	5104.62	53	76	55.9232	3.3026	387	7.3705	0.015696	52.2719	5.5129
NX_P62277-1	RPS13 40S ribosomal protein S13 Iso 1	17211	10.9409	5033.22	10	17	45.6954	9.6665	57	6.2101	0.00975155	50.8603	0.8759
NX_P43007-1	SLC1A4 Neutral amino acid transporter A Iso 1	55687	5.8315	4971.79	12	28	28.3835	2.4361	103	6.7639	0.0151018	37.5691	2.1085
NX_Q15043-1	SLC39A14 Zinc transporter ZIP14 Iso 1	54177	5.0142	4966.62	7	19	15.4472	7.9966	87	4.9329	0.0119875	0	0
NX_Q14240-1	EIF4A2 Eukaryotic initiation factor 4A-II Iso 1	46372	5.1636	4883.99	14	51	34.6437	7.5721	84	6.2101	0.0144074	1.5736	0.0734
NX_Q9H4G4-1	GLIPR2 Golgi-associated plant pathogenesis-related protein 1 Iso 1	17207	9.7632	4862.46	7	13	53.8961	2.6098	44	6.7386	0.0158898	13.6719	0.237
NX_P04075-1	ALDOA Fructose-bisphosphate aldolase A Iso 1	39395	8.0654	4858.39	16	34	49.4506	7.1598	135	6.3941	0.010976	59.4963	2.3725
NX_Q13636-1	RAB31 Ras-related protein Rab-31 Iso 1	21554	6.668	4816.38	9	26	54.1237	2.2687	65	5.9815	0.012944	22.9236	0.5023
NX_P54652-1	HSPA2 Heat shock-related 70 kDa protein 2 Iso 1	69977	5.4082	4809.22	15	57	26.1346	3.6442	118	7.5218	0.0136691	0.6708	0.0472
NX_P07951-2	TPM2 Tropomyosin beta chain Iso 2	32969	4.437	4758.88	13	37	40.493	3.1734	121	7.0568	0.0120489	4.3075	0.1423
NX_P62913-1	RPL11 60S ribosomal protein L11 Iso 1	20239	9.9551	4757.73	6	18	31.4607	8.3365	51	6.3907	0.00974484	0	0
NX_P29992-1	GNA11 Guanine nucleotide-binding protein subunit alpha-11 Iso 1	42096	5.3687	4755.76	16	38	49.5822	4.843	108	6.9816	0.0151279	39.614	1.68
NX_O95292-1	VAPB Vesicle-associated membrane protein-associated protein B/C Iso 1	27211	7.1206	4730.06	8	23	41.9753	2.2024	50	8.7287	0.016722	15.9466	0.4378
NX_P04264-1	KRT1 Keratin_ type II cytoskeletal 1 Iso 1	65998	8.2661	4717.1	22	50	36.3354	3.7498	174	6.518	0.0141079	33.5362	2.2204
NX_Q5ZPR3-1	CD276 CD276 antigen Iso 1	57199	4.5791	4689.57	12	28	20.0375	2.5815	96	8.047	0.014458	59.1464	3.4291
NX_P09543-1	CNP 2&apos;_3&apos;-cyclic-nucleotide 3&apos;-phosphodiesterase CNPII	47548	9.3618	4685.49	24	46	45.6057	4.4358	124	6.3353	0.0133347	29.9262	1.4358
NX_Q9UQ80-1	PA2G4 Proliferation-associated protein 2G4 Iso 1	43759	6.1069	4638.23	25	36	57.3604	2.9844	149	7.0995	0.0151488	56.342	2.4863
NX_Q9Y277-1	VDAC3 Voltage-dependent anion-selective channel protein 3 Iso 1	30639	8.8301	4620.7	11	23	46.6431	3.232	108	6.4414	0.0134301	58.8193	1.8234
NX_P14618-1	PKM Pyruvate kinase PKM M2	57900	7.7534	4618.38	23	49	52.5424	4.227	162	6.4798	0.0176603	48.667	2.8474
NX_P61803-1	DAD1 Dolichyl-diphosphooligosaccharide--protein glycosyltransferase subunit DAD1 Iso 1	12488	6.917	4616.34	3	7	38.0531	0.4556	20	7.0752	0.0136165	11.1502	0.1412
NX_Q7L0Y3-1	TRMT10C tRNA methyltransferase 10 homolog C Iso 1	47316	9.7251	4600.7	27	43	58.5608	5.6202	174	6.7351	0.0143989	26.2627	1.251
NX_P82933-1	MRPS9 28S ribosomal protein S9_ mitochondrial Iso 1	45805	9.8394	4595.91	17	43	41.4141	7.0953	82	7.2048	0.0167348	19.5635	0.9012
NX_O95831-1	AIFM1 Apoptosis-inducing factor 1_ mitochondrial Iso 1	66858	9.2607	4526.73	19	46	41.1093	2.9412	105	8.1694	0.0175919	32.6308	2.1923
NX_P56134-1	ATP5MF ATP synthase subunit f_ mitochondrial Iso 1	10910	9.9448	4511.29	2	8	25.5319	2.989	28	5.7422	0.018131	0	0
NX_P06576-1	ATP5F1B ATP synthase subunit beta_ mitochondrial Iso 1	56524	5.0962	4510.56	19	41	49.5274	3.4586	141	6.8993	0.0153813	31.992	1.8095
NX_Q10589-1	BST2 Bone marrow stromal antigen 2 Iso 1	19756	5.291	4508.85	7	16	23.3333	1.5133	84	6.698	0.0155698	63.0664	1.2647
NX_P61981-1	YWHAG 14-3-3 protein gamma Iso 1	28284	4.6069	4474.03	7	27	35.2227	1.963	74	6.991	0.0110154	17.2698	0.4917
NX_Q969Z0-1	TBRG4 FAST kinase domain-containing protein 4 Iso 1	70693	7.0298	4447	21	57	35.6577	1.9647	141	6.993	0.0149848	41.1907	2.9325
NX_Q9BVK6-1	TMED9 Transmembrane emp24 domain-containing protein 9 Iso 1	27260	8.1973	4431.47	6	24	28.9362	2.7815	50	9.0217	0.0124775	23.1414	0.6339
NX_P60866-1	RPS20 40S ribosomal protein S20 Iso 1	13364	10.4414	4416.55	4	7	30.2521	1.1261	30	4.1053	0.0129986	18.9112	0.2551
NX_Q9BQB6-1	VKORC1 Vitamin K epoxide reductase complex subunit 1 Iso 1	18222	9.5479	4407.99	3	9	15.3374	3.5244	17	7.2769	0.0127055	0	0
NX_P15880-1	RPS2 40S ribosomal protein S2 Iso 1	31304	10.6465	4402.9	11	32	43.686	6.3606	80	7.7666	0.0143637	37.9982	1.2011
NX_P12956-1	XRCC6 X-ray repair cross-complementing protein 6 Iso 1	69799	6.2036	4392.26	31	63	49.5895	6.0178	140	7.1948	0.0165491	36.5967	2.5665
NX_P49748-1	ACADVL Very long-chain specific acyl-CoA dehydrogenase_ mitochondrial Iso 1	70345	8.9912	4389.02	33	54	54.5038	3.6051	179	7.6288	0.0157523	0	0
NX_P38646-1	HSPA9 Stress-70 protein_ mitochondrial Iso 1	73634	5.7803	4339.53	37	75	54.0501	1.9998	229	7.0766	0.0144829	37.3551	2.763
NX_Q93096-1	PTP4A1 Protein tyrosine phosphatase type IVA 1 Iso 1	19802	9.2051	4334.06	8	17	49.1329	2.2771	53	6.0325	0.0137974	23.0973	0.4656
NX_P78310-1	CXADR Coxsackievirus and adenovirus receptor Iso 1	40004	7.4355	4318.83	11	33	45.7534	5.4528	84	6.8598	0.0141036	0	0
NX_P46781-1	RPS9 40S ribosomal protein S9 Iso 1	22577	11.0874	4316.34	15	21	42.268	2.291	71	6.8155	0.0131898	32.3921	0.7336
NX_P62854-1	RPS26 40S ribosomal protein S26 Iso 1	13007	11.4229	4290.19	4	8	34.7826	1.3667	21	5.5792	0.0156753	16.3497	0.2175
NX_E9PAV3-1	NACA Nascent polypeptide-associated complex subunit alpha_ muscle-specific form skNAC	205293	10.0386	4253.77	13	158	8.8065	11.6582	72	9.0748	0.0153106	24.516	5.0529
NX_Q9Y2D5-6	AKAP2 A-kinase anchor protein 2 Iso 4	120556	4.7813	4244.98	35	88	42.6605	4.1155	219	7.4349	0.0150561	37.3785	4.526
NX_Q13283-1	G3BP1 Ras GTPase-activating protein-binding protein 1 Iso 1	52132	5.2163	4227.93	14	34	36.6953	2.7074	102	7.0482	0.0179753	30.8936	1.6133
NX_Q8IXS6-2	PALM2 Paralemmin-2 Iso 2	45409	4.8267	4227.07	16	45	53.2847	4.4771	103	6.9315	0.0154119	28.5869	1.3071
NX_Q6DD88-1	ATL3 Atlastin-3 Iso 1	60503	5.2998	4218.03	22	52	50.6469	4.2171	143	7.6332	0.0163428	34.2395	2.0886
NX_P45880-3	VDAC2 Voltage-dependent anion-selective channel protein 2 Iso 3	31546	7.4678	4203.14	12	21	50	2.6756	81	7.0225	0.0141657	36.2798	1.1638
NX_O15145-1	ARPC3 Actin-related protein 2/3 complex subunit 3 Iso 1	20533	8.8037	4192.61	6	19	29.7753	1.6754	52	8.2496	0.0168358	20.8017	0.4322
NX_P45880-1	VDAC2 Voltage-dependent anion-selective channel protein 2 Iso 1	33350	7.481	4185.85	10	23	41.7476	2.8091	76	7.0145	0.0145747	0.3105	0.0105
NX_P0C0S8-1	HIST1H2AG;HIST1H2AI;HIST1H2AK;HIST1H2AL;HIST1H2AM Histone H2A type 1 Iso 1	14082	11.3335	4152.54	4	9	30	1.5286	31	4.7265	0.0165012	0	0
NX_P30101-1	PDIA3 Protein disulfide-isomerase A3 Iso 1	56746	5.9312	4120.74	26	54	56.0396	5.554	153	6.2137	0.0167957	32.7583	1.8732
NX_Q96QD8-1	SLC38A2 Sodium-coupled neutral amino acid transporter 2 Iso 1	55989	7.9731	4084.87	8	20	20.1581	1.1173	84	7.029	0.0144998	46.0024	2.5931
NX_Q15599-1	SLC9A3R2 Na(+)/H(+) exchange regulatory cofactor NHE-RF2 Iso 1	37390	7.9043	4052.84	11	35	35.905	1.8931	61	5.4172	0.0130443	15.1171	0.569
NX_P11166-1	SLC2A1 Solute carrier family 2_ facilitated glucose transporter member 1 Iso 1	54048	8.8608	4036.31	18	21	18.2927	1.9328	153	5.9334	0.0116141	95.6415	5.2054
NX_Q9BSJ8-1	ESYT1 Extended synaptotagmin-1 Iso 1	122780	5.458	4036.24	40	87	43.9312	2.6125	284	7.6303	0.0141803	34.9255	4.3088
NX_Q03135-1	CAV1 Caveolin-1 Iso 1	20458	5.5898	4035.31	7	17	38.764	2.1033	50	8.2066	0.0132113	43.1025	0.8898
NX_P17693-5	HLA-G HLA class I histocompatibility antigen_ alpha chain G Iso 5	36434	4.9292	4030.6	4	31	19.1223	2.2396	22	5.9108	0.00816712	0.1503	0.0055
NX_P47813-1	EIF1AX Eukaryotic translation initiation factor 1A_ X-chromosomal Iso 1	16450	4.8794	3995.45	7	16	50.6944	6.9464	34	8.1505	0.0138276	18.0969	0.2999
NX_P06756-1	ITGAV Integrin alpha-V Iso 1	115964	5.3115	3956.28	42	88	43.3206	3.6843	228	6.7609	0.0142729	0	0
NX_P20020-1	ATP2B1 Plasma membrane calcium-transporting ATPase 1 D	138667	5.644	3903.37	41	106	35.2146	4.2099	290	7.0397	0.0147049	0	0
NX_P33527-1	ABCC1 Multidrug resistance-associated protein 1 Iso 1	171480	6.6958	3902.22	56	115	42.4559	4.2034	417	8.1388	0.0146375	52.8944	9.1516
NX_P62081-1	RPS7 40S ribosomal protein S7 Iso 1	22113	10.582	3895.95	8	22	40.2062	2.6922	53	5.3839	0.0191355	23.9905	0.5308
NX_P48735-1	IDH2 Isocitrate dehydrogenase [NADP]_ mitochondrial Iso 1	50876	8.855	3886.89	21	43	46.0177	3.334	148	7.7627	0.0131382	33.7067	1.7314
NX_P46459-1	NSF Vesicle-fusing ATPase Iso 1	82542	6.5244	3874.52	31	76	45.1613	2.8589	190	5.8216	0.0160606	26.0665	2.1663
NX_Q13492-1	PICALM Phosphatidylinositol-binding clathrin assembly protein Iso 1	70710	7.9556	3871.32	16	43	32.5153	2.9063	128	7.3233	0.00914761	0	0
NX_P08133-1	ANXA6 Annexin A6 Iso 1	75825	5.2646	3854.04	37	76	54.9777	4.3547	205	8.2651	0.0156	26.2797	2.0029
NX_Q9H1C7-1	CYSTM1 Cysteine-rich and transmembrane domain-containing protein 1 Iso 1	10623	3.9595	3823.3	1	6	10.3093	1.331	13	4.0331	0.009971	31.6433	0.3472
NX_P61247-1	RPS3A 40S ribosomal protein S3a Iso 1	29925	10.1763	3820.41	17	32	49.2424	4.0823	88	6.4487	0.0158702	55.5569	1.6763
NX_Q8TBQ9-1	TMEM167A Protein kish-A Iso 1	8054	9.1729	3817.56	2	5	25	7.9187	10	4.9653	0.0128765	7.3761	0.0616
NX_Q00839-1	HNRNPU Heterogeneous nuclear ribonucleoprotein U Iso 1	90527	5.6484	3815.66	28	69	35.3939	8.2154	163	7.1176	0.0146813	44.8163	4.0929
NX_P06753-2	TPM3 Tropomyosin alpha-3 chain Iso 2	29014	4.5513	3815.64	13	35	47.1774	2.8067	108	7.3857	0.0148777	13.7421	0.4021
NX_Q9Y2Q3-1	GSTK1 Glutathione S-transferase kappa 1 Iso 1	25480	8.7349	3804.15	8	20	46.4602	1.7895	60	6.4563	0.0144545	23.1444	0.5928
NX_O95197-3	RTN3 Reticulon-3 Iso 3	25592	8.7598	3773.7	6	14	35.5932	6.3901	45	7.7329	0.0103169	65.6913	1.6935
NX_P46782-1	RPS5 40S ribosomal protein S5 Iso 1	22862	10.0913	3735.51	11	18	50.9804	2.7324	65	6.6755	0.0154232	47.58	1.0966
NX_P47914-1	RPL29 60S ribosomal protein L29 Iso 1	17741	12.0791	3722.2	5	11	14.4654	1.6372	38	5.6113	0.0130884	58.3015	1.0383
NX_O60506-1	SYNCRIP Heterogeneous nuclear ribonucleoprotein Q Iso 1	69559	8.7861	3718.71	19	57	36.7576	5.6635	103	7.3558	0.0150764	0	0
NX_Q15084-1	PDIA6 Protein disulfide-isomerase A6 Iso 1	48091	4.7622	3714.98	8	44	27.9545	5.9348	71	5.6231	0.0147888	0	0
NX_P34931-1	HSPA1L Heat shock 70 kDa protein 1-like Iso 1	70331	5.6455	3666.36	11	54	20.1248	8.1089	69	9.673	0.0134951	32.003	2.265
NX_P04843-1	RPN1 Dolichyl-diphosphooligosaccharide--protein glycosyltransferase subunit 1 Iso 1	68526	5.9268	3657.9	32	54	54.201	3.6804	187	6.534	0.0142044	29.3825	2.0181
NX_P53985-1	SLC16A1 Monocarboxylate transporter 1 Iso 1	53908	8.7173	3656.16	12	30	16.8	5.8569	117	7.9425	0.0116476	94.3817	5.1559
NX_P54709-1	ATP1B3 Sodium/potassium-transporting ATPase subunit beta-3 Iso 1	31492	8.436	3641.84	10	20	51.2545	6.6598	86	6.9344	0.0153194	117.639	3.7474
NX_Q6UW68-1	TMEM205 Transmembrane protein 205 Iso 1	21183	8.729	3641.26	5	10	26.9841	6.2379	26	8.2001	0.013342	15.9211	0.342
NX_P35580-1	MYH10 Myosin-10 Iso 1	228856	5.272	3638.46	47	195	24.6457	5.1968	307	8.1625	0.0145117	35.7931	8.2313
NX_Q9P2B2-1	PTGFRN Prostaglandin F2 receptor negative regulator Iso 1	98494	6.1465	3606.4	36	71	35.4949	2.3795	284	6.5777	0.0144654	71.5084	7.1169
NX_O14602-1	EIF1AY Eukaryotic translation initiation factor 1A_ Y-chromosomal Iso 1	16432	4.8794	3586.34	5	16	45.8333	10.2339	27	7.5769	0.0149168	0.6682	0.0111
NX_P43353-1	ALDH3B1 Aldehyde dehydrogenase family 3 member B1 Iso 1	51806	7.4502	3579.08	14	36	42.9487	1.7805	97	7.6262	0.013489	54.5943	2.8644
NX_P61604-1	HSPE1 10 kDa heat shock protein_ mitochondrial Iso 1	10924	9.4702	3559.87	6	15	50	1.8789	39	7.418	0.0154915	16.379	0.1791
NX_Q04695-1	KRT17 Keratin_ type I cytoskeletal 17 Iso 1	48076	4.7769	3539.41	24	48	56.0185	3.7447	115	6.6838	0.0116158	22.419	1.0849
NX_Q8IXS6-1	PALM2 Paralemmin-2 Iso 1	42159	4.8545	3538.09	14	43	49.3404	4.7577	84	7.2799	0.0153729	16.4618	0.6982
NX_Q9H0C2-1	SLC25A31 ADP/ATP translocase 4 Iso 1	34999	10.2378	3535.58	10	32	32.0635	7.9024	56	6.7032	0.0112596	3.8509	0.136
NX_Q6UB35-1	MTHFD1L Monofunctional C1-tetrahydrofolate synthase_ mitochondrial Iso 1	105723	7.9775	3534.27	35	85	38.9571	3.4503	192	6.9962	0.0128798	27.885	2.9754
NX_P54920-1	NAPA Alpha-soluble NSF attachment protein Iso 1	33211	5.064	3523.68	15	27	59.322	6.3097	69	7.8933	0.0163514	12.8267	0.4321
NX_P17813-1	ENG Endoglin Long	70533	6.1392	3522.74	17	38	35.5623	2.3999	113	6.503	0.0151352	38.4081	2.7502
NX_Q16643-1	DBN1 Drebrin Iso 1	71385	4.2026	3502.32	21	48	35.7473	7.115	124	6.7638	0.0129774	38.1556	2.7428
NX_O94973-1	AP2A2 AP-2 complex subunit alpha-2 Iso 1	103895	6.5303	3476.64	33	68	34.8243	3.967	170	6.7339	0.0141517	11.3274	1.1879
NX_Q7L1Q6-1	BZW1 Basic leucine zipper and W2 domain-containing protein 1 Iso 1	48012	5.6118	3472.95	19	46	37.4702	4.2839	117	6.4653	0.0148608	38.7941	1.8704
NX_Q9HB71-1	CACYBP Calcyclin-binding protein Iso 1	26193	8.5825	3467.9	8	27	48.2456	2.3595	45	5.0501	0.011803	0	0
NX_Q99832-1	CCT7 T-complex protein 1 subunit eta Iso 1	59328	7.519	3458.74	23	48	50.4604	3.7734	131	7.3659	0.0176873	22.2044	1.3296
NX_P61158-1	ACTR3 Actin-related protein 3 Iso 1	47341	5.5107	3438.57	17	40	50.7177	2.9442	125	7.0949	0.0145069	20.0074	0.9569
NX_Q02809-1	PLOD1 Procollagen-lysine_2-oxoglutarate 5-dioxygenase 1 Iso 1	83497	6.4761	3438.51	28	62	42.2283	3.0869	157	6.7742	0.0161034	27.3645	2.3019
NX_P59998-1	ARPC4 Actin-related protein 2/3 complex subunit 4 Iso 1	19654	8.7847	3419.43	7	18	41.6667	2.7718	37	9.0669	0.0145581	21.5024	0.4253
NX_Q8WTV0-2	SCARB1 Scavenger receptor class B member 1 Iso 1	56935	7.8882	3416.11	18	36	26.9155	3.8474	129	7.1239	0.0145619	0	0
NX_P20042-1	EIF2S2 Eukaryotic translation initiation factor 2 subunit 2 Iso 1	38364	5.4521	3404.13	16	44	48.9489	7.9756	75	6.5103	0.0132388	15.9755	0.6187
NX_Q9C0H2-1	TTYH3 Protein tweety homolog 3 Iso 1	57507	5.0449	3401.69	9	29	18.9293	7.5933	52	6.7709	0.0124843	0	0
NX_Q07065-1	CKAP4 Cytoskeleton-associated protein 4 Iso 1	65982	5.5415	3387.7	29	71	49.6678	4.1342	185	7.3563	0.0159682	33.3901	2.2083
NX_Q9UKS6-1	PACSIN3 Protein kinase C and casein kinase substrate in neurons protein 3 Iso 1	48456	5.7642	3387.34	20	44	54.717	3.9121	130	7.6124	0.0165228	36.4449	1.7796
NX_Q9Y6M7-7	SLC4A7 Sodium bicarbonate cotransporter 3 Iso 7	140676	6.1611	3387.15	28	109	23.2724	7.1045	146	6.5776	0.0147627	0	0
NX_Q96RD7-1	PANX1 Pannexin-1 Iso 1	48018	5.6514	3374.36	8	30	32.1596	6.7255	43	9.168	0.012661	19.858	0.9666
NX_P62269-1	RPS18 40S ribosomal protein S18 Iso 1	17707	11.4141	3348.51	12	20	43.4211	4.7922	64	6.3437	0.0122495	39.0309	0.6916
NX_O00410-1	IPO5 Importin-5 Iso 1	123549	4.645	3346.69	45	80	51.0483	3.9104	283	7.7399	0.0168618	37.8069	4.7301
NX_P21964-1	COMT Catechol O-methyltransferase Membrane-bound	30017	5.1167	3332.78	9	24	35.4244	2.5944	52	8.8006	0.0160508	0	0
NX_P49755-1	TMED10 Transmembrane emp24 domain-containing protein 10 Iso 1	24960	7.2803	3328.07	8	26	35.1598	1.689	82	8.1093	0.017474	31.8349	0.8006
NX_Q15366-1	PCBP2 Poly(rC)-binding protein 2 Iso 1	38555	6.3472	3324.39	7	27	29.589	1.5418	60	4.9999	0.0173167	0	0
NX_O15439-1	ABCC4 Multidrug resistance-associated protein 4 Iso 1	149431	8.1445	3322.03	43	104	34.717	6.6078	238	7.6492	0.0137869	28.2207	4.2455
NX_P62826-1	RAN GTP-binding nuclear protein Ran Iso 1	24407	7.3125	3282.95	8	20	43.0556	3.0569	57	5.6535	0.013808	43.409	1.0676
NX_Q99536-1	VAT1 Synaptic vesicle membrane protein VAT-1 homolog Iso 1	41893	5.8506	3247.72	15	26	42.2392	3.3727	84	7.574	0.0145343	19.91	0.8392
NX_P49448-1	GLUD2 Glutamate dehydrogenase 2_ mitochondrial Iso 1	61395	8.5723	3230.1	21	48	39.6057	6.8871	121	7.7905	0.0133197	23.9459	1.4793
NX_P24534-1	EEF1B2 Elongation factor 1-beta Iso 1	24748	4.3037	3214.88	7	23	32.8889	0.5645	48	6.5394	0.0131974	43.4764	1.0841
NX_O95197-2	RTN3 Reticulon-3 Iso 2	110583	4.667	3196.27	11	91	16.387	4.8951	49	8.4256	0.0115144	8.8279	0.9824
NX_Q9BZG1-1	RAB34 Ras-related protein Rab-34 Iso 1	29025	7.8472	3178.47	15	35	49.8069	5.4648	72	7.9057	0.0156837	20.4232	0.6025
NX_Q9NQC3-6	RTN4 Reticulon-4 Iso 6	108382	4.3154	3176.45	16	85	24.4422	7.465	74	8.258	0.0171194	6.6795	0.7271
NX_P62244-1	RPS15A 40S ribosomal protein S15a Iso 1	14829	10.604	3171.41	6	14	38.4615	1.4522	42	7.4595	0.0175887	33.2863	0.4977
NX_P43307-1	SSR1 Translocon-associated protein subunit alpha Iso 1	32215	4.1733	3160.98	7	16	22.3776	1.1841	43	8.1653	0.0181985	21.994	0.709
NX_P09622-1	DLD Dihydrolipoyl dehydrogenase_ mitochondrial Iso 1	54143	7.7578	3160.12	10	37	27.8978	6.5845	67	6.2711	0.018839	19.8758	1.0882
NX_P23634-8	ATP2B4 Plasma membrane calcium-transporting ATPase 4 ZD	136497	5.9575	3153.34	39	99	37.8356	5.4294	235	7.1214	0.014114	22.8025	3.1418
NX_P62891-1	RPL39 60S ribosomal protein L39 Iso 1	6402	12.9536	3149.19	2	1	19.6078	3.126	18	5.3383	0.00696955	40.4031	0.2589
NX_Q9NZ45-1	CISD1 CDGSH iron-sulfur domain-containing protein 1 Iso 1	12191	9.4468	3139.46	6	11	46.2963	2.227	27	6.9788	0.0154362	15.7159	0.1944
NX_Q7KZF4-1	SND1 Staphylococcal nuclease domain-containing protein 1 Iso 1	101933	6.75	3135.66	45	93	47.9121	7.0814	246	7.0529	0.0153902	26.1081	2.6808
NX_O75718-1	CRTAP Cartilage-associated protein Iso 1	46531	5.3848	3132.82	19	47	41.3965	2.5569	75	6.3204	0.0162423	18.1879	0.8583
NX_P51572-1	BCAP31 B-cell receptor-associated protein 31 Iso 1	27974	8.9077	3131.91	11	27	33.3333	3.7715	78	7.7569	0.0128083	43.9267	1.2321
NX_Q92688-1	ANP32B Acidic leucine-rich nuclear phosphoprotein 32 family member B Iso 1	28770	3.728	3123.25	5	16	23.9044	1.6054	28	7.7058	0.0102444	0	0
NX_P09493-4	TPM1 Tropomyosin alpha-1 chain Iso 4	32827	4.4971	3119.2	10	36	32.7465	5.826	82	7.8552	0.0140691	3.989	0.131
NX_P27816-1	MAP4 Microtubule-associated protein 4 Iso 1	120929	5.1387	3102.38	20	141	24.9132	3.0682	95	6.6131	0.0151945	0	0
NX_Q12974-1	PTP4A2 Protein tyrosine phosphatase type IVA 2 Iso 1	19114	8.3892	3095.11	5	17	25.7485	1.9437	31	4.566	0.013311	0.7777	0.0152
NX_Q7Z7H5-1	TMED4 Transmembrane emp24 domain-containing protein 4 Iso 1	25926	8.4492	3084.52	8	23	28.6344	9.0157	30	12.3997	0.0158613	4.4917	0.1173
NX_P04844-1	RPN2 Dolichyl-diphosphooligosaccharide--protein glycosyltransferase subunit 2 Iso 1	69241	5.332	3078.09	13	41	36.4501	6.0641	118	7.8469	0.0162866	23.2639	1.6145
NX_P33176-1	KIF5B Kinesin-1 heavy chain Iso 1	109616	6.0732	3077.54	40	101	45.0675	4.9004	244	7.318	0.0155628	28.1772	3.1115
NX_Q9Y305-1	ACOT9 Acyl-coenzyme A thioesterase 9_ mitochondrial Iso 1	49869	8.7349	3049.21	26	46	53.7585	6.5471	125	8.6746	0.0174906	0	0
NX_O00592-1	PODXL Podocalyxin Iso 1	58599	5.1475	3045.44	12	29	27.0609	3.6015	106	6.483	0.0123068	0	0
NX_Q13425-1	SNTB2 Beta-2-syntrophin Iso 1	57913	8.9883	3041.68	21	50	42.4074	4.7879	125	7.2204	0.0145126	31.7015	1.8516
NX_Q14141-2	SEPT6 Septin-6 I	48841	6.3589	3032.18	14	46	30.445	5.6984	101	6.9301	0.0129835	8.3061	0.4088
NX_Q9H2H9-1	SLC38A1 Sodium-coupled neutral amino acid transporter 1 Iso 1	54012	6.6372	3030.62	15	28	29.3635	5.6429	98	7.2868	0.0131485	73.5729	4.0226
NX_P21796-1	VDAC1 Voltage-dependent anion-selective channel protein 1 Iso 1	30753	8.8682	3021.85	15	22	72.0848	4.5889	87	6.5792	0.0114208	31.0409	0.9588
NX_P35749-1	MYH11 Myosin-11 Iso 1	227197	5.25	3015.84	38	195	21.146	5.1939	250	8.2134	0.0152625	3.3231	0.7583
NX_Q99808-1	SLC29A1 Equilibrative nucleoside transporter 1 Iso 1	50186	8.2734	2992.73	16	26	20.3947	4.9026	97	6.0138	0.011354	63.3362	3.2168
NX_P19256-1	CD58 Lymphocyte function-associated antigen 3 Iso 1	28128	6.3149	2986.72	7	16	28.4	1.7101	49	5.5065	0.0125386	0	0
NX_P67936-2	TPM4 Tropomyosin alpha-4 chain Iso 2	32702	4.4912	2976.18	11	37	33.0986	3.1976	92	5.935	0.0121364	12.2039	0.4014
NX_P39687-1	ANP32A Acidic leucine-rich nuclear phosphoprotein 32 family member A Iso 1	28568	3.7822	2975.23	4	18	20.0803	5.2224	22	6.3932	0.00974228	13.943	0.4002
NX_P50990-1	CCT8 T-complex protein 1 subunit theta Iso 1	59582	5.272	2969.16	22	57	41.0584	2.2111	137	6.6846	0.0132877	20.6551	1.2433
NX_Q96CW1-1	AP2M1 AP-2 complex subunit mu Iso 1	49623	9.8848	2968.12	21	38	47.1264	2.7857	96	6.5174	0.0138225	0	0
NX_Q9Y6M7-3	SLC4A7 Sodium bicarbonate cotransporter 3 Iso 3	114131	6.9214	2964.61	25	86	24.8527	7.9523	132	6.5817	0.0143964	0.6431	0.0741
NX_O95757-1	HSPA4L Heat shock 70 kDa protein 4L Iso 1	94452	5.5181	2923.09	9	80	13.826	8.9205	35	10.4366	0.0146195	5.6688	0.5416
NX_Q9NSE4-1	IARS2 Isoleucine--tRNA ligase_ mitochondrial Iso 1	113719	6.7852	2923.02	46	83	43.8735	3.0884	270	6.7245	0.0182325	49.6727	5.7005
NX_O95297-1	MPZL1 Myelin protein zero-like protein 1 Iso 1	29064	8.9854	2914.76	10	23	24.1636	3.5509	52	5.89	0.0171558	0	0
NX_Q9UL25-1	RAB21 Ras-related protein Rab-21 Iso 1	24332	7.916	2913.54	13	23	58.6667	2.1949	54	6.248	0.0169315	15.1103	0.3739
NX_Q9UHD8-1	SEPT9 Septin-9 Iso 1	65360	9.312	2905.34	24	56	49.3174	3.89	117	8.78	0.0133572	0	0
NX_P06733-1	ENO1 Alpha-enolase alpha-enolase	47139	7.1719	2901.45	17	39	50.4608	6.0319	83	9.3691	0.0153147	22.1403	1.0519
NX_P41091-1	EIF2S3 Eukaryotic translation initiation factor 2 subunit 3 Iso 1	51077	8.417	2877.76	20	36	44.0678	4.921	118	6.1524	0.013311	30.1104	1.5561
NX_P67809-1	YBX1 Nuclease-sensitive element-binding protein 1 Iso 1	35902	10.1353	2872.08	11	28	47.5309	4.7076	47	5.9741	0.0153354	15.8261	0.5685
NX_P18077-1	RPL35A 60S ribosomal protein L35a Iso 1	12529	11.4551	2869.48	7	13	21.8182	2.777	24	5.2449	0.0132919	30.7778	0.3876
NX_P30048-1	PRDX3 Thioredoxin-dependent peroxide reductase_ mitochondrial Iso 1	27675	7.6934	2865.8	6	19	31.25	5.3254	33	4.5112	0.0132096	0	0
NX_Q96S97-1	MYADM Myeloid-associated differentiation marker Iso 1	35250	8.0581	2865.31	6	17	14.5963	5.165	54	6.5732	0.0184516	23.3175	0.8411
NX_P42677-1	RPS27 40S ribosomal protein S27 Iso 1	9454	9.835	2856.24	4	8	42.8571	3.2149	36	9.0809	0.0108493	52.1909	0.5116
NX_Q9UNL2-1	SSR3 Translocon-associated protein subunit gamma Iso 1	21067	9.9771	2851.41	1	12	7.5676	0.5699	21	7.046	0.0104107	40.2793	0.8491
NX_Q92599-1	SEPT8 Septin-8 Iso 1	55721	5.8418	2842.01	15	54	29.3996	5.0884	72	8.7496	0.0118484	43.8445	2.4671
NX_Q04917-1	YWHAH 14-3-3 protein eta Iso 1	28201	4.5615	2833.29	6	29	24.7967	2.8265	56	8.726	0.013408	7.6008	0.2158
NX_Q6IQ22-1	RAB12 Ras-related protein Rab-12 Iso 1	27231	8.5107	2824.47	11	27	47.541	6.176	45	7.3553	0.0133818	9.0288	0.2491
NX_P38117-1	ETFB Electron transfer flavoprotein subunit beta Iso 1	27826	8.2456	2820.39	13	21	51.3726	4.2309	59	6.9031	0.0197047	15.8862	0.446
NX_Q08043-1	ACTN3 Alpha-actinin-3 Iso 1	103176	5.2163	2820.21	20	89	21.9756	4.4796	111	6.3369	0.0137399	1.5057	0.1566
NX_P42126-1	ECI1 Enoyl-CoA delta isomerase 1_ mitochondrial Iso 1	32795	8.6821	2803.46	9	21	31.7881	2.5494	55	5.4268	0.0144612	0	0
NX_Q8NC51-1	SERBP1 Plasminogen activator inhibitor 1 RNA-binding protein Iso 1	44938	9.1304	2800.57	13	47	43.3824	8.1845	63	8.0964	0.0142046	26.6117	1.1981
NX_P67936-1	TPM4 Tropomyosin alpha-4 chain Iso 1	28504	4.4707	2800.18	13	34	43.1452	3.0063	91	6.2813	0.0119538	19.7571	0.5658
NX_Q15041-1	ARL6IP1 ADP-ribosylation factor-like protein 6-interacting protein 1 Iso 1	23347	9.6592	2798.25	7	13	21.6749	1.9948	30	5.4152	0.0107239	20.3425	0.4787
NX_Q01813-1	PFKP ATP-dependent 6-phosphofructokinase_ platelet type Iso 1	85541	7.3535	2784.6	27	58	42.8571	3.97	172	7.3241	0.0141752	31.7185	2.7439
NX_P60468-1	SEC61B Protein transport protein Sec61 subunit beta Iso 1	9968	11.9678	2783.84	2	7	21.875	0.6692	21	6.7731	0.0108829	27.3041	0.2739
NX_Q15771-1	RAB30 Ras-related protein Rab-30 Iso 1	23043	4.7109	2782.18	5	24	27.5862	5.0676	31	6.2678	0.0129017	2.4357	0.057
NX_Q9Y6M5-1	SLC30A1 Zinc transporter 1 Iso 1	55264	6.0117	2778.46	17	32	40.2367	5.0355	114	7.9242	0.0145252	35.4845	1.9987
NX_Q9Y6C9-1	MTCH2 Mitochondrial carrier homolog 2 Iso 1	33308	7.8926	2757.84	12	28	50.8251	4.2404	92	8.231	0.0158046	22.5762	0.7666
NX_P07954-1	FH Fumarate hydratase_ mitochondrial Mitochondrial	54602	9.0835	2753.8	12	38	38.2353	3.092	61	6.5444	0.0125125	0	0
NX_P09211-1	GSTP1 Glutathione S-transferase P Iso 1	23341	5.2822	2752.42	7	16	43.8095	4.5902	50	7.3176	0.0136236	13.5034	0.3185
NX_P29692-1	EEF1D Elongation factor 1-delta Iso 1	31102	4.708	2734.85	9	31	33.8078	1.4225	72	6.942	0.0136038	31.1333	0.9725
NX_Q96AX2-1	RAB37 Ras-related protein Rab-37 Iso 1	24799	5.937	2732.4	4	29	26.9058	11.2781	33	9.8134	0.0106397	2.6147	0.0655
NX_P11177-1	PDHB Pyruvate dehydrogenase E1 component subunit beta_ mitochondrial Iso 1	39208	6.2021	2729.03	12	32	39.5543	4.5897	63	8.7159	0.0155194	0	0
NX_P57088-1	TMEM33 Transmembrane protein 33 Iso 1	27959	9.8848	2728.03	10	16	38.8664	3.2065	57	7.18	0.011656	21.2819	0.6027
NX_Q8WWI1-3	LMO7 LIM domain only protein 7 Iso 3	153574	7.6479	2696.06	66	143	54.4107	4.9396	365	7.987	0.0143914	39.8327	6.162
NX_P62861-1	FAU 40S ribosomal protein S30 Iso 1	6643	12.5552	2686.33	3	5	16.9492	1.6447	12	5.2827	0.0153587	45.6026	0.3032
NX_P20338-1	RAB4A Ras-related protein Rab-4A Iso 1	24374	5.7231	2686.28	6	24	41.7431	6.9322	31	7.6027	0.0115104	1.1599	0.0286
NX_P62280-1	RPS11 40S ribosomal protein S11 Iso 1	18418	10.7095	2680.76	7	20	33.5443	1.9549	33	5.666	0.0110821	21.7248	0.4041
NX_Q58FF6-1	HSP90AB4P Putative heat shock protein HSP 90-beta 4 Iso 1	58227	4.4531	2669.55	12	58	21.7822	7.9236	75	6.0261	0.0115705	6.5225	0.3841
NX_P53675-1	CLTCL1 Clathrin heavy chain 2 Iso 1	186909	5.4741	2665.52	41	141	26.9512	7.2475	234	6.6474	0.0143681	58.1201	10.9929
NX_P11940-1	PABPC1 Polyadenylate-binding protein 1 Iso 1	70625	9.813	2663.48	24	55	36.9497	4.7578	108	7.5842	0.0166743	0	0
NX_Q03135-2	CAV1 Caveolin-1 Iso 2	17011	5.1226	2644.04	7	15	42.1769	2.241	34	8.7925	0.0131289	1.8517	0.0318
NX_Q9NRP0-1	OSTC Oligosaccharyltransferase complex subunit OSTC Iso 1	16817	9.4102	2636.44	1	8	8.0537	0.909	13	3.768	0.0129123	18.3808	0.3114
NX_Q9Y6A9-1	SPCS1 Signal peptidase complex subunit 1 Iso 1	11797	9.6563	2630.21	3	7	31.3726	1.4673	14	5.0053	0.0122539	6.0357	0.0716
NX_Q14974-1	KPNB1 Importin subunit beta-1 Iso 1	97108	4.4868	2629.07	23	65	33.5616	5.6189	152	6.7587	0.0135147	27.3103	2.6896
NX_Q9UHD8-8	SEPT9 Septin-9 Iso 8	52879	7.1382	2627.14	18	40	37.9747	4.3025	88	9.2289	0.0129765	23.7876	1.2763
NX_P11234-1	RALB Ras-related protein Ral-B Iso 1	23393	6.2402	2625.92	10	16	42.7184	3.4968	63	6.9382	0.0131319	1.5998	0.0376
NX_P61018-1	RAB4B Ras-related protein Rab-4B Iso 1	23571	5.7056	2609.42	3	21	17.3709	5.9604	30	6.339	0.0108527	5.3607	0.128
NX_Q07812-1	BAX Apoptosis regulator BAX Alpha	21170	4.8867	2606.09	4	18	30.7292	3.7819	19	8.1617	0.0120191	0	0
NX_P49368-1	CCT3 T-complex protein 1 subunit gamma Iso 1	60495	6.0586	2602.53	22	56	47.8899	4.7165	109	7.5045	0.0166753	15.9038	0.9718
NX_Q86YS6-1	RAB43 Ras-related protein Rab-43 Iso 1	23324	5.3042	2602.46	8	26	48.5849	7.6266	34	7.1762	0.011058	6.8518	0.1615
NX_Q9Y2R9-1	MRPS7 28S ribosomal protein S7_ mitochondrial Iso 1	28115	10.3813	2589.47	11	30	42.9752	6.7347	51	8.377	0.0147607	14.7121	0.4156
NX_P23526-1	AHCY Adenosylhomocysteinase Iso 1	47685	5.8901	2578.8	23	32	42.8241	5.7866	105	7.4645	0.0162371	27.6232	1.3338
NX_Q9UHG3-1	PCYOX1 Prenylcysteine oxidase 1 Iso 1	56603	5.748	2562.39	18	38	47.1287	4.2931	82	7.4334	0.0142661	9.6142	0.5484
NX_P06454-1	PTMA Prothymosin alpha Iso 1	12195	3.4482	2558.19	3	10	21.6216	2.2963	28	4.4134	0.011258	0	0
NX_O94905-1	ERLIN2 Erlin-2 Iso 1	37815	5.3232	2548.15	12	32	37.4631	2.5276	60	9.2542	0.0143668	10.594	0.4033
NX_P62851-1	RPS25 40S ribosomal protein S25 Iso 1	13733	10.5762	2547.21	3	10	20.8	1.5722	24	6.1044	0.0102904	37.0107	0.5107
NX_Q8WWI1-1	LMO7 LIM domain only protein 7 Iso 1	192575	8.0273	2546.58	72	191	45.9299	4.948	361	8.0217	0.0145858	0.4753	0.0923
NX_Q9H9B4-1	SFXN1 Sideroflexin-1 Iso 1	35596	9.3457	2533.31	14	25	48.7578	3.3175	68	5.9856	0.015586	26.7737	0.9613
NX_Q96DA2-1	RAB39B Ras-related protein Rab-39B Iso 1	24606	7.8472	2518.02	7	23	38.4977	3.7976	31	5.3874	0.0138773	2.3303	0.0579
NX_Q09160-1	HLA-A HLA class I histocompatibility antigen_ A-80 alpha chain Iso 1	40766	5.8638	2516.66	11	29	44.3836	6.0563	104	7.6802	0.0129329	2.9494	0.1212
NX_P16949-1	STMN1 Stathmin Iso 1	17291	5.6528	2505.27	4	27	22.1477	0.9213	23	6.4895	0.013975	16.7166	0.2892
NX_P67812-1	SEC11A Signal peptidase complex catalytic subunit SEC11A Iso 1	20612	9.835	2497.01	4	18	16.2011	1.7459	28	7.9343	0.0117857	0	0
NX_Q9ULC3-1	RAB23 Ras-related protein Rab-23 Iso 1	26642	6.2124	2487.3	10	22	48.1013	2.1931	48	7.0675	0.0165282	13.4483	0.3616
NX_P02768-1	ALB Serum albumin Iso 1	69321	5.8608	2477.72	13	61	21.3465	5.6503	90	5.2617	0.0110281	98.6578	7.0405
NX_Q9HAV0-1	GNB4 Guanine nucleotide-binding protein subunit beta-4 Iso 1	37543	5.5283	2466.42	10	22	41.4706	5.1431	75	6.8763	0.0168197	33.9584	1.3009
NX_P48060-1	GLIPR1 Glioma pathogenesis-related protein 1 Iso 1	30346	8.4741	2460.14	6	16	39.8496	14.215	38	7.1226	0.0180591	22.3997	0.6942
NX_O94925-1	GLS Glutaminase kidney isoform_ mitochondrial Iso 1	73413	7.6011	2455.44	21	60	41.4051	4.6298	90	7.3473	0.0125658	17.7487	1.319
NX_Q9H5Q4-1	TFB2M Dimethyladenosine transferase 2_ mitochondrial Iso 1	45319	9.4834	2444.78	15	39	39.1414	8.9571	52	7.1749	0.0137476	12.0543	0.5521
NX_P22413-1	ENPP1 Ectonucleotide pyrophosphatase/phosphodiesterase family member 1 Iso 1	104856	6.731	2432.39	27	73	35.1351	4.9458	172	7.3528	0.0147855	46.7934	5.0112
NX_P42766-1	RPL35 60S ribosomal protein L35 Iso 1	14542	11.48	2431.2	4	10	29.2683	1.7191	45	4.6685	0.0121465	49.4081	0.719
NX_P55809-1	OXCT1 Succinyl-CoA:3-ketoacid coenzyme A transferase 1_ mitochondrial Iso 1	56121	7.2202	2429.12	16	41	32.6923	6.9522	66	7.2018	0.0145216	18.3339	1.038
NX_P27816-5	MAP4 Microtubule-associated protein 4 Iso 5	85199	7.7256	2422.97	12	83	22.4969	5.8904	65	6.971	0.0151053	1.8437	0.1577
NX_Q09666-2	AHNAK Neuroblast differentiation-associated protein AHNAK Iso 2	16050	5.1826	2415.83	2	17	24.8322	0.3346	20	6.0577	0.0176391	22.835	0.3694
NX_P52209-1	PGD 6-phosphogluconate dehydrogenase_ decarboxylating Iso 1	53105	6.8584	2407.76	18	43	41.2008	3.3231	91	7.9623	0.0181	0	0
NX_Q10567-3	AP1B1 AP-1 complex subunit beta-1 C	103497	4.856	2407.53	31	76	37.4867	5.027	185	6.7457	0.0123556	4.0867	0.427
NX_Q99805-1	TM9SF2 Transmembrane 9 superfamily member 2 Iso 1	75725	7.1514	2400.83	15	37	26.2443	2.6212	112	7.1913	0.0163152	39.8185	3.0604
NX_P16615-1	ATP2A2 Sarcoplasmic/endoplasmic reticulum calcium ATPase 2 Iso 1	114682	5.0522	2393.5	34	80	33.6852	2.9413	227	7.4799	0.0160108	0	0
NX_P24539-1	ATP5PB ATP synthase F(0) complex subunit B1_ mitochondrial Iso 1	28890	9.6563	2388.48	10	25	39.4531	2.5246	77	7.107	0.0149165	38.9068	1.127
NX_P50395-1	GDI2 Rab GDP dissociation inhibitor beta Iso 1	50630	6.0557	2367.63	23	44	65.8427	7.1776	110	8.088	0.0160627	17.0991	0.8741
NX_P30153-1	PPP2R1A Serine/threonine-protein phosphatase 2A 65 kDa regulatory subunit A alpha isoform Iso 1	65267	4.8149	2355.86	20	58	42.4448	4.1061	120	8.1545	0.0175493	23.9536	1.5835
NX_P27701-1	CD82 CD82 antigen Iso 1	29605	4.9629	2350.27	7	19	22.4719	3.1734	59	5.9596	0.0162422	0	0
NX_Q8WX93-1	PALLD Palladin Iso 1	150470	6.6636	2329.27	33	110	31.5257	5.5874	133	9.0821	0.0165197	46.0243	6.9926
NX_Q96IR7-1	HPDL 4-hydroxyphenylpyruvate dioxygenase-like protein Iso 1	39361	6.6006	2327.44	15	25	53.6388	4.1756	78	8.8442	0.0152098	12.9312	0.5137
NX_P0DMV8-1	HSPA1A Heat shock 70 kDa protein 1A Iso 1	70009	5.3188	2324.59	15	54	35.1014	5.7605	79	9.2343	0.0172323	8.08	0.5683
NX_P61020-1	RAB5B Ras-related protein Rab-5B Iso 1	23691	8.2383	2323.2	6	17	37.2093	1.8173	33	5.9701	0.0131131	21.4917	0.5144
NX_O00186-1	STXBP3 Syntaxin-binding protein 3 Iso 1	67720	7.6978	2317.97	22	60	37.3311	4.418	131	8.1429	0.0160562	25.9861	1.7846
NX_P20339-2	RAB5A Ras-related protein Rab-5A Iso 2	22164	9.1479	2313.93	7	17	51.7413	2.1504	45	6.344	0.0159238	7.3734	0.1648
NX_O75348-1	ATP6V1G1 V-type proton ATPase subunit G 1 Iso 1	13749	9.2183	2313.86	3	14	28.8136	3.4843	20	7.2441	0.0104631	9.3653	0.1299
NX_O94826-1	TOMM70 Mitochondrial import receptor subunit TOM70 Iso 1	67412	6.772	2297.44	25	54	43.75	5.7335	113	7.4573	0.0145406	20.0782	1.3681
NX_P62330-1	ARF6 ADP-ribosylation factor 6 Iso 1	20069	9.293	2285.8	7	14	57.7143	1.3158	40	8.4821	0.0143576	11.6233	0.2347
NX_Q9NVJ2-1	ARL8B ADP-ribosylation factor-like protein 8B Iso 1	21525	8.6045	2280.05	10	24	38.7097	5.6538	47	7.4823	0.0124402	15.1032	0.3288
NX_Q10713-1	PMPCA Mitochondrial-processing peptidase subunit alpha Iso 1	58215	6.4629	2274.98	21	45	44	6.8125	96	8.4577	0.0135444	14.5554	0.8554
NX_P02533-1	KRT14 Keratin_ type I cytoskeletal 14 Iso 1	51529	4.8984	2256.54	15	47	24.3644	7.4403	67	6.1116	0.0137322	13.9736	0.7253
NX_Q14964-1	RAB39A Ras-related protein Rab-39A Iso 1	24990	7.585	2241.06	4	28	23.5023	9.0681	27	4.9979	0.0100046	0.344	0.0087
NX_P63167-1	DYNLL1 Dynein light chain 1_ cytoplasmic Iso 1	10359	7.2246	2213.44	3	7	49.4382	0.4893	20	5.7589	0.0130739	16.1945	0.1706
NX_Q9NWU5-1	MRPL22 39S ribosomal protein L22_ mitochondrial Iso 1	23625	10.2671	2212.2	9	25	37.8641	5.005	33	9.0834	0.0143922	0	0
NX_Q15363-1	TMED2 Transmembrane emp24 domain-containing protein 2 Iso 1	22746	4.9058	2210.89	12	17	40.2985	7.0602	47	7.4364	0.0142256	11.8303	0.2706
NX_Q00688-1	FKBP3 Peptidyl-prolyl cis-trans isomerase FKBP3 Iso 1	25161	9.7324	2210.86	7	25	32.1429	1.2226	46	7.3901	0.0125142	15.6342	0.3945
NX_P34932-1	HSPA4 Heat shock 70 kDa protein 4 Iso 1	94271	4.9131	2210.43	25	81	34.1667	3.3254	85	9.0853	0.0165715	6.3287	0.6024
NX_P54852-1	EMP3 Epithelial membrane protein 3 Iso 1	18416	7.9219	2210.15	2	11	14.7239	0.5008	22	6.3474	0.0112793	18.3549	0.3456
NX_P46783-1	RPS10 40S ribosomal protein S10 Iso 1	18885	10.5088	2209.96	4	22	18.1818	2.1703	21	5.6835	0.0217616	16.7634	0.3168
NX_P26639-1	TARS Threonine--tRNA ligase_ cytoplasmic Iso 1	83381	6.2153	2202.85	33	63	47.1646	3.7287	178	7.9768	0.0190211	25.7089	2.1685
NX_Q96GC5-1	MRPL48 39S ribosomal protein L48_ mitochondrial Iso 1	23919	9.3252	2199.54	7	15	35.3774	8.4787	31	6.8381	0.0155984	6.3878	0.1536
NX_Q00059-1	TFAM Transcription factor A_ mitochondrial Iso 1	29078	10.0928	2198.65	11	36	37.3984	5.8145	47	7.3144	0.0191502	12.7845	0.3749
NX_Q9H857-2	NT5DC2 5&apos;-nucleotidase domain-containing protein 2 Iso 2	64103	7.5542	2197.59	18	46	35.9066	10.4292	72	6.9402	0.0168626	12.2323	0.7916
NX_P62263-1	RPS14 40S ribosomal protein S14 Iso 1	16262	10.5264	2193.22	7	13	46.3576	4.1714	42	7.0948	0.016767	31.9344	0.5251
NX_O95837-1	GNA14 Guanine nucleotide-binding protein subunit alpha-14 Iso 1	41544	5.7041	2185.2	10	41	31.2676	4.2117	48	5.8453	0.0140894	2.4349	0.1023
NX_P50502-1	ST13 Hsc70-interacting protein Iso 1	41305	4.9966	2180.15	14	34	34.4173	4.7701	53	8.4657	0.0135405	21.6774	0.8997
NX_P15291-1	B4GALT1 Beta-1_4-galactosyltransferase 1 Long	43892	8.7056	2174.18	6	23	24.6231	1.2131	44	7.3164	0.0132653	21.9906	0.9746
NX_Q92552-1	MRPS27 28S ribosomal protein S27_ mitochondrial Iso 1	47581	5.7642	2171.05	15	45	39.8551	3.689	70	7.1421	0.0150144	24.6358	1.1814
NX_P51398-1	DAP3 28S ribosomal protein S29_ mitochondrial Iso 1	45537	9.1245	2160.91	15	36	40.7035	6.0213	66	6.6475	0.0130325	11.3545	0.5213
NX_P15151-1	PVR Poliovirus receptor Alpha	45273	6.0615	2149.98	6	20	16.7866	6.1466	59	5.6972	0.0105543	0	0
NX_Q63ZY3-1	KANK2 KN motif and ankyrin repeat domain-containing protein 2 Iso 1	91117	5.2983	2149.36	29	75	47.7086	2.0753	170	6.6609	0.0153429	0	0
NX_P18206-1	VCL Vinculin Iso 2	123721	5.3481	2149.1	29	122	34.6561	4.9511	127	8.1312	0.0163502	0	0
NX_O15144-1	ARPC2 Actin-related protein 2/3 complex subunit 2 Iso 1	34311	6.9785	2148.43	11	40	41	9.3132	54	6.5188	0.0122138	13.679	0.4712
NX_P49006-1	MARCKSL1 MARCKS-related protein Iso 1	19517	4.4531	2140.49	7	15	56.4103	1.9039	42	6.9063	0.0118175	32.4349	0.6353
NX_P38405-1	GNAL Guanine nucleotide-binding protein G(olf) subunit alpha Iso 1	44280	6.2183	2139.38	7	33	24.6719	3.0753	46	7.3725	0.0123228	6.9632	0.3121
NX_P08962-1	CD63 CD63 antigen Iso 1	25619	7.7241	2133.31	6	17	12.605	2.3058	35	5.9934	0.0115748	0	0
NX_P36542-1	ATP5F1C ATP synthase subunit gamma_ mitochondrial Liver	32975	9.561	2132.18	17	27	37.5839	5.0278	71	7.4718	0.0130774	18.7384	0.6194
NX_Q9NVI7-2	ATAD3A ATPase family AAA domain-containing protein 3A Iso 2	66177	9.5903	2114.54	16	65	31.7406	4.6508	72	7.8528	0.0146829	12.2375	0.8117
NX_Q15365-1	PCBP1 Poly(rC)-binding protein 1 Iso 1	37473	6.7148	2112.08	5	28	22.7528	0.7191	39	6.0947	0.0149456	21.2711	0.8085
NX_P07948-1	LYN Tyrosine-protein kinase Lyn Iso 1	58536	6.75	2097.91	22	51	47.2656	5.5325	96	8.0652	0.0149453	16.3701	0.9663
NX_Q96AC1-1	FERMT2 Fermitin family homolog 2 Iso 1	77810	6.2476	2091.52	26	55	40.8824	5.0861	131	7.9209	0.0165382	31.1721	2.4466
NX_Q8N183-1	NDUFAF2 NADH dehydrogenase [ubiquinone] 1 alpha subcomplex assembly factor 2 Iso 1	19844	9.3882	2087.81	11	24	63.3136	5.8361	46	8.2614	0.0178114	8.1142	0.1611
NX_Q9BT22-1	ALG1 Chitobiosyldiphosphodolichol beta-mannosyltransferase Iso 1	52484	6.8247	2081.14	11	34	31.25	5.3965	47	7.8448	0.0174092	10.8117	0.5764
NX_O14828-1	SCAMP3 Secretory carrier-associated membrane protein 3 Iso 1	38262	7.5688	2078.68	4	25	18.1556	1.2406	44	7.3545	0.0165324	19.8561	0.7682
NX_P50148-1	GNAQ Guanine nucleotide-binding protein G(q) subunit alpha Iso 1	42115	5.3408	2076.8	13	38	42.8969	4.2715	55	8.1931	0.0146229	8.0049	0.3396
NX_Q9UN86-1	G3BP2 Ras GTPase-activating protein-binding protein 2 A	54087	5.2632	2067.15	15	44	30.9129	5.2329	79	7.6743	0.0147053	32.8674	1.7807
NX_P49419-2	ALDH7A1 Alpha-aminoadipic semialdehyde dehydrogenase Iso 2	55331	6.4453	2064.44	21	44	48.9237	4.1211	117	7.7491	0.0140449	65.764	3.6749
NX_O15173-1	PGRMC2 Membrane-associated progesterone receptor component 2 Iso 1	23803	4.5425	2060.42	13	26	39.4619	3.583	56	8.3721	0.0139955	26.2621	0.627
NX_P00966-1	ASS1 Argininosuccinate synthase Iso 1	46501	8.0566	2056.64	17	38	35.4369	5.5089	76	6.6898	0.0146127	11.9714	0.5604
NX_P67775-1	PPP2CA Serine/threonine-protein phosphatase 2A catalytic subunit alpha isoform Iso 1	35571	5.168	2048.65	9	26	45.6311	7.2524	45	9.9711	0.0140189	9.1744	0.3318
NX_Q04941-1	PLP2 Proteolipid protein 2 Iso 1	16679	7.0078	2044.76	3	7	17.1053	5.6183	24	3.5445	0.0122894	52.7407	0.8983
NX_Q01518-1	CAP1 Adenylyl cyclase-associated protein 1 Iso 1	51868	8.0581	2040.88	17	49	42.9474	3.9318	99	7.2953	0.017035	26.1759	1.3705
NX_Q96TA1-1	FAM129B Niban-like protein 1 Iso 1	84084	5.7642	2039.72	25	66	36.059	4.2679	133	7.0593	0.0156977	22.5641	1.9101
NX_P56556-1	NDUFA6 NADH dehydrogenase [ubiquinone] 1 alpha subcomplex subunit 6 Iso 1	15126	10.4033	2033.22	4	16	24.2188	6.8525	19	7.5598	0.0117087	14.1463	0.2141
NX_Q15382-1	RHEB GTP-binding protein Rheb Iso 1	20484	5.5547	2028.96	5	17	25.5435	1.8428	26	6.0728	0.00990054	5.83	0.1198
NX_A8MQ03-1	CYSRT1 Cysteine-rich tail protein 1 Iso 1	15302	6.6899	2021.26	2	8	25	2.0518	7	8.1786	0.0138789	7.7022	0.1254
NX_P08729-1	KRT7 Keratin_ type II cytoskeletal 7 Iso 1	51354	5.2148	2020.19	17	43	35.1812	6.0122	82	6.6968	0.0157962	8.7443	0.4498
NX_P13645-1	KRT10 Keratin_ type I cytoskeletal 10 Iso 1	58791	4.9556	2017.21	21	37	35.4452	4.5446	90	6.8864	0.0131714	22.6973	1.3404
NX_P05198-1	EIF2S1 Eukaryotic translation initiation factor 2 subunit 1 Iso 1	36089	4.8179	2016.9	15	32	43.8095	2.5287	74	7.1771	0.0153274	18.1008	0.6588
NX_P04083-1	ANXA1 Annexin A1 Iso 1	38689	6.6372	2015.6	18	32	62.1387	5.8441	81	7.7239	0.0170269	15.4762	0.6027
NX_P55060-1	CSE1L Exportin-2 Iso 1	110346	5.4067	2011.66	28	74	35.2214	4.8969	100	8.9868	0.0179119	10.3134	1.147
NX_P22234-1	PAICS Multifunctional protein ADE2 Iso 1	47049	6.9697	2011.43	16	45	50.5882	2.6985	75	7.3401	0.0154561	13.0411	0.6236
NX_O15382-1	BCAT2 Branched-chain-amino-acid aminotransferase_ mitochondrial A	44259	8.7495	1996.16	15	36	49.2347	6.6186	74	8.8697	0.015812	20.8094	0.9299
NX_P08559-1	PDHA1 Pyruvate dehydrogenase E1 component subunit alpha_ somatic form_ mitochondrial Iso 1	43267	7.9995	1994.86	15	40	35.8974	6.6699	69	6.9066	0.0134289	18.1196	0.7969
NX_Q9Y3E5-1	PTRH2 Peptidyl-tRNA hydrolase 2_ mitochondrial Iso 1	19180	8.9502	1991.33	7	11	63.1285	4.9196	37	7.4485	0.0129008	15.1316	0.2947
NX_P19087-1	GNAT2 Guanine nucleotide-binding protein G(t) subunit alpha-2 Iso 1	40150	4.9263	1984.92	7	35	16.1017	4.867	36	5.8943	0.0151208	0.2772	0.0113
NX_P05783-1	KRT18 Keratin_ type I cytoskeletal 18 Iso 1	48028	5.168	1983.85	15	43	37.6744	3.7208	94	8.8682	0.0148969	21.3204	1.0246
NX_Q9NZ01-1	TECR Very-long-chain enoyl-CoA reductase Iso 1	36010	9.6606	1977.86	10	26	24.026	6.8379	47	5.3454	0.0175975	17.9958	0.6557
NX_Q9P2R7-1	SUCLA2 Succinate--CoA ligase [ADP-forming] subunit beta_ mitochondrial Iso 1	50285	7.2041	1972.52	20	43	38.2289	5.7008	106	7.1524	0.0141144	20.1444	1.0205
NX_Q8IVT2-1	MISP Mitotic interactor and substrate of PLK1 Iso 1	75311	6.3589	1962.16	23	73	36.2298	5.8406	124	7.9783	0.0154595	44.2506	3.3421
NX_Q14108-1	SCARB2 Lysosome membrane protein 2 Iso 1	54255	4.8179	1953.61	9	33	13.1799	3.2047	41	7.5466	0.0118004	16.8792	0.9241
NX_P08758-1	ANXA5 Annexin A5 Iso 1	35914	4.7329	1948.77	15	33	49.0625	4.1694	74	8.255	0.0164903	15.9527	0.5742
NX_Q99755-1	PIP5K1A Phosphatidylinositol 4-phosphate 5-kinase type-1 alpha Iso 1	62593	8.2192	1948.4	16	52	34.3416	1.5845	97	7.7341	0.0147955	16.6045	1.0476
NX_Q12846-1	STX4 Syntaxin-4 Iso 1	34158	5.8682	1944.23	12	27	48.8215	1.6025	59	9.2103	0.0181771	23.1586	0.7942
NX_Q12907-1	LMAN2 Vesicular integral-membrane protein VIP36 Iso 1	40203	6.4893	1942.1	11	35	40.4494	1.8184	60	8.0413	0.013448	13.3618	0.5421
NX_Q53GQ0-1	HSD17B12 Very-long-chain 3-oxoacyl-CoA reductase Iso 1	34302	9.6372	1942.03	10	22	31.4103	1.9328	52	6.7125	0.0151599	15.7707	0.5431
NX_P56199-1	ITGA1 Integrin alpha-1 Iso 1	130764	5.8608	1939.16	36	99	26.8872	5.4739	207	6.6815	0.0146185	38.9749	5.1598
NX_Q96CS3-1	FAF2 FAS-associated factor 2 Iso 1	52590	5.3071	1938.39	11	41	37.9775	7.5137	54	9.2979	0.0186159	13.574	0.719
NX_Q14696-1	MESD LRP chaperone MESD Iso 1	26060	7.9512	1936.28	15	25	50.8547	4.2962	57	6.3025	0.0138953	16.9963	0.4461
NX_P14384-1	CPM Carboxypeptidase M Iso 1	50481	7.0063	1934.29	13	38	37.0203	3.1787	71	8.4652	0.0147046	22.083	1.1256
NX_Q969Q0-1	RPL36AL 60S ribosomal protein L36a-like Iso 1	12460	11.0991	1932.11	5	12	34.9057	3.2553	30	4.7255	0.0128017	49.4857	0.6311
NX_P22090-1	RPS4Y1 40S ribosomal protein S4_ Y isoform 1 Iso 1	29437	10.6758	1928.32	10	24	30.4182	2.5616	60	7.9759	0.0152064	0.3684	0.0109
NX_O00264-1	PGRMC1 Membrane-associated progesterone receptor component 1 Iso 1	21657	4.3433	1917.7	11	22	36.4103	2.0625	60	7.221	0.0182834	32.9952	0.7188
NX_Q92692-2	NECTIN2 Nectin-2 Alpha	51327	4.8149	1912.71	12	32	40.0835	6.1713	73	7.9484	0.0124411	24.512	1.2673
NX_P49207-1	RPL34 60S ribosomal protein L34 Iso 1	13284	11.8813	1905.6	5	7	25.641	4.4361	25	6.6982	0.0132505	25.079	0.3391
NX_P43897-1	TSFM Elongation factor Ts_ mitochondrial Iso 1	35368	8.4741	1903.63	12	32	52.6154	5.373	56	7.6084	0.01421	13.6162	0.4865
NX_Q9Y666-1	SLC12A7 Solute carrier family 12 member 7 Iso 1	119028	6.2622	1901.03	25	71	27.5162	7.5499	118	8.3306	0.0180047	19.979	2.4047
NX_Q9Y3A5-1	SBDS Ribosome maturation protein SBDS Iso 1	28745	9.0659	1900.55	11	30	38.4	4.2681	56	6.6093	0.0136307	18.0512	0.5244
NX_Q9Y6E2-1	BZW2 Basic leucine zipper and W2 domain-containing protein 2 Iso 1	48132	6.2476	1888.34	20	49	48.21	5.3412	90	7.8631	0.0138815	19.7702	0.9567
NX_P56539-1	CAV3 Caveolin-3 Iso 1	17247	5.4023	1887.68	4	15	27.1523	6.7487	20	8.9852	0.0153648	1.4908	0.0265
NX_Q7Z406-1	MYH14 Myosin-14 Iso 1	227730	5.3584	1855.48	26	199	14.6366	5.9941	165	7.8306	0.0162495	10.8764	2.489
NX_P11498-1	PC Pyruvate carboxylase_ mitochondrial Iso 1	129551	6.3706	1850.29	27	102	31.6638	4.4863	148	8.3188	0.0160432	45.7298	5.962
NX_Q9P0V3-1	SH3BP4 SH3 domain-binding protein 4 Iso 1	107428	7.5469	1847.84	30	82	37.3832	5.1097	139	7.8016	0.0164491	18.9909	2.0599
NX_P21926-1	CD9 CD9 antigen Iso 1	25398	6.9023	1845.35	10	18	20.614	6.7618	66	4.9474	0.0154758	60.9076	1.5828
NX_P13010-1	XRCC5 X-ray repair cross-complementing protein 5 Iso 1	82652	5.436	1841.08	27	71	43.5792	7.6422	131	7.2502	0.0142373	21.3706	1.7796
NX_P06753-1	TPM3 Tropomyosin alpha-3 chain Iso 1	32929	4.4868	1833.55	12	36	41.4035	10.9055	77	7.5867	0.0138225	5.844	0.1929
NX_Q9P2X0-1	DPM3 Dolichol-phosphate mannosyltransferase subunit 3 Iso 1	10087	5.5796	1824.61	2	5	23.913	0.9293	18	6.5532	0.0111553	17.1564	0.1761
NX_Q9Y5M8-1	SRPRB Signal recognition particle receptor subunit beta Iso 1	29683	9.397	1820.19	12	28	55.3506	5.0114	58	6.9282	0.0172279	16.5068	0.4941
NX_P53701-1	HCCS Cytochrome c-type heme lyase Iso 1	30581	6.252	1814.06	14	30	60.4478	5.0666	47	8.3101	0.0125912	11.4201	0.354
NX_P17066-1	HSPA6 Heat shock 70 kDa protein 6 Iso 1	70984	5.7319	1808.2	11	59	23.6392	9.4524	49	8.2832	0.0118227	0.1642	0.0117
NX_Q02978-1	SLC25A11 Mitochondrial 2-oxoglutarate/malate carrier protein Iso 1	34039	10.2085	1807.15	12	24	38.8535	4.1733	50	8.3251	0.0203588	15.5896	0.5337
NX_Q9NR28-1	DIABLO Diablo homolog_ mitochondrial Iso 1	27113	5.5693	1802.52	6	21	28.0335	4.4082	33	7.5636	0.0152974	10.3202	0.2823
NX_Q96E11-1	MRRF Ribosome-recycling factor_ mitochondrial Iso 1	29258	10.2407	1802.27	9	25	33.9695	5.7919	26	5.9881	0.0168544	0	0
NX_P38919-1	EIF4A3 Eukaryotic initiation factor 4A-III Iso 1	46841	6.2944	1787.22	16	51	42.0925	6.7494	80	7.2999	0.0153465	21.8707	1.0313
NX_Q9Y4L1-1	HYOU1 Hypoxia up-regulated protein 1 Iso 1	111266	4.9717	1782.8	29	94	42.042	7.3944	122	8.9161	0.0160207	14.0505	1.5675
NX_P37802-1	TAGLN2 Transgelin-2 Iso 1	22377	8.4492	1775.66	11	26	68.3417	2.8662	44	7.0046	0.0166464	11.0982	0.2504
NX_Q9H4G0-2	EPB41L1 Band 4.1-like protein 1 Iso 2	87591	5.5488	1771.57	24	80	34.5314	4.5472	120	8.5402	0.0157889	23.018	2.0305
NX_P07947-1	YES1 Tyrosine-protein kinase Yes Iso 1	60762	6.3076	1770.82	23	43	45.1197	2.2926	107	8.0625	0.0161968	24.9763	1.5314
NX_Q7Z5G4-1	GOLGA7 Golgin subfamily A member 7 Iso 1	15813	6.8906	1770.31	5	13	53.2847	3.3989	29	7.3643	0.013155	11.0418	0.1772
NX_O00571-1	DDX3X ATP-dependent RNA helicase DDX3X Iso 1	73198	6.772	1768.86	21	67	38.6707	4.6806	91	8.6899	0.0142806	18.2502	1.344
NX_Q9H9J2-1	MRPL44 39S ribosomal protein L44_ mitochondrial Iso 1	37511	8.4888	1759.99	14	34	45.7831	3.9172	61	5.6449	0.0165009	14.9277	0.5654
NX_Q96BM9-1	ARL8A ADP-ribosylation factor-like protein 8A Iso 1	21402	7.8296	1756.09	10	25	47.3118	6.2662	37	8.7459	0.015815	0.8443	0.0183
NX_Q96I99-1	SUCLG2 Succinate--CoA ligase [GDP-forming] subunit beta_ mitochondrial Iso 1	46481	6.0615	1753.67	17	47	44.9074	7.0634	91	7.2551	0.0153843	17.9352	0.8403
NX_Q9ULH0-1	KIDINS220 Kinase D-interacting substrate of 220 kDa Iso 1	196418	6.1641	1751.89	48	160	34.5567	7.802	163	8.9374	0.0167953	0	0
NX_P35908-1	KRT2 Keratin_ type II cytoskeletal 2 epidermal Iso 1	65393	8.0537	1749.42	18	58	32.5509	5.9776	86	6.8304	0.0131534	10.5122	0.6908
NX_P30084-1	ECHS1 Enoyl-CoA hydratase_ mitochondrial Iso 1	31367	8.0728	1744.15	13	28	64.1379	6.1923	46	8.8526	0.0140633	9.312	0.2965
NX_O14745-1	SLC9A3R1 Na(+)/H(+) exchange regulatory cofactor NHE-RF1 Iso 1	38844	5.4331	1742.56	10	40	32.1229	3.2658	40	6.4205	0.0159519	14.239	0.5575
NX_P39019-1	RPS19 40S ribosomal protein S19 Iso 1	16050	10.7329	1735.7	8	20	40	3.1281	34	7.3085	0.0130789	19.069	0.3063
NX_P54289-4	CACNA2D1 Voltage-dependent calcium channel subunit alpha-2/delta-1 Iso 4	121811	4.8091	1735.02	35	81	45.2271	5.3963	190	8.142	0.0154027	16.1973	1.9927
NX_O15498-1	YKT6 Synaptobrevin homolog YKT6 Iso 1	22403	6.5098	1733.88	11	16	56.5657	7.0408	41	9.0206	0.0163344	45.3584	1.0246
NX_O95573-1	ACSL3 Long-chain-fatty-acid--CoA ligase 3 Iso 1	80368	8.373	1728.58	29	47	44.3056	3.0077	129	7.4953	0.0152911	25.7003	2.0917
NX_P62841-1	RPS15 40S ribosomal protein S15 Iso 1	17029	10.7886	1725.29	1	12	13.1034	0.0341	12	6.9687	0.0204437	13.793	0.235
NX_Q9H4G0-4	EPB41L1 Band 4.1-like protein 1 Iso 4	78782	6.6606	1721.82	23	70	37.6605	4.6241	113	8.6985	0.0168095	0.1509	0.012
NX_Q9BQ69-1	MACROD1 O-acetyl-ADP-ribose deacetylase MACROD1 Iso 1	35482	9.8262	1719.97	7	28	29.5385	4.4166	42	7.5642	0.0183444	22.9569	0.8269
NX_Q9HBH0-1	RHOF Rho-related GTP-binding protein RhoF Iso 1	23610	8.7539	1717.46	4	21	22.7488	1.1726	20	7.5076	0.0108282	12.8298	0.3082
NX_Q9NSD9-1	FARSB Phenylalanine--tRNA ligase beta subunit Iso 1	66073	6.3955	1712.05	16	63	25.2971	6.0672	72	6.5455	0.0139764	13.9559	0.9315
NX_Q9NP58-1	ABCB6 ATP-binding cassette sub-family B member 6_ mitochondrial Iso 1	93826	8.499	1710.15	17	57	25.2969	7.8191	98	8.2776	0.0177926	0	0
NX_O00116-1	AGPS Alkyldihydroxyacetonephosphate synthase_ peroxisomal Iso 1	72865	6.9976	1707.97	22	61	46.2006	3.7744	113	8.4293	0.0167773	20.8766	1.5388
NX_Q13418-1	ILK Integrin-linked protein kinase Iso 1	51385	8.0244	1707.81	13	44	25	2.7011	60	7.4519	0.016108	10.0596	0.5224
NX_Q10713-2	PMPCA Mitochondrial-processing peptidase subunit alpha Iso 2	44836	6.7954	1704.3	14	31	36.802	5.2177	59	8.0272	0.0129933	1.4392	0.0651
NX_Q9H4G0-1	EPB41L1 Band 4.1-like protein 1 Iso 1	98442	5.2866	1699.88	24	89	34.2792	4.5304	109	8.5831	0.0170001	3.1248	0.3096
NX_P31930-1	UQCRC1 Cytochrome b-c1 complex subunit 1_ mitochondrial Iso 1	52612	5.9092	1695.69	18	44	45.2083	2.6117	93	7.6404	0.0137905	12.3407	0.6581
NX_Q16850-1	CYP51A1 Lanosterol 14-alpha demethylase Iso 1	56769	8.6309	1692.97	20	46	42.9423	4.8782	79	8.2466	0.018125	18.6376	1.0662
NX_Q13310-2	PABPC4 Polyadenylate-binding protein 4 Iso 2	69534	9.8643	1691.75	20	58	36.4501	5.4462	89	7.6612	0.0136068	11.7244	0.8184
NX_O75489-1	NDUFS3 NADH dehydrogenase [ubiquinone] iron-sulfur protein 3_ mitochondrial Iso 1	30222	7.3623	1685.39	13	31	53.0303	6.4904	51	9.1017	0.0233436	9.7556	0.2961
NX_Q15031-1	LARS2 Probable leucine--tRNA ligase_ mitochondrial Iso 1	101911	8.1636	1683.95	27	69	33.7763	3.0133	120	8.3072	0.0144748	9.864	1.0149
NX_P55209-1	NAP1L1 Nucleosome assembly protein 1-like 1 Iso 1	45345	4.1631	1677.6	9	28	29.4118	3.4808	48	8.1605	0.0146826	0	0
NX_Q16795-1	NDUFA9 NADH dehydrogenase [ubiquinone] 1 alpha subcomplex subunit 9_ mitochondrial Iso 1	42482	10.1558	1674.22	10	40	27.8515	1.8968	44	6.4054	0.0154405	18.0441	0.7701
NX_O75915-1	ARL6IP5 PRA1 family protein 3 Iso 1	21600	10.1045	1670.68	7	12	27.1277	3.3489	36	6.2966	0.0160941	16.6433	0.3597
NX_Q9Y639-1	NPTN Neuroplastin Iso 1	31271	6.4321	1668.66	10	26	33.6879	3.0287	76	6.9177	0.0138695	38.4845	1.213
NX_O60568-1	PLOD3 Multifunctional procollagen lysine hydroxylase and glycosyltransferase LH3 Iso 1	84731	5.6235	1663.17	23	61	37.5339	6.4725	117	7.7663	0.0170984	18.832	1.6074
NX_Q99439-1	CNN2 Calponin-2 Iso 1	33675	7.0884	1660.79	8	23	31.3916	7.9376	41	8.8582	0.0146596	9.1725	0.3127
NX_P30044-1	PRDX5 Peroxiredoxin-5_ mitochondrial Mitochondrial	22072	8.9839	1659.06	6	18	40.6542	2.5685	24	7.8739	0.0162197	0	0
NX_P84103-1	SRSF3 Serine/arginine-rich splicing factor 3 Iso 1	19317	12.0425	1658.35	7	20	42.0732	3.6811	35	8.035	0.0153844	0	0
NX_P40925-1	MDH1 Malate dehydrogenase_ cytoplasmic Iso 1	36403	7.1704	1648.65	11	43	40.4192	7.3953	44	7.9712	0.0167775	16.0442	0.5881
NX_Q15046-2	KARS Lysine--tRNA ligase Mitochondrial	71451	6.3457	1648.42	17	52	32.64	1.6928	71	6.5	0.0129742	23.2045	1.6696
NX_Q9NP72-1	RAB18 Ras-related protein Rab-18 Iso 1	22962	4.9263	1646.56	10	21	50.9709	4.027	43	7.4228	0.0149354	10.4797	0.2438
NX_Q8TAE8-1	GADD45GIP1 Growth arrest and DNA damage-inducible proteins-interacting protein 1 Iso 1	25368	10.4121	1642.01	9	25	35.5856	5.5992	43	6.7309	0.0140891	11.2433	0.286
NX_Q8N3E9-1	PLCD3 1-phosphatidylinositol 4_5-bisphosphate phosphodiesterase delta-3 Iso 1	89202	6.5186	1640.7	19	58	34.8542	1.9413	103	7.6207	0.0141236	15.511	1.3986
NX_Q8WWC4-1	MAIP1 m-AAA protease-interacting protein 1_ mitochondrial Iso 1	32523	9.4644	1638.55	7	28	31.2715	6.0926	43	9.1378	0.017209	25.1471	0.8284
NX_P62191-1	PSMC1 26S proteasome regulatory subunit 4 Iso 1	49153	5.7993	1634.75	12	42	32.0455	6.055	58	8.1246	0.0157502	9.2618	0.4571
NX_P17612-2	PRKACA cAMP-dependent protein kinase catalytic subunit alpha Iso 2	39796	8.9839	1634.6	11	34	37.3178	5.7004	50	6.15	0.0130814	27.9589	1.1166
NX_O00299-1	CLIC1 Chloride intracellular channel protein 1 Iso 1	26905	4.8999	1633.1	14	22	67.6349	1.8508	62	7.734	0.0160935	14.4589	0.3942
NX_O00291-1	HIP1 Huntingtin-interacting protein 1 HIP1-1	116148	5.0215	1632.57	32	114	28.5439	7.034	163	7.5165	0.0170882	17.6132	2.0661
NX_P46019-1	PHKA2 Phosphorylase b kinase regulatory subunit alpha_ liver isoform Iso 1	138320	5.9722	1620.93	8	93	7.0445	9.2889	26	10.1005	0.0153289	54.1699	7.5563
NX_Q16563-2	SYPL1 Synaptophysin-like protein 1 Iso 2	26394	7.0063	1617.1	5	16	30.7054	1.9465	29	8.3664	0.0139152	19.688	0.5267
NX_Q7Z2W4-1	ZC3HAV1 Zinc finger CCCH-type antiviral protein 1 Iso 1	101366	8.3101	1616.63	23	84	35.0333	5.5901	84	8.2882	0.0152383	10.1163	1.044
NX_Q658P3-1	STEAP3 Metalloreductase STEAP3 Iso 1	54565	8.6484	1599.27	13	38	34.4262	5.1148	68	6.0296	0.0173542	0	0
NX_Q969G5-1	CAVIN3 Caveolae-associated protein 3 Iso 1	27684	6.019	1586.3	8	22	26.8199	7.7252	54	6.4527	0.0175199	40.5895	1.1244
NX_Q6IAA8-1	LAMTOR1 Ragulator complex protein LAMTOR1 Iso 1	17733	4.8325	1583.46	6	13	45.9627	1.9425	22	6.2358	0.0159659	13.0778	0.2336
NX_P26006-2	ITGA3 Integrin alpha-3 Iso 1	116538	6.3135	1581.24	21	72	19.1246	5.5298	111	7.0526	0.0157887	24.6977	2.9096
NX_P60981-1	DSTN Destrin Iso 1	18493	7.8384	1561.42	9	21	51.5152	10.2419	32	8.1522	0.0157751	9.7282	0.1845
NX_O60762-1	DPM1 Dolichol-phosphate mannosyltransferase subunit 1 Iso 1	29615	9.8584	1559.9	6	27	33.8462	3.0221	38	6.3797	0.0129103	12.5649	0.3731
NX_Q6ZU15-1	SEPT14 Septin-14 Iso 1	49993	5.8154	1559.22	9	43	21.2963	11.5456	24	9.0538	0.0143852	0.8776	0.0443
NX_P24390-1	KDELR1 ER lumen protein-retaining receptor 1 Iso 1	24526	8.7671	1557.79	7	10	26.8868	1.9304	21	6.965	0.0121066	10.3494	0.2564
NX_P54760-1	EPHB4 Ephrin type-B receptor 4 Iso 1	108201	6.4658	1557.08	21	82	26.7477	4.0872	78	9.2789	0.0162448	9.3156	1.0229
NX_Q9P0V9-1	SEPT10 Septin-10 Iso 1	52559	6.3486	1556.96	16	47	36.1233	6.5822	86	8.2892	0.0176297	24.5514	1.3024
NX_Q16720-4	ATP2B3 Plasma membrane calcium-transporting ATPase 3 ZB	132636	5.291	1555.93	18	100	15.6716	6.3573	106	7.6698	0.013138	0.2267	0.0303
NX_Q8WUX1-1	SLC38A5 Sodium-coupled neutral amino acid transporter 5 Iso 1	51423	8.1475	1550.6	7	26	19.4915	2.3425	45	6.6604	0.0119945	49.8522	2.5994
NX_P53007-1	SLC25A1 Tricarboxylate transport protein_ mitochondrial Iso 1	33991	10.2231	1534.09	8	23	25.4019	3.5862	40	8.7469	0.011027	14.8408	0.5099
NX_O00469-1	PLOD2 Procollagen-lysine_2-oxoglutarate 5-dioxygenase 2 Iso 1	84631	6.2373	1533.89	26	63	41.5197	7.4358	93	8.7681	0.0176733	10.8336	0.9255
NX_P23786-1	CPT2 Carnitine O-palmitoyltransferase 2_ mitochondrial Iso 1	73730	8.1606	1506.56	28	61	44.5289	5.6389	104	9.4689	0.0182018	9.4149	0.6994
NX_Q8TC12-1	RDH11 Retinol dehydrogenase 11 Iso 1	35363	9.0015	1505.52	7	32	29.2453	2.5233	36	9.1029	0.0109235	0	0
NX_O60869-1	EDF1 Endothelial differentiation-related factor 1 Iso 1	16358	10.4399	1500.48	4	19	30.4054	1.773	18	6.0166	0.0121717	0	0
NX_Q9UDW1-1	UQCR10 Cytochrome b-c1 complex subunit 9 Iso 1	7303	9.8643	1498.36	3	6	38.0952	1.1504	15	7.8079	0.0111771	11.6857	0.0854
NX_Q13162-1	PRDX4 Peroxiredoxin-4 Iso 1	30520	5.8345	1495.91	13	20	54.9815	5.6053	57	7.8323	0.0180393	13.8955	0.4275
NX_Q01814-5	ATP2B2 Plasma membrane calcium-transporting ATPase 2 YB	135343	5.5459	1488.35	23	100	23.5964	7.8326	113	8.6907	0.0122967	9.7162	1.3275
NX_P15529-2	CD46 Membrane cofactor protein B	44208	6.5376	1487.72	7	24	23.0576	9.8746	38	6.934	0.0131748	0	0
NX_P04259-1	KRT6B Keratin_ type II cytoskeletal 6B Iso 1	60030	8.0537	1484.51	12	50	23.9362	8.5	61	7.3334	0.0123716	10.9516	0.661
NX_Q5T9A4-1	ATAD3B ATPase family AAA domain-containing protein 3B Iso 1	72527	9.4849	1481.45	11	71	20.8333	4.9364	38	8.1905	0.0146535	0.9986	0.073
NX_P48509-1	CD151 CD151 antigen Iso 1	28276	7.2964	1471.8	6	23	9.8814	6.9157	34	6.6885	0.0136775	62.0355	1.8084
NX_O15091-1	KIAA0391 Mitochondrial ribonuclease P catalytic subunit Iso 1	67272	8.9033	1464.37	12	62	24.3568	4.9819	44	8.2051	0.0117671	7.5142	0.5114
NX_P30041-1	PRDX6 Peroxiredoxin-6 Iso 1	25019	5.9575	1463.77	11	29	44.6429	4.5413	42	6.7932	0.0136956	12.4574	0.3133
NX_Q9UJS0-1	SLC25A13 Calcium-binding mitochondrial carrier protein Aralar2 Iso 1	74128	8.77	1463.26	18	56	39.1111	4.4201	91	7.6588	0.0149637	18.1836	1.356
NX_O15523-1	DDX3Y ATP-dependent RNA helicase DDX3Y Iso 1	73108	7.3037	1452.84	15	72	28.4848	5.3729	68	8.884	0.0132107	0.5051	0.0372
NX_P55884-2	EIF3B Eukaryotic translation initiation factor 3 subunit B Iso 2	98967	4.7813	1452.79	28	62	39.748	5.981	115	7.4284	0.016735	12.8606	1.2831
NX_Q9NRR3-1	CDC42SE2 CDC42 small effector protein 2 Iso 1	9217	8.5503	1452.44	2	5	46.4286	0.6526	8	8.5867	0.0107001	4.604	0.0433
NX_Q9H3N1-1	TMX1 Thioredoxin-related transmembrane protein 1 Iso 1	31770	4.7212	1447.26	6	28	20	2.4116	26	6.945	0.016377	15.8511	0.5103
NX_P07814-1	EPRS Bifunctional glutamate/proline--tRNA ligase Iso 1	170482	6.9756	1446.65	45	151	39.881	5.9243	222	8.0744	0.0151196	28.4009	4.8903
NX_Q86TX2-1	ACOT1 Acyl-coenzyme A thioesterase 1 Iso 1	46248	6.9756	1442.78	10	33	33.0166	2.4454	58	8.2765	0.0153175	8.3052	0.3877
NX_Q13443-1	ADAM9 Disintegrin and metalloproteinase domain-containing protein 9 Iso 1	90497	7.311	1431.52	21	78	32.7228	7.3992	84	7.0749	0.0159441	22.4132	2.0859
NX_Q3SY69-1	ALDH1L2 Mitochondrial 10-formyltetrahydrofolate dehydrogenase Iso 1	101681	6.0908	1422.17	24	86	32.5027	7.2296	72	7.2266	0.0159477	6.0327	0.6179
NX_Q9UBC5-1	MYO1A Unconventional myosin-Ia Iso 1	118325	9.5742	1420.93	11	103	11.6012	5.4969	78	7.638	0.0188316	13.0343	1.5552
NX_Q9NR12-1	PDLIM7 PDZ and LIM domain protein 7 Iso 1	49812	8.3423	1416.8	11	34	33.0416	5.0261	43	9.6282	0.0120961	9.9499	0.5067
NX_P60174-1	TPI1 Triosephosphate isomerase Iso 2	26652	6.5039	1415.98	8	22	45.7831	2.1506	30	7.7094	0.0114423	6.8384	0.1843
NX_Q8NBJ5-1	COLGALT1 Procollagen galactosyltransferase 1 Iso 1	71590	6.9038	1415.6	21	60	30.2251	3.8871	96	7.7324	0.0169223	16.063	1.1562
NX_Q4KMQ2-1	ANO6 Anoctamin-6 Iso 1	106096	7.6304	1413.5	29	62	30.3297	5.4751	128	8.1347	0.0152739	0	0
NX_Q9NVD7-1	PARVA Alpha-parvin Iso 1	42217	5.5752	1407.41	10	32	28.7634	1.3644	43	6.5098	0.0143042	7.1748	0.3035
NX_Q9BYD3-2	MRPL4 39S ribosomal protein L4_ mitochondrial Iso 2	29483	10.4751	1399.25	7	19	38.7833	5.5322	26	7.5232	0.0119236	7.297	0.2161
NX_Q9UBX3-1	SLC25A10 Mitochondrial dicarboxylate carrier Iso 1	31262	9.7808	1397.27	10	24	45.6446	3.1691	46	8.092	0.0164913	9.2301	0.293
NX_Q9Y295-1	DRG1 Developmentally-regulated GTP-binding protein 1 Iso 1	40516	9.1934	1394.99	11	34	34.0599	2.7051	57	7.5664	0.0149875	15.2979	0.6246
NX_O60313-1	OPA1 Dynamin-like 120 kDa protein_ mitochondrial Iso 1	111560	7.7739	1387.34	41	107	46.0417	5.2376	162	8.7395	0.014587	16.1283	1.8096
NX_P10909-1	CLU Clusterin Iso 1	52461	5.8389	1384.82	8	40	28.9532	6.9128	36	9.144	0.0151633	0	0
NX_Q12840-1	KIF5A Kinesin heavy chain isoform 5A Iso 1	117305	5.5459	1381.69	16	104	18.9922	8.3955	81	8.9162	0.0153184	1.1591	0.137
NX_Q03113-1	GNA12 Guanine nucleotide-binding protein subunit alpha-12 Iso 1	44251	10.2378	1380.54	9	49	27.8215	7.204	33	7.9594	0.0126744	1.2419	0.0552
NX_Q9H4B7-1	TUBB1 Tubulin beta-1 chain Iso 1	50294	4.8823	1375.36	7	32	23.7251	8.0584	42	7.709	0.012646	1.7025	0.0867
NX_Q9Y285-1	FARSA Phenylalanine--tRNA ligase alpha subunit Iso 1	57527	7.7168	1375.11	12	43	31.6929	8.4567	52	10.1651	0.0207412	7.9851	0.4601
NX_P62495-1	ETF1 Eukaryotic peptide chain release factor subunit 1 Iso 1	49000	5.3716	1373.97	13	37	38.9016	3.9285	62	7.4702	0.0123792	16.6217	0.8188
NX_Q8TAA9-1	VANGL1 Vang-like protein 1 Iso 1	59937	9.0044	1372.16	15	45	38.5496	6.2202	69	7.7714	0.0144354	11.3659	0.6849
NX_P15144-1	ANPEP Aminopeptidase N Iso 1	109470	5.1533	1370.59	31	78	37.7456	5.8974	145	8.6029	0.0204815	18.0333	1.9826
NX_P54707-1	ATP12A Potassium-transporting ATPase alpha chain 2 Iso 1	115437	6.0981	1366.89	12	82	13.0895	10.475	64	6.0293	0.0144029	1.5672	0.1824
NX_P10620-1	MGST1 Microsomal glutathione S-transferase 1 Iso 1	17587	9.6372	1366.37	3	9	26.4516	1.6911	14	5.8396	0.0153401	7.6346	0.1348
NX_P06744-1	GPI Glucose-6-phosphate isomerase Iso 1	63107	8.4639	1364.67	13	50	28.1362	4.7809	69	7.1294	0.0141657	22.3541	1.4167
NX_Q6PI48-1	DARS2 Aspartate--tRNA ligase_ mitochondrial Iso 1	73516	7.9438	1356.82	19	66	34.5736	5.2678	71	6.5861	0.0142562	14.1256	1.0472
NX_O75477-1	ERLIN1 Erlin-1 Iso 1	38901	7.9351	1353.78	8	37	30.3468	3.95	41	8.0374	0.0127103	5.1446	0.2011
NX_P61160-1	ACTR2 Actin-related protein 2 Iso 1	44732	6.2959	1351.28	15	32	32.4873	6.6249	66	8.1303	0.0158152	30.1994	1.3604
NX_Q14247-2	CTTN Src substrate cortactin Iso 2	70914	6.1758	1347.23	19	58	28.7066	6.7497	83	7.7666	0.0156953	0.9308	0.0667
NX_Q14103-1	HNRNPD Heterogeneous nuclear ribonucleoprotein D0 Iso 1	38410	7.8984	1335.94	8	28	26.4789	3.8267	25	7.522	0.0107546	0	0
NX_Q14247-1	CTTN Src substrate cortactin Iso 1	61548	5.0771	1335.39	21	50	38.1818	5.4119	95	8.0523	0.0160309	22.1477	1.3678
NX_Q9ULD0-1	OGDHL 2-oxoglutarate dehydrogenase-like_ mitochondrial Iso 1	114408	6.1758	1334.04	16	80	15.2475	4.04	73	7.3017	0.0125118	0.1922	0.0222
NX_O60669-1	SLC16A7 Monocarboxylate transporter 2 Iso 1	52166	9.5449	1324.71	5	25	6.2762	2.5023	29	5.5386	0.0101288	20.5562	1.0812
NX_O15031-1	PLXNB2 Plexin-B2 Iso 1	204996	5.7993	1322.65	51	152	31.4472	4.8843	249	8.5022	0.0149834	34.1317	7.0948
NX_Q9P035-1	HACD3 Very-long-chain (3R)-3-hydroxyacyl-CoA dehydratase 3 Iso 1	43131	9.1714	1316.31	6	26	16.0221	6.7701	40	6.7564	0.0153165	17.555	0.7617
NX_P06493-1	CDK1 Cyclin-dependent kinase 1 Iso 1	34073	8.7568	1309.12	10	31	37.7104	4.5595	37	8.5335	0.0164075	6.7023	0.2289
NX_O75695-1	RP2 Protein XRP2 Iso 1	39615	4.8047	1304.99	11	32	29.7143	3.155	58	7.2663	0.0150723	19.8423	0.8035
NX_Q9H078-2	CLPB Caseinolytic peptidase B protein homolog Iso 2	75402	9.2827	1304.55	21	64	38.8479	6.89	87	8.8039	0.0164225	13.3975	1.0177
NX_Q9UL26-1	RAB22A Ras-related protein Rab-22A Iso 1	21841	8.2529	1301.89	9	25	55.6701	5.6362	27	8.415	0.0148474	3.6813	0.0813
NX_Q15392-1	DHCR24 Delta(24)-sterol reductase Iso 1	60062	8.0889	1301.63	9	35	18.4109	4.7635	47	7.1018	0.0172128	0	0
NX_O15400-1	STX7 Syntaxin-7 Iso 1	29797	5.2559	1301.38	4	24	19.9234	1.4859	29	9.6692	0.0172479	0	0
NX_P17987-1	TCP1 T-complex protein 1 subunit alpha Iso 1	60305	5.7129	1300.17	15	50	35.7914	1.8248	73	7.8827	0.0167817	14.4121	0.8771
NX_Q8NBS9-2	TXNDC5 Thioredoxin domain-containing protein 5 Iso 2	36155	5.1724	1297.61	11	30	42.284	5.1656	45	8.1493	0.0168186	18.2662	0.6712
NX_P52569-1	SLC7A2 Cationic amino acid transporter 2 Iso 1	71626	7.0137	1296.19	10	38	17.3252	2.2736	65	7.0869	0.0126657	35.0247	2.5383
NX_Q8WUK0-1	PTPMT1 Phosphatidylglycerophosphatase and protein-tyrosine phosphatase 1 Iso 1	22829	10.0679	1290.12	5	19	28.8557	1.1121	19	8.4855	0.0132567	5.8282	0.1341
NX_P13473-1	LAMP2 Lysosome-associated membrane glycoprotein 2 LAMP-2A	44932	5.231	1283.76	7	27	13.4146	4.4922	38	7.0938	0.0119761	35.2655	1.6057
NX_Q8N2F6-1	ARMC10 Armadillo repeat-containing protein 10 Iso 1	37516	6.1582	1280.88	7	21	28.2799	2.422	44	7.5809	0.0169756	0	0
NX_P39656-1	DDOST Dolichyl-diphosphooligosaccharide--protein glycosyltransferase 48 kDa subunit Iso 1	50769	6.0806	1279.66	10	31	21.0526	6.4018	50	7.7421	0.0155311	22.322	1.1378
NX_P54819-1	AK2 Adenylate kinase 2_ mitochondrial Iso 1	26460	7.8457	1273.14	11	27	48.5356	2.3265	38	8.1221	0.0160357	9.2002	0.2457
NX_P08237-1	PFKM ATP-dependent 6-phosphofructokinase_ muscle type Iso 1	85128	7.8926	1266.6	25	64	38.2051	6.0941	98	8.1423	0.0156587	13.3048	1.1447
NX_Q12797-10	ASPH Aspartyl/asparaginyl beta-hydroxylase Iso 10	83216	4.6348	1265.27	18	54	30.4527	2.5407	69	7.4599	0.0166398	23.1611	1.9391
NX_P22694-1	PRKACB cAMP-dependent protein kinase catalytic subunit beta Iso 1	40597	9.0996	1263.59	12	36	39.6011	9.4242	36	6.9791	0.0131822	4.1156	0.1677
NX_P11277-1	SPTB Spectrin beta chain_ erythrocytic Iso 1	246313	4.9761	1259.47	38	239	18.3903	5.4132	154	7.4691	0.0117731	0	0
NX_Q01628-1	IFITM3 Interferon-induced transmembrane protein 3 Iso 1	14622	6.5874	1248.99	2	7	30.8271	3.7289	17	5.7951	0.010012	15.21	0.2252
NX_Q01105-1	SET Protein SET Iso 1	33468	4.021	1247.62	4	19	16.5517	3.4965	30	8.5559	0.0158951	0	0
NX_P11532-5	DMD Dystrophin Iso 5	70705	5.7656	1247.31	17	38	33.6013	3.0873	85	6.6502	0.0145183	15.1313	1.0843
NX_Q8TB61-1	SLC35B2 Adenosine 3&apos;-phospho 5&apos;-phosphosulfate transporter 1 Iso 1	47483	9.3193	1245.42	9	22	25	4.7119	40	9.0844	0.0114784	0	0
NX_P00558-1	PGK1 Phosphoglycerate kinase 1 Iso 1	44586	8.1475	1245.28	15	38	37.1703	5.8559	63	7.6401	0.0158365	10.1658	0.4576
NX_P51151-1	RAB9A Ras-related protein Rab-9A Iso 1	22823	5.1064	1243.83	8	24	49.2537	4.6589	30	7.9224	0.0168795	10.0771	0.233
NX_P78344-1	EIF4G2 Eukaryotic translation initiation factor 4 gamma 2 Iso 1	102296	6.7134	1237.6	27	84	32.194	6.216	121	7.6797	0.0172922	16.6839	1.7164
NX_P50213-1	IDH3A Isocitrate dehydrogenase [NAD] subunit alpha_ mitochondrial Iso 1	39566	6.4907	1230.29	10	32	30.8743	3.0222	43	6.2797	0.0148848	8.4764	0.3395
NX_Q9H3Z4-1	DNAJC5 DnaJ homolog subfamily C member 5 Iso 1	22134	4.7446	1229.39	6	12	46.9697	1.6688	43	9.1407	0.0156485	13.4961	0.3097
NX_Q5VT66-1	MARC1 Mitochondrial amidoxime-reducing component 1 Iso 1	37475	9.0176	1228.52	9	32	28.1899	2.5943	26	9.9587	0.0143658	9.7131	0.3692
NX_Q8TCS8-1	PNPT1 Polyribonucleotide nucleotidyltransferase 1_ mitochondrial Iso 1	85896	7.6831	1225.85	25	85	36.0153	3.6936	125	8.3677	0.0174273	14.2236	1.2314
NX_O14979-1	HNRNPDL Heterogeneous nuclear ribonucleoprotein D-like Iso 1	46409	9.8232	1214.48	5	35	10.7143	2.3195	20	7.5099	0.0105037	10.9433	0.5101
NX_Q9NPQ8-2	RIC8A Synembryn-A Iso 2	58905	6.1494	1212.3	10	44	19.0476	5.8926	29	9.4068	0.0141191	2.6532	0.1579
NX_Q15005-1	SPCS2 Signal peptidase complex subunit 2 Iso 1	24986	8.625	1212	5	22	24.7788	2.3677	35	7.3219	0.0143398	25.7779	0.6519
NX_P49590-1	HARS2 Probable histidine--tRNA ligase_ mitochondrial Iso 1	56851	8.2075	1205.03	14	51	27.4704	8.2157	62	7.4531	0.0158538	0	0
NX_P38606-1	ATP6V1A V-type proton ATPase catalytic subunit A Iso 1	68260	5.1855	1203.13	16	58	31.6045	8.6553	69	8.4047	0.016878	0	0
NX_Q16698-1	DECR1 2_4-dienoyl-CoA reductase_ mitochondrial Iso 1	36044	9.6606	1192.52	7	29	26.2687	9.3186	31	7.4903	0.0100562	0	0
NX_Q14156-1	EFR3A Protein EFR3 homolog A Iso 1	92864	6.2271	1191.58	25	64	35.0792	6.8847	85	8.5258	0.0173177	9.3934	0.8814
NX_P98082-1	DAB2 Disabled homolog 2 Iso 1	82397	5.1738	1186.78	18	63	32.3377	7.5743	69	7.6869	0.0171276	12.3965	1.0235
NX_P54756-2	EPHA5 Ephrin type-A receptor 5 Iso 2	112551	6.5845	1182.99	20	87	28.67	2.7988	82	8.8905	0.014216	13.2583	1.5159
NX_O75781-1	PALM Paralemmin-1 Iso 1	42050	4.7432	1181.96	8	43	24.5478	3.7597	41	8.1422	0.0105635	0	0
NX_O15126-1	SCAMP1 Secretory carrier-associated membrane protein 1 Iso 1	37895	7.166	1180.81	3	26	18.3432	1.0154	13	8.6704	0.0107449	8.368	0.3207
NX_Q8NFJ5-1	GPRC5A Retinoic acid-induced protein 3 Iso 1	40224	8.1445	1177.22	3	25	9.2437	1.8795	27	6.7283	0.0155278	22.0607	0.8968
NX_Q7L2E3-3	DHX30 ATP-dependent RNA helicase DHX30 Iso 3	129357	8.5488	1176.7	36	113	34.1126	3.0452	166	8.3382	0.0152716	16.1517	2.1063
NX_Q96AB3-1	ISOC2 Isochorismatase domain-containing protein 2 Iso 1	22322	7.7505	1171.67	8	13	57.561	2.2388	21	10.0177	0.0194228	6.5788	0.1488
NX_Q9UNE7-1	STUB1 E3 ubiquitin-protein ligase CHIP Iso 1	34834	5.5137	1170.61	7	40	28.7129	2.8804	26	8.76	0.0167666	0	0
NX_Q7Z794-1	KRT77 Keratin_ type II cytoskeletal 1b Iso 1	61863	5.6206	1164	8	47	14.7059	6.4231	41	7.3607	0.0138558	0.6747	0.042
NX_Q9NUJ1-1	ABHD10 Mycophenolic acid acyl-glucuronide esterase_ mitochondrial Iso 1	33910	8.7056	1155.26	11	27	46.732	4.4512	29	7.2681	0.0163884	4.8555	0.1664
NX_Q9Y3D6-1	FIS1 Mitochondrial fission 1 protein Iso 1	16927	9.2124	1152.42	4	16	34.2105	6.7114	16	8.6907	0.0178117	4.3876	0.0746
NX_Q99733-1	NAP1L4 Nucleosome assembly protein 1-like 4 Iso 1	42796	4.4033	1150.16	9	26	31.7333	6.2133	41	6.5735	0.0188825	6.2089	0.2669
NX_P68431-1	HIST1H3A;HIST1H3B;HIST1H3C;HIST1H3D;HIST1H3E;HIST1H3F;HIST1H3G;HIST1H3H;HIST1H3I;HIST1H3J Histone H3.1 Iso 1	15394	11.5415	1141.03	7	14	16.9118	1.4828	21	4.9695	0.00905892	10.5333	0.1635
NX_Q8WU90-1	ZC3H15 Zinc finger CCCH domain-containing protein 15 Iso 1	48572	5.0288	1135.98	8	52	22.77	1.8775	43	6.4616	0.0150938	16.5001	0.8085
NX_O43837-1	IDH3B Isocitrate dehydrogenase [NAD] subunit beta_ mitochondrial B	42156	8.5854	1130.95	8	30	25.974	3.6689	32	11.3523	0.018696	7.8561	0.3336
NX_Q9H8G2-1	CAAP1 Caspase activity and apoptosis inhibitor 1 Iso 1	38343	4.4297	1129.51	4	22	32.41	9.8627	21	7.7567	0.0139341	28.7326	1.1204
NX_Q96C19-1	EFHD2 EF-hand domain-containing protein D2 Iso 1	26680	4.9556	1127.01	9	27	32.9167	8.2768	29	7.8654	0.0193259	11.0267	0.2956
NX_P16278-3	GLB1 Beta-galactosidase Iso 3	72704	5.7861	1125.17	14	38	23.493	4.3091	68	7.7862	0.0162107	14.8408	1.0865
NX_Q92901-1	RPL3L 60S ribosomal protein L3-like Iso 1	46266	10.8926	1124.07	3	39	5.6511	9.1947	13	4.6816	0.0117216	0.6798	0.0317
NX_Q04637-1	EIF4G1 Eukaryotic translation initiation factor 4 gamma 1 A	175381	5.0713	1115.66	42	134	29.0181	3.6116	179	8.2917	0.0136947	22.3427	3.9375
NX_Q9UG63-1	ABCF2 ATP-binding cassette sub-family F member 2 Iso 1	71244	6.9873	1115.32	16	62	30.8186	6.1997	59	6.6867	0.0140799	11.7074	0.8413
NX_P27816-4	MAP4 Microtubule-associated protein 4 Iso 4	91098	9.8862	1111.57	12	83	18.922	6.4696	61	7.3004	0.0140436	15.0127	1.3745
NX_A6NHL2-2	TUBAL3 Tubulin alpha chain-like 3 Iso 2	45488	5.8623	1109.07	6	39	20.197	2.2172	31	6.7026	0.0108123	1.3728	0.0633
NX_P14209-1	CD99 CD99 antigen I	18836	4.3799	1104.87	2	12	26.4865	11.6746	17	3.8164	0.01298	0	0
NX_Q08722-1	CD47 Leukocyte surface antigen CD47 OA3-323	35190	6.9844	1102.91	3	20	8.6687	3.0388	32	6.8393	0.0198976	0	0
NX_P31323-1	PRKAR2B cAMP-dependent protein kinase type II-beta regulatory subunit Iso 1	46272	4.6318	1102.86	6	31	18.1818	8.352	33	9.334	0.0147212	28.1785	1.316
NX_Q6YN16-1	HSDL2 Hydroxysteroid dehydrogenase-like protein 2 Iso 1	45365	8.064	1101.82	10	38	29.6651	3.8504	39	9.0114	0.0151237	0	0
NX_P07864-1	LDHC L-lactate dehydrogenase C chain Iso 1	36288	7.2305	1099.94	4	32	11.1446	4.1828	24	7.126	0.0147955	2.4801	0.0909
NX_P40616-1	ARL1 ADP-ribosylation factor-like protein 1 Iso 1	20404	5.4478	1098.95	7	15	40.884	5.705	20	9.6153	0.016766	3.7974	0.078
NX_Q9P032-1	NDUFAF4 NADH dehydrogenase [ubiquinone] 1 alpha subcomplex assembly factor 4 Iso 1	20253	9.29	1093.55	8	26	36.5714	2.1268	35	6.4266	0.0154536	8.481	0.1724
NX_O14939-4	PLD2 Phospholipase D2 PLD2B	104591	6.9287	1093.01	19	88	24.0781	5.6945	56	8.727	0.0209731	4.8524	0.5114
NX_Q9BXW7-1	HDHD5 Haloacid dehalogenase-like hydrolase domain-containing 5 Iso 2	46291	8.083	1091.97	13	33	41.844	3.2314	57	7.5579	0.0167545	12.7362	0.5958
NX_P48651-1	PTDSS1 Phosphatidylserine synthase 1 Iso 1	55491	8.3877	1091.52	7	34	20.5074	1.9319	35	7.4658	0.0173557	10.7415	0.6038
NX_Q9H3R2-1	MUC13 Mucin-13 Iso 1	54569	4.7285	1091.37	6	21	16.2109	1.029	41	7.4281	0.0155491	17.8812	0.9968
NX_Q9BRJ2-1	MRPL45 39S ribosomal protein L45_ mitochondrial Iso 1	35328	9.3135	1089.69	6	30	30.0654	9.0949	33	9.1061	0.0212841	9.167	0.3267
NX_P42892-4	ECE1 Endothelin-converting enzyme 1 D	86967	5.436	1088.16	16	68	24.6415	5.4991	80	8.7271	0.0186543	19.6913	1.7293
NX_P04792-1	HSPB1 Heat shock protein beta-1 Iso 1	22768	5.959	1088.16	6	15	36.5854	5.9673	26	9.6304	0.0218253	6.4731	0.1478
NX_O00411-1	POLRMT DNA-directed RNA polymerase_ mitochondrial Iso 1	138532	9.0996	1073.48	42	108	42.8455	3.5929	151	8.6687	0.0164283	14.9132	2.0936
NX_P07737-1	PFN1 Profilin-1 Iso 1	15044	8.4595	1072.34	3	16	22.1429	0.4455	14	4.5384	0.0115376	5.4268	0.0826
NX_Q9NZW5-1	MPP6 MAGUK p55 subfamily member 6 Iso 1	61078	5.7627	1072.32	17	60	34.2593	6.9189	68	7.5286	0.0167204	10.6029	0.651
NX_P16422-1	EPCAM Epithelial cell adhesion molecule Iso 1	34909	7.3389	1069.49	5	28	23.2484	0.885	29	8.633	0.0171525	5.3902	0.192
NX_O75439-1	PMPCB Mitochondrial-processing peptidase subunit beta Iso 1	54331	6.3809	1062.63	14	40	35.1738	4.81	67	8.777	0.0171163	12.5	0.6888
NX_Q9Y4F1-1	FARP1 FERM_ ARHGEF and pleckstrin domain-containing protein 1 Iso 1	118558	8.0947	1061.59	26	93	27.2727	5.7915	99	8.032	0.0167219	28.1748	3.3634
NX_Q96A33-1	CCDC47 Coiled-coil domain-containing protein 47 Iso 1	55838	4.563	1060.39	14	35	39.1304	4.0176	63	7.8905	0.0160979	13.1036	0.7359
NX_Q6P1L8-1	MRPL14 39S ribosomal protein L14_ mitochondrial Iso 1	15937	10.6567	1057.68	3	14	22.069	0.5476	15	6.4871	0.0170405	4.0321	0.0652
NX_Q9Y4P3-1	TBL2 Transducin beta-like protein 2 Iso 1	49766	9.8057	1055.32	12	47	34.0045	6.8995	48	9.0912	0.0152864	8.9415	0.4509
NX_O75306-1	NDUFS2 NADH dehydrogenase [ubiquinone] iron-sulfur protein 2_ mitochondrial Iso 1	52511	7.3008	1055.12	13	34	29.8056	3.0694	52	8.4727	0.0142254	0	0
NX_Q15375-2	EPHA7 Ephrin type-A receptor 7 Iso 2	111432	5.4507	1054.68	13	81	16.0121	7.2258	46	8.2493	0.0146499	2.2402	0.2536
NX_O43776-1	NARS Asparagine--tRNA ligase_ cytoplasmic Iso 1	62902	5.8418	1054.49	13	54	33.0292	3.3193	70	8.9737	0.0153323	7.5718	0.4831
NX_P55011-1	SLC12A2 Solute carrier family 12 member 2 Iso 1	131363	5.9473	1052.14	34	96	30.8581	4.1686	166	7.9763	0.0144465	27.6771	3.657
NX_Q9HD33-1	MRPL47 39S ribosomal protein L47_ mitochondrial Iso 1	29431	10.8223	1046.31	11	29	38.8	6.1737	35	9.2118	0.0121609	7.2693	0.2153
NX_P13804-1	ETFA Electron transfer flavoprotein subunit alpha_ mitochondrial Iso 1	35057	8.4858	1045.35	9	27	45.045	3.3489	33	5.3776	0.013595	0	0
NX_P55010-1	EIF5 Eukaryotic translation initiation factor 5 Iso 1	49191	5.2646	1044.83	10	46	19.9536	4.4266	36	7.3937	0.0171054	13.6707	0.6791
NX_P23921-1	RRM1 Ribonucleoside-diphosphate reductase large subunit Iso 1	90012	6.7588	1042.92	23	70	39.6465	3.3328	95	8.1803	0.0144505	19.0513	1.7333
NX_Q7Z4T9-3	MAATS1 Cilia- and flagella-associated protein 91 Iso 3	82812	8.7378	1041.43	8	69	11.7731	4.5169	26	7.4186	0.0154553	18.1929	1.5127
NX_Q14651-1	PLS1 Plastin-1 Iso 1	70209	5.1108	1040.43	8	53	18.7599	5.4098	36	8.3892	0.0186485	1.7931	0.1267
NX_Q14258-1	TRIM25 E3 ubiquitin/ISG15 ligase TRIM25 Iso 1	70927	7.979	1038.79	15	57	28.0952	6.7693	55	7.5439	0.0151281	8.8799	0.6449
NX_Q9HB09-1	BCL2L12 Bcl-2-like protein 12 Iso 1	36798	9.4526	1035.09	8	31	24.5509	3.8913	32	5.6305	0.0161641	0	0
NX_P18031-1	PTPN1 Tyrosine-protein phosphatase non-receptor type 1 Iso 1	49934	5.833	1032.58	15	55	36.5517	5.2557	64	6.179	0.0157363	15.4818	0.7824
NX_Q7L2H7-1	EIF3M Eukaryotic translation initiation factor 3 subunit M Iso 1	42475	5.2734	1032.25	8	35	27.8075	2.5662	41	7.1644	0.0138893	8.9329	0.3837
NX_O43175-1	PHGDH D-3-phosphoglycerate dehydrogenase Iso 1	56614	6.2798	1031.04	17	39	36.2101	4.6114	80	8.6173	0.0151343	11.0468	0.634
NX_Q9NYV4-3	CDK12 Cyclin-dependent kinase 12 Iso 3	141362	9.791	1031.02	8	125	8.8767	7.9325	26	7.735	0.0112195	6.8683	0.9762
NX_P26196-1	DDX6 Probable ATP-dependent RNA helicase DDX6 Iso 1	54382	8.8359	1030.85	16	41	40.9938	3.8768	55	10.341	0.0164692	11.0184	0.604
NX_Q86VP6-1	CAND1 Cullin-associated NEDD8-dissociated protein 1 Iso 1	136288	5.4067	1030.04	36	104	33.4959	5.7935	138	8.5728	0.0177814	11.668	1.6112
NX_Q13637-1	RAB32 Ras-related protein Rab-32 Iso 1	24981	6.082	1027.99	3	26	15.5556	1.2318	20	7.8454	0.0129154	5.511	0.139
NX_Q5JRX3-1	PITRM1 Presequence protease_ mitochondrial Iso 1	117338	6.4497	1027.85	24	83	33.269	5.1321	104	8.7644	0.0160005	12.232	1.4487
NX_A1L0T0-1	ILVBL Acetolactate synthase-like protein Iso 1	67824	8.0742	1026.77	11	49	28.6392	1.6758	57	7.8719	0.0172792	14.0234	0.9605
NX_Q8TCT9-1	HM13 Minor histocompatibility antigen H13 Iso 1	41461	5.9854	1025.96	6	28	15.6499	2.4698	32	6.673	0.0170751	0	0
NX_Q9P2J5-1	LARS Leucine--tRNA ligase_ cytoplasmic Iso 1	134379	6.9316	1024.38	23	102	24.6599	4.354	77	7.4388	0.0152448	6.4931	0.8809
NX_Q6P5R6-1	RPL22L1 60S ribosomal protein L22-like 1 Iso 1	14597	9.7793	1024.37	2	10	13.1148	1.4277	10	4.3199	0.00942699	5.7075	0.0834
NX_P11171-2	EPB41 Protein 4.1 Iso 2	93181	5.2236	1023.26	28	83	40.0722	7.5687	83	7.7841	0.0146823	12.9518	1.215
NX_Q96RP9-1	GFM1 Elongation factor G_ mitochondrial Iso 1	83418	6.5845	1022.25	23	63	34.6205	7.0803	76	7.2005	0.016611	14.226	1.1972
NX_P31641-1	SLC6A6 Sodium- and chloride-dependent taurine transporter Iso 1	69783	7.2041	1022.14	10	33	10.8065	2.7898	47	5.1637	0.0125468	37.0988	2.6308
NX_Q92520-1	FAM3C Protein FAM3C Iso 1	24664	8.395	1021.98	6	19	27.7533	3.3954	34	6.2609	0.0150752	11.4635	0.2862
NX_Q9NQ50-1	MRPL40 39S ribosomal protein L40_ mitochondrial Iso 1	24475	10.0371	1020.39	5	26	30.5825	1.9211	14	9.7888	0.0202771	6.4442	0.1578
NX_Q9H061-1	TMEM126A Transmembrane protein 126A Iso 1	21513	9.5435	1019.2	5	17	24.6154	3.1878	19	7.0487	0.0184385	4.046	0.088
NX_P35527-1	KRT9 Keratin_ type I cytoskeletal 9 Iso 1	62026	4.9585	1017.31	10	44	24.7191	7.1929	61	8.3065	0.0135709	28.4022	1.7692
NX_O95208-2	EPN2 Epsin-2 Iso 2	62261	7.4883	1016.5	8	48	18.4932	5.0549	26	8.4845	0.0121254	7.5133	0.4685
NX_Q86XR7-2	TICAM2 TIR domain-containing adapter molecule 2 Iso 2	46143	4.8413	1014.67	5	31	19.0594	6.2525	16	10.2668	0.00915959	0	0
NX_Q15048-1	LRRC14 Leucine-rich repeat-containing protein 14 Iso 1	54478	6.4438	1014.33	10	42	23.1237	10.0473	29	6.7511	0.0136911	18.3173	1.0142
NX_P10412-1	HIST1H1E Histone H1.4 Iso 1	21852	11.5195	1012.92	4	23	15.0685	7.9632	22	7.3073	0.0116004	0	0
NX_P41250-1	GARS Glycine--tRNA ligase Iso 1	83112	6.6138	1012.53	18	77	32.2057	6.1318	81	8.0985	0.0168213	11.9388	1.0017
NX_O00483-1	NDUFA4 Cytochrome c oxidase subunit NDUFA4 Iso 1	9363	9.75	1011.59	4	8	44.4444	14.9658	14	5.711	0.0193153	10.2327	0.0965
NX_O15143-1	ARPC1B Actin-related protein 2/3 complex subunit 1B Iso 1	40923	8.2983	1010.16	11	29	35.4839	3.4265	46	9.3285	0.016711	11.2768	0.4708
NX_P04626-5	ERBB2 Receptor tyrosine-protein kinase erbB-2 Iso 5	134768	5.5371	1006.66	16	79	16.9796	6.919	59	7.367	0.0139528	9.0743	1.2532
NX_Q86UP2-1	KTN1 Kinectin Iso 1	156178	5.3657	1004.53	31	182	29.3294	5.4856	115	7.5362	0.0150885	0	0
NX_Q9H3M7-1	TXNIP Thioredoxin-interacting protein Iso 1	43633	7.3872	998.104	8	29	21.9949	4.0537	29	4.6206	0.0102919	10.6525	0.4718
NX_O96008-1	TOMM40 Mitochondrial import receptor subunit TOM40 homolog Iso 1	37869	6.8774	996.521	6	22	21.8837	10.3039	30	7.3461	0.0108405	13.0337	0.4983
NX_Q6P4Q7-1	CNNM4 Metal transporter CNNM4 Iso 1	86552	5.6719	992.781	18	62	29.4194	5.7057	54	8.5303	0.0141378	8.8109	0.7681
NX_P51648-1	ALDH3A2 Fatty aldehyde dehydrogenase Iso 1	54812	7.834	987.316	9	42	24.1237	1.8061	36	7.5552	0.012466	5.3212	0.2943
NX_P12277-1	CKB Creatine kinase B-type Iso 1	42617	5.2178	985.378	7	29	22.3097	1.8943	41	9.7963	0.0181066	11.6055	0.4982
NX_Q9NY35-1	CLDND1 Claudin domain-containing protein 1 Iso 1	28584	5.4346	980.794	7	17	30.4348	8.7651	20	7.7729	0.0157814	0	0
NX_Q15436-1	SEC23A Protein transport protein Sec23A Iso 1	86105	6.6475	980.298	17	57	28.8889	6.6916	79	8.2588	0.0231191	12.0606	1.0502
NX_Q15645-1	TRIP13 Pachytene checkpoint protein 2 homolog Iso 1	48520	5.666	978.483	12	34	33.5648	7.4934	53	7.0724	0.0161248	8.9082	0.4356
NX_Q96RT1-1	ERBIN Erbin Iso 1	158199	5.1738	969.426	41	124	42.4929	5.6118	161	8.1664	0.017797	0	0
NX_P55786-1	NPEPPS Puromycin-sensitive aminopeptidase Iso 1	103210	5.3599	965.811	21	75	25.8977	6.1515	53	9.7736	0.0184226	6.718	0.6984
NX_O95202-1	LETM1 Mitochondrial proton/calcium exchanger protein Iso 1	83301	6.2695	963.251	17	79	29.2287	5.3579	70	8.0298	0.0169255	16.6701	1.4009
NX_P15529-15	CD46 Membrane cofactor protein K	39287	5.4302	962.13	8	23	25.8621	9.2808	32	6.8859	0.0145758	1.4781	0.0596
NX_Q6ZMR3-1	LDHAL6A L-lactate dehydrogenase A-like 6A Iso 1	36484	6.5552	960.068	4	28	13.5542	6.5757	25	5.968	0.015886	3.9861	0.1469
NX_Q4G0N4-1	NADK2 NAD kinase 2_ mitochondrial Iso 1	49402	8.1211	959.181	12	41	27.8281	3.7839	48	7.8813	0.017009	8.0809	0.4041
NX_O60641-3	SNAP91 Clathrin coat assembly protein AP180 Iso 3	63087	9.2285	957.393	9	36	17.5	7.0417	38	8.3928	0.0117806	6.5815	0.4166
NX_P21266-1	GSTM3 Glutathione S-transferase Mu 3 Iso 1	26542	5.2075	951.705	12	21	54.2222	5.1122	46	7.28	0.0199056	6.7389	0.1821
NX_Q5T2T1-1	MPP7 MAGUK p55 subfamily member 7 Iso 1	65483	6.6943	951.659	18	54	38.1944	3.2282	65	7.9376	0.0187113	9.2594	0.6083
NX_P24941-1	CDK2 Cyclin-dependent kinase 2 Iso 1	33908	8.959	951.212	12	29	56.0403	6.9496	38	8.4187	0.0154963	4.7603	0.1623
NX_Q9NYY8-1	FASTKD2 FAST kinase domain-containing protein 2_ mitochondrial Iso 1	81410	7.9468	948.18	19	67	36.6197	6.4324	62	6.8447	0.0129243	12.4775	1.0285
NX_P09669-1	COX6C Cytochrome c oxidase subunit 6C Iso 1	8775	10.752	944.986	5	11	52	5.5135	9	3.1505	0.0139096	5.088	0.0447
NX_Q13724-1	MOGS Mannosyl-oligosaccharide glucosidase Iso 1	91860	9.1143	941.699	13	56	23.417	6.8532	49	8.1774	0.0167379	0	0
NX_Q9P2E9-1	RRBP1 Ribosome-binding protein 1 Iso 1	152364	8.9883	940.889	33	192	27.8014	5.4576	131	8.2142	0.0173309	13.9947	2.1392
NX_Q9UF33-1	EPHA6 Ephrin type-A receptor 6 Iso 1	116304	6.542	937.903	12	85	15.7336	3.3109	44	8.1501	0.0122797	7.6204	0.899
NX_O76031-1	CLPX ATP-dependent Clp protease ATP-binding subunit clpX-like_ mitochondrial Iso 1	69180	7.4063	936.131	13	67	28.436	6.7812	46	7.4746	0.0159975	6.5705	0.4597
NX_Q3ZCQ8-1	TIMM50 Mitochondrial import inner membrane translocase subunit TIM50 Iso 1	39621	8.5034	935.241	10	29	32.0113	1.8564	37	6.3498	0.0163983	13.4689	0.5371
NX_Q5T9L3-1	WLS Protein wntless homolog Iso 1	62211	7.0122	933.274	9	40	19.4085	9.0261	41	8.6171	0.0196456	12.0127	0.7561
NX_Q99798-1	ACO2 Aconitate hydratase_ mitochondrial Iso 1	85371	7.3286	928.16	23	61	34.8718	4.5334	86	7.8477	0.0181814	15.8582	1.3664
NX_Q9BQ67-1	GRWD1 Glutamate-rich WD repeat-containing protein 1 Iso 1	49388	4.6333	926.699	3	28	12.1076	0.7808	19	8.2254	0.0123043	5.8528	0.2916
NX_P43487-1	RANBP1 Ran-specific GTPase-activating protein Iso 1	23295	5.0229	925.038	5	19	40.2985	3.6073	23	9.8397	0.0124315	0	0
NX_P17844-2	DDX5 Probable ATP-dependent RNA helicase DDX5 Iso 2	60525	9.2798	923.975	12	60	22.4299	7.1046	50	8.1998	0.0148193	9.0666	0.5532
NX_Q8N3D4-1	EHBP1L1 EH domain-binding protein 1-like protein 1 Iso 1	161755	4.6011	921.623	41	126	37.1635	6.6665	170	7.554	0.0148694	20.7968	3.3827
NX_Q16543-1	CDC37 Hsp90 co-chaperone Cdc37 Iso 1	44440	4.9878	920.19	11	37	31.2169	3.9905	47	10.1444	0.017756	14.79	0.6653
NX_P61764-1	STXBP1 Syntaxin-binding protein 1 Iso 1	67525	6.5098	917.278	19	62	32.1549	6.626	68	8.6931	0.0128856	16.1776	1.0996
NX_Q16891-1	IMMT MICOS complex subunit MIC60 Iso 1	83626	6.041	916.325	21	74	37.5989	6.685	88	7.9808	0.0162695	0	0
NX_Q96DB5-1	RMDN1 Regulator of microtubule dynamics protein 1 Iso 1	35785	8.6733	915.741	11	34	37.8981	5.8388	36	9.1746	0.0146375	9.2612	0.3337
NX_Q9NV96-1	TMEM30A Cell cycle control protein 50A Iso 1	40657	8.6865	915.623	11	31	30.1939	5.8088	47	6.6388	0.0164271	8.5704	0.3521
NX_P61073-1	CXCR4 C-X-C chemokine receptor type 4 Iso 1	39719	8.1753	914.668	4	19	15.625	1.5093	46	8.353	0.0115434	32.102	1.2924
NX_P23368-1	ME2 NAD-dependent malic enzyme_ mitochondrial Iso 1	65401	7.4473	912.599	12	38	25	2.0291	55	6.5911	0.0177145	9.0814	0.6
NX_O60488-2	ACSL4 Long-chain-fatty-acid--CoA ligase 4 Short	74387	7.9629	912.177	14	55	29.5522	3.5346	63	8.1692	0.0153146	7.2	0.5437
NX_Q9H254-4	SPTBN4 Spectrin beta chain_ non-erythrocytic 4 Iso 4	243272	5.3496	912.148	24	229	15.4596	9.9913	88	9.0282	0.0140372	9.0006	2.2018
NX_Q15029-2	EFTUD2 116 kDa U5 small nuclear ribonucleoprotein component Iso 2	105316	4.8911	911.668	14	74	16.4354	5.1193	39	8.6353	0.0144595	26.5559	2.8243
NX_Q58FG1-1	HSP90AA4P Putative heat shock protein HSP 90-alpha A4 Iso 1	47682	4.8896	907.768	6	37	19.1388	2.313	42	6.4779	0.0140512	25.0659	1.1988
NX_P60903-1	S100A10 Protein S100-A10 Iso 1	11195	7.2524	905.142	4	13	22.6804	4.4585	21	11.2158	0.0318871	20.0723	0.2272
NX_P09972-1	ALDOC Fructose-bisphosphate aldolase C Iso 1	39431	6.4351	903.679	8	35	29.9451	11.9927	29	7.4628	0.0107886	19.6658	0.7838
NX_Q9H0U3-1	MAGT1 Magnesium transporter protein 1 Iso 1	38011	9.9053	903.505	7	23	25.6716	9.7366	22	8.8419	0.0173802	3.7648	0.1447
NX_P13796-1	LCP1 Plastin-2 Iso 1	70243	5.1196	903.319	12	57	18.3413	7.0721	48	7.9494	0.016704	9.3303	0.6611
NX_O75083-1	WDR1 WD repeat-containing protein 1 Iso 1	66151	6.1772	901.513	16	49	42.4092	2.665	57	9.1028	0.0172028	16.3334	1.0923
NX_P31150-1	GDI1 Rab GDP dissociation inhibitor alpha Iso 1	50550	4.8135	899.896	13	37	42.7293	10.9129	34	9.3094	0.00941365	0.9889	0.0506
NX_A2A3N6-1	PIPSL Putative PIP5K1A and PSMD4-like protein Iso 1	94987	5.3423	899.378	12	58	17.1694	1.7934	59	7.7971	0.0160894	6.415	0.6145
NX_Q9Y5Y0-1	FLVCR1 Feline leukemia virus subgroup C receptor-related protein 1 Iso 1	59824	5.6177	899.328	12	26	29.3694	1.4379	43	8.0672	0.0193231	10.087	0.6084
NX_Q9BZE1-1	MRPL37 39S ribosomal protein L37_ mitochondrial Iso 1	48087	8.6323	898.858	13	46	37.8251	4.4685	43	7.3026	0.0133284	9.9524	0.484
NX_O75880-1	SCO1 Protein SCO1 homolog_ mitochondrial Iso 1	33792	9.1567	894.019	6	29	18.9369	7.6152	22	7.0547	0.0116337	12.9586	0.4411
NX_P30837-1	ALDH1B1 Aldehyde dehydrogenase X_ mitochondrial Iso 1	57170	6.3618	893.574	12	42	29.7872	7.3252	60	9.0847	0.0173202	12.0653	0.6957
NX_Q6YHK3-1	CD109 CD109 antigen Iso 1	161586	5.4771	891.918	22	103	22.0761	4.2461	79	9.1613	0.0189479	7.8459	1.2758
NX_P11802-1	CDK4 Cyclin-dependent kinase 4 Iso 1	33708	6.5596	891.255	11	31	37.6238	4.9643	32	8.7738	0.0146355	18.7205	0.6357
NX_P19440-1	GGT1 Glutathione hydrolase 1 proenzyme Iso 1	61371	6.6987	890.923	11	46	20.5624	3.0535	48	7.1258	0.0202194	24.5095	1.5135
NX_Q6NYC8-1	PPP1R18 Phostensin Iso 1	67901	5.1929	890.186	13	66	22.5122	5.0485	45	8.05	0.0147221	8.023	0.5474
NX_Q9UI47-1	CTNNA3 Catenin alpha-3 Iso 1	99745	5.7554	889.24	9	81	14.8603	4.7198	27	8.7527	0.0141091	21.6783	2.1859
NX_Q86X27-3	RALGPS2 Ras-specific guanine nucleotide-releasing factor RalGPS2 Iso 3	62118	7.9731	884.805	8	49	16.3375	5.7064	29	6.8773	0.0140027	40.1225	2.5077
NX_Q86UE4-1	MTDH Protein LYRIC Iso 1	63798	9.7954	882.105	14	45	30.5842	7.3118	61	8.4626	0.0131787	14.174	0.9056
NX_P55084-1	HADHB Trifunctional enzyme subunit beta_ mitochondrial Iso 1	51261	9.75	881.883	18	44	47.0464	6.5716	63	9.3535	0.0199908	0	0
NX_Q6P587-1	FAHD1 Acylpyruvase FAHD1_ mitochondrial Iso 1	24826	7.1689	878.705	7	24	44.6429	2.6592	19	9.6089	0.0134102	4.1083	0.1032
NX_Q96AY3-1	FKBP10 Peptidyl-prolyl cis-trans isomerase FKBP10 Iso 1	64204	5.2397	874.871	14	53	33.1615	8.2631	45	9.5649	0.0160462	9.5092	0.6158
NX_P48426-2	PIP4K2A Phosphatidylinositol 5-phosphate 4-kinase type-2 alpha Iso 2	39776	5.7686	873.928	7	41	24.2075	1.6091	23	6.2689	0.0127492	5.8894	0.2358
NX_P06241-2	FYN Tyrosine-protein kinase Fyn Iso 2	60103	5.8169	870.244	13	48	35.5805	4.2431	52	10.2171	0.0170023	3.1781	0.1929
NX_Q16740-1	CLPP ATP-dependent Clp protease proteolytic subunit_ mitochondrial Iso 1	30160	8.1108	868.805	8	20	36.4621	4.1459	30	7.2346	0.0185528	11.5962	0.3533
NX_O60884-1	DNAJA2 DnaJ homolog subfamily A member 2 Iso 1	45716	6.0352	867.592	8	38	27.1845	7.4726	30	6.5115	0.0122353	13.1794	0.6112
NX_P08243-1	ASNS Asparagine synthetase [glutamine-hydrolyzing] Iso 1	64328	6.3955	867.41	11	54	22.9947	1.7334	38	8.7868	0.0149115	15.3453	0.9965
NX_Q9BUP0-1	EFHD1 EF-hand domain-containing protein D1 Iso 1	26910	5.1533	863.09	6	30	31.7992	9.925	17	10.5058	0.0219198	0.8702	0.0235
NX_Q9Y2A7-1	NCKAP1 Nck-associated protein 1 Iso 1	128706	6.1685	862.146	23	100	25.266	5.685	89	9.7069	0.0162074	9.8212	1.2778
NX_Q9P289-1	STK26 Serine/threonine-protein kinase 26 Iso 1	46499	4.9863	861.535	14	40	42.0673	7.5883	44	9.7702	0.0177859	6.7651	0.3167
NX_P07099-1	EPHX1 Epoxide hydrolase 1 Iso 1	52914	6.8364	860.264	15	41	27.2527	7.3171	46	6.4855	0.0154914	13.0328	0.693
NX_P11310-1	ACADM Medium-chain specific acyl-CoA dehydrogenase_ mitochondrial Iso 1	46558	8.4097	856.146	12	36	39.1924	4.415	50	8.5607	0.0193316	6.0653	0.2853
NX_Q8TF66-1	LRRC15 Leucine-rich repeat-containing protein 15 Iso 1	64325	6.2432	853.518	13	31	30.2926	3.5192	75	8.4761	0.0180876	11.0326	0.7202
NX_Q9UPY5-1	SLC7A11 Cystine/glutamate transporter Iso 1	55386	9.4043	848.536	7	34	13.3733	1.3849	49	6.7995	0.0220554	23.4386	1.3084
NX_P61769-1	B2M Beta-2-microglobulin Iso 1	13705	6.0718	847.161	4	11	38.6555	2.4569	23	8.2202	0.0159738	13.1064	0.1812
NX_O76082-1	SLC22A5 Solute carrier family 22 member 5 Iso 1	62710	7.897	841.829	4	34	9.5153	1.9947	15	9.773	0.0147695	2.789	0.1761
NX_P60660-1	MYL6 Myosin light polypeptide 6 Non-muscle	16919	4.3608	840.692	8	15	58.2781	9.2865	19	11.3179	0.016308	6.771	0.1158
NX_Q9Y399-1	MRPS2 28S ribosomal protein S2_ mitochondrial Iso 1	33228	9.5112	838.642	10	31	32.0946	6.2205	38	5.0524	0.0165691	9.0897	0.3048
NX_P10586-2	PTPRF Receptor-type tyrosine-protein phosphatase F Iso 2	211551	5.9751	837.927	37	146	26.607	5.8594	149	8.3176	0.0168722	20.1644	4.2927
NX_Q16799-1	RTN1 Reticulon-1 RTN1-A	83566	4.415	837.258	5	56	10.6959	5.1493	20	8.1583	0.0197046	26.9751	2.2633
NX_Q7L576-1	CYFIP1 Cytoplasmic FMR1-interacting protein 1 Iso 1	145088	6.4541	836.053	29	106	23.8627	7.1791	97	8.4006	0.0152666	10.6516	1.564
NX_Q9NUQ9-1	FAM49B Protein FAM49B Iso 1	36724	5.6792	832.816	10	30	35.4938	8.1537	35	9.5656	0.013493	6.0555	0.2243
NX_P19013-1	KRT4 Keratin_ type II cytoskeletal 4 Iso 1	57249	6.2153	830.265	7	47	15.3558	6.2198	36	7.1419	0.0156407	0.3888	0.0224
NX_Q96EH3-1	MALSU1 Mitochondrial assembly of ribosomal large subunit protein 1 Iso 1	26153	5.1548	829.691	4	21	28.2051	12.5829	15	7.1135	0.0158405	8.046	0.2133
NX_P08865-1	RPSA 40S ribosomal protein SA Iso 1	32833	4.5938	825.67	6	27	25.4237	2.1999	28	8.3368	0.0179296	5.3701	0.177
NX_P28288-1	ABCD3 ATP-binding cassette sub-family D member 3 Iso 1	75427	9.6021	825.157	17	62	31.563	6.4147	67	9.1712	0.0140341	17.2648	1.3119
NX_Q9BW92-1	TARS2 Threonine--tRNA ligase_ mitochondrial Iso 1	80985	6.9082	822.812	14	61	23.5376	4.485	46	7.5915	0.0135141	5.717	0.4682
NX_Q9BYD6-1	MRPL1 39S ribosomal protein L1_ mitochondrial Iso 1	36885	9.0835	819.629	9	30	38.1538	9.0752	35	7.7762	0.0153516	6.5424	0.243
NX_P49591-1	SARS Serine--tRNA ligase_ cytoplasmic Iso 1	58740	6.0059	818.698	11	52	27.0428	3.1326	49	8.3169	0.0136094	9.8092	0.5816
NX_Q96EY7-1	PTCD3 Pentatricopeptide repeat domain-containing protein 3_ mitochondrial Iso 1	78499	5.9707	818.652	20	70	36.865	3.6865	66	9.4826	0.0203834	9.9558	0.7888
NX_Q9UBM7-1	DHCR7 7-dehydrocholesterol reductase Iso 1	54453	8.7158	817.665	7	28	15.7895	3.2278	42	7.3264	0.0137156	18.1057	1
NX_O43813-1	LANCL1 LanC-like protein 1 Iso 1	45253	7.6201	817.572	9	29	25.5639	2.4329	37	6.9695	0.0129066	12.9906	0.5979
NX_Q8NF37-1	LPCAT1 Lysophosphatidylcholine acyltransferase 1 Iso 1	59113	5.6602	814.875	10	39	21.161	3.3227	36	8.3814	0.0168341	11.8087	0.7059
NX_Q9NX63-1	CHCHD3 MICOS complex subunit MIC19 Iso 1	26136	8.3745	814.697	3	32	13.2159	0.7967	14	7.8493	0.00828548	7.4624	0.1973
NX_Q7Z3B1-1	NEGR1 Neuronal growth regulator 1 Iso 1	38694	5.7861	810.456	2	24	5.9322	5.5256	13	10.6446	0.0108297	10.2322	0.4032
NX_Q9HCH5-7	SYTL2 Synaptotagmin-like protein 2 Iso 5	139784	5.1387	809.972	21	131	23.2484	10.2519	43	11.9792	0.0155092	11.8223	1.661
NX_Q9NX57-1	RAB20 Ras-related protein Rab-20 Iso 1	26260	6.1143	809.115	12	21	56.4103	8.8319	34	7.9953	0.0173921	9.1513	0.2436
NX_P14649-1	MYL6B Myosin light chain 6B Iso 1	22749	5.4199	800.738	6	20	30.7692	4.293	14	11.2293	0.0124053	5.8057	0.1328
NX_Q92536-1	SLC7A6 Y+L amino acid transporter 2 Iso 1	56790	5.5181	800.721	6	25	12.8155	3.8391	34	6.2062	0.0178772	8.4592	0.487
NX_Q9HCH5-1	SYTL2 Synaptotagmin-like protein 2 Iso 1	104865	8.0435	799.963	18	93	20.985	9.3583	35	10.0902	0.0161575	1.3269	0.1396
NX_Q969X5-1	ERGIC1 Endoplasmic reticulum-Golgi intermediate compartment protein 1 Iso 1	32571	6.6357	798.67	6	22	22.4138	5.5788	19	5.6432	0.0119845	0	0
NX_Q9UM00-1	TMCO1 Calcium load-activated calcium channel Iso 1	21161	10.1543	796.838	3	11	19.6809	2.9314	23	8.8584	0.0191114	0	0
NX_O75323-1	NIPSNAP2 Protein NipSnap homolog 2 Iso 1	33721	9.6211	792.337	8	31	24.4755	8.3753	28	8.1307	0.0173925	19.6778	0.6685
NX_Q5TZA2-1	CROCC Rootletin Iso 1	228385	5.2778	789.958	26	264	14.0307	9.1036	75	9.5102	0.0133582	23.2667	5.3263
NX_O43865-1	AHCYL1 S-adenosylhomocysteine hydrolase-like protein 1 Iso 1	58913	6.4775	782.27	17	48	26.9811	5.3634	63	8.5974	0.0147931	9.3712	0.5626
NX_P19367-1	HK1 Hexokinase-1 Iso 1	102420	6.3472	778.623	21	77	29.1167	1.925	84	7.3413	0.0142088	0	0
NX_Q8IWT6-1	LRRC8A Volume-regulated anion channel subunit LRRC8A Iso 1	94138	7.8442	777.19	23	67	31.8519	4.2805	79	8.8147	0.0140092	12.3727	1.1768
NX_P48643-1	CCT5 T-complex protein 1 subunit epsilon Iso 1	59632	5.3042	777.068	15	53	32.902	8.2411	40	10.4671	0.0144295	5.5593	0.3343
NX_O75616-1	ERAL1 GTPase Era_ mitochondrial HERA-A	48319	9.0234	776.934	10	39	35.2403	6.3527	36	9.3893	0.019014	8.035	0.3926
NX_Q16658-1	FSCN1 Fascin Iso 1	54496	6.876	776.83	12	44	36.9168	2.853	42	6.9615	0.0172655	13.0695	0.7209
NX_P54136-1	RARS Arginine--tRNA ligase_ cytoplasmic Complexed	75330	6.2358	776.417	23	62	44.8485	8.6496	68	9.7279	0.0148121	15.491	1.1801
NX_O43688-1	PLPP2 Phospholipid phosphatase 2 Iso 1	32552	8.3335	774.954	7	17	21.5278	5.0761	29	7.541	0.017391	18.9373	0.6266
NX_Q32P28-1	P3H1 Prolyl 3-hydroxylase 1 Iso 1	83341	4.8662	774.258	13	62	21.4674	5.334	54	6.9507	0.013003	9.1876	0.7741
NX_Q8TBP0-1	TBC1D16 TBC1 domain family member 16 Iso 1	86316	5.4448	773.606	10	64	13.2986	5.0407	29	8.331	0.0164829	2.4311	0.2126
NX_Q14118-1	DAG1 Dystroglycan Iso 1	97380	8.7451	771.484	19	71	32.1788	7.7063	68	8.2738	0.0150051	41.215	4.0302
NX_Q9Y617-1	PSAT1 Phosphoserine aminotransferase Iso 1	40396	7.5879	771.11	13	36	42.4324	4.0175	41	7.8953	0.0188967	4.9352	0.2015
NX_O00461-1	GOLIM4 Golgi integral membrane protein 4 Iso 1	81831	4.5366	770.916	14	82	25.2874	8.653	63	8.6716	0.0147714	20.6379	1.691
NX_P28370-2	SMARCA1 Probable global transcription activator SNF2L1 Iso 2	121065	8.2046	770.058	16	105	16.0269	9.055	37	10.8149	0.0166968	0.9844	0.1199
NX_P82930-1	MRPS34 28S ribosomal protein S34_ mitochondrial Iso 1	25634	10.3066	770.033	8	22	36.2385	5.3124	23	4.7363	0.00927698	17.2251	0.4428
NX_P51809-1	VAMP7 Vesicle-associated membrane protein 7 Iso 1	24918	8.7334	769.612	6	18	21.8182	3.6797	19	6.2857	0.0111561	9.2671	0.2342
NX_O14983-1	ATP2A1 Sarcoplasmic/endoplasmic reticulum calcium ATPase 1 SERCA1B	110181	4.8809	765.796	19	83	18.981	6.8234	83	7.8162	0.0169621	2.8266	0.3155
NX_Q15388-1	TOMM20 Mitochondrial import receptor subunit TOM20 homolog Iso 1	16287	8.9033	764.615	4	9	26.2069	5.8714	20	10.7662	0.0155507	11.5328	0.1899
NX_P02538-1	KRT6A Keratin_ type II cytoskeletal 6A Iso 1	60008	8.0537	763.913	11	50	21.0993	8.2592	50	7.1593	0.0129741	18.1427	1.0946
NX_P78356-1	PIP4K2B Phosphatidylinositol 5-phosphate 4-kinase type-2 beta Iso 1	47347	6.9771	761.353	9	45	24.0385	7.4671	25	8.5408	0.0109924	2.1792	0.1041
NX_Q9BYT8-1	NLN Neurolysin_ mitochondrial Iso 1	80599	6.1904	756.246	21	60	30.8239	3.6838	82	6.0854	0.0139062	10.5684	0.8602
NX_P16435-1	POR NADPH--cytochrome P450 reductase Iso 1	76641	5.2412	754.581	19	63	35.8937	6.2208	75	8.7423	0.0153488	13.2684	1.0236
NX_P53999-1	SUB1 Activated RNA polymerase II transcriptional coactivator p15 Iso 1	14386	10.0737	753.674	4	19	43.3071	4.4828	18	7.8508	0.0190237	4.4301	0.0638
NX_Q96N46-2	TTC14 Tetratricopeptide repeat protein 14 Iso 2	73780	6.3867	746.109	8	60	10.2603	7.6275	24	10.6551	0.016003	72.7318	5.4027
NX_Q9UI42-2	CPA4 Carboxypeptidase A4 Iso 2	43543	8.4697	744.523	12	30	36.5979	10.1417	35	11.2572	0.0231929	2.7262	0.1194
NX_Q92841-1	DDX17 Probable ATP-dependent RNA helicase DDX17 Iso 2	72325	8.6367	743.452	8	65	13.5385	4.6707	29	7.6301	0.0121155	4.4741	0.3266
NX_Q96QK1-1	VPS35 Vacuolar protein sorting-associated protein 35 Iso 1	91649	5.168	742.579	19	70	27.6382	3.5894	77	6.8767	0.0157261	9.9114	0.9169
NX_O75844-1	ZMPSTE24 CAAX prenyl protease 1 homolog Iso 1	54777	7.2861	742.352	7	36	19.3684	1.6621	39	7.4845	0.0175556	9.9952	0.5507
NX_P22695-1	UQCRC2 Cytochrome b-c1 complex subunit 2_ mitochondrial Iso 1	48412	8.8784	742.297	11	31	32.2296	3.8914	44	7.9429	0.0133158	14.1367	0.6872
NX_P82673-1	MRPS35 28S ribosomal protein S35_ mitochondrial Iso 1	36821	8.3379	741.483	11	33	43.9628	5.6333	27	8.6111	0.0184462	7.2179	0.268
NX_P49189-1	ALDH9A1 4-trimethylaminobutyraldehyde dehydrogenase Iso 1	53767	5.562	740.872	12	44	30.1619	2.8222	47	6.8159	0.0164191	10.2071	0.5585
NX_Q9BUL8-1	PDCD10 Programmed cell death protein 10 Iso 1	24685	8.8286	740.788	8	23	42.4528	2.8954	29	8.2331	0.0144641	14.8494	0.3668
NX_Q16513-1	PKN2 Serine/threonine-protein kinase N2 Iso 1	111964	5.8843	736.784	21	88	28.3537	4.9882	69	8.0106	0.0137582	7.5305	0.8501
NX_Q15417-1	CNN3 Calponin-3 Iso 1	36390	5.6221	736.648	7	26	30.3951	3.7513	21	7.9923	0.0168695	1.4507	0.0531
NX_Q15303-4	ERBB4 Receptor tyrosine-protein kinase erbB-4 JM-B CYT-2	143874	5.8052	736.239	12	102	13.1825	5.8302	35	5.0116	0.0122154	0.5024	0.074
NX_Q8NB49-3	ATP11C Phospholipid-transporting ATPase IG Iso 3	127957	5.978	734.475	24	78	24.4861	4.4786	111	9.0281	0.0167714	13.8392	1.7917
NX_P46977-1	STT3A Dolichyl-diphosphooligosaccharide--protein glycosyltransferase subunit STT3A Iso 1	80476	8.0142	733.621	16	52	18.4397	4.2084	53	6.9528	0.0162622	8.6483	0.7019
NX_Q13423-1	NNT NAD(P) transhydrogenase_ mitochondrial Iso 1	113822	8.0566	733.28	24	78	28.1768	4.5069	116	8.1036	0.0167011	19.2703	2.2091
NX_Q9H845-1	ACAD9 Acyl-CoA dehydrogenase family member 9_ mitochondrial Iso 1	68716	7.8882	729.685	11	58	16.9082	4.3558	49	6.0874	0.0158556	12.5227	0.8689
NX_A8MW92-1	PHF20L1 PHD finger protein 20-like protein 1 Iso 1	114938	6.3779	727.813	6	98	6.3913	8.876	17	7.33	0.0126512	0.6362	0.074
NX_O14880-1	MGST3 Microsomal glutathione S-transferase 3 Iso 1	16505	9.6021	726.957	1	10	9.2105	1.4052	9	8.4712	0.0182412	9.1072	0.1525
NX_P30154-1	PPP2R1B Serine/threonine-protein phosphatase 2A 65 kDa regulatory subunit A beta isoform Iso 1	66171	4.645	726.014	6	55	16.9717	3.4309	35	9.1924	0.0204447	0.5615	0.0375
NX_P49406-1	MRPL19 39S ribosomal protein L19_ mitochondrial Iso 1	33513	9.8643	720.255	9	35	33.5616	3.2719	26	8.0885	0.0132609	10.764	0.364
NX_Q9NVV4-2	MTPAP Poly(A) RNA polymerase_ mitochondrial Iso 2	78784	8.2339	717.857	14	55	22.3315	5.3298	64	7.8624	0.0179183	10.0938	0.8044
NX_Q12959-5	DLG1 Disks large homolog 1 Iso 5	95107	5.5737	716.146	19	73	35.2872	8.7601	55	8.0578	0.0178691	12.1109	1.156
NX_P11169-1	SLC2A3 Solute carrier family 2_ facilitated glucose transporter member 3 Iso 1	53889	6.9683	713.665	6	24	12.5	5.0058	39	5.541	0.0139497	39.4732	2.1466
NX_Q9Y2Z4-1	YARS2 Tyrosine--tRNA ligase_ mitochondrial Iso 1	53165	9.2461	710.82	11	43	31.6562	3.2757	42	9.1214	0.0169077	8.1567	0.4358
NX_P56381-1	ATP5F1E ATP synthase subunit epsilon_ mitochondrial Iso 1	5776	10.3154	710.666	2	5	27.451	1.7306	10	9.0628	0.0181407	5.0803	0.0297
NX_Q6EMK4-1	VASN Vasorin Iso 1	71667	7.0884	710.222	9	33	16.3447	5.3414	40	10.9076	0.0183135	17.6012	1.2813
NX_P35610-1	SOAT1 Sterol O-acyltransferase 1 Iso 1	64692	9.085	709.918	10	42	21.0909	9.9032	43	7.0745	0.0154273	18.8514	1.23
NX_P82675-1	MRPS5 28S ribosomal protein S5_ mitochondrial Iso 1	47976	10.3198	708.408	11	40	27.907	6.1654	39	6.7169	0.0142903	8.2947	0.4025
NX_P23588-1	EIF4B Eukaryotic translation initiation factor 4B Iso 1	69110	5.3716	704.079	14	75	24.0589	5.3989	37	6.4843	0.00985607	17.1398	1.1862
NX_Q07157-2	TJP1 Tight junction protein ZO-1 Short	186850	6.3164	701.539	33	135	27.518	7.6706	142	8.3691	0.0186352	23.4321	4.389
NX_Q8N5K1-1	CISD2 CDGSH iron-sulfur domain-containing protein 2 Iso 1	15268	10.0327	700.474	4	15	33.3333	5.4597	10	4.9885	0.00700317	4.4587	0.0691
NX_O75054-1	IGSF3 Immunoglobulin superfamily member 3 Iso 1	135111	5.6733	700.218	27	89	29.397	5.1206	85	8.9372	0.0146324	7.1775	0.9786
NX_O95373-1	IPO7 Importin-7 Iso 1	119439	4.5073	698.305	15	76	21.58	5.7933	88	8.0851	0.0181696	12.6164	1.5244
NX_O60941-6	DTNB Dystrobrevin beta Iso 6	61498	7.9878	695.705	12	47	30.4587	7.1201	41	8.0059	0.0180606	4.2672	0.2658
NX_Q5T160-1	RARS2 Probable arginine--tRNA ligase_ mitochondrial Iso 1	65464	8.2295	692.869	14	55	24.5675	2.7848	50	9.0249	0.0137199	9.4919	0.6261
NX_P31948-1	STIP1 Stress-induced-phosphoprotein 1 Iso 1	62599	6.3867	691.845	10	74	21.7311	4.4146	38	8.4908	0.0137145	0	0
NX_P53621-1	COPA Coatomer subunit alpha Iso 1	138257	7.4473	690.588	29	110	32.5163	4.7833	81	7.5044	0.0148451	7.9636	1.114
NX_P08670-1	VIM Vimentin Iso 1	53619	4.8633	689.428	14	49	26.1803	5.095	40	8.2465	0.0119514	50.0773	2.6896
NX_Q5RI15-1	COX20 Cytochrome c oxidase assembly protein COX20_ mitochondrial Iso 1	13282	8.9868	688.782	2	10	22.0339	3.3933	13	8.0764	0.0161117	7.6292	0.1031
NX_Q9BWM7-1	SFXN3 Sideroflexin-3 Iso 1	35480	9.3223	688.579	9	26	35.514	6.9039	28	10.2572	0.0147191	4.9867	0.1788
NX_P49257-1	LMAN1 Protein ERGIC-53 Iso 1	57513	6.3062	688.202	11	50	28.8235	5.6533	35	9.1267	0.0122119	15.3361	0.8869
NX_P39748-1	FEN1 Flap endonuclease 1 Iso 1	42566	8.8345	687.733	10	34	32.6316	8.6096	25	7.5253	0.0129636	8.4767	0.3639
NX_P54753-1	EPHB3 Ephrin type-B receptor 3 Iso 1	110259	5.8901	687.675	13	81	18.4369	8.5715	46	9.6464	0.0165169	0.6485	0.0726
NX_Q9Y394-1	DHRS7 Dehydrogenase/reductase SDR family member 7 Iso 1	38274	8.3687	685.065	3	28	22.7139	0.709	13	11.1728	0.0146211	5.5516	0.2148
NX_Q12905-1	ILF2 Interleukin enhancer-binding factor 2 Iso 1	43035	5.0024	684.714	8	29	28.2051	2.1314	38	8.5458	0.0144747	6.6702	0.2888
NX_P61009-1	SPCS3 Signal peptidase complex subunit 3 Iso 1	20300	9.085	682.584	5	12	22.7778	1.041	19	6.502	0.0189774	10.0636	0.205
NX_P41252-1	IARS Isoleucine--tRNA ligase_ cytoplasmic Iso 1	144405	5.7422	676.866	36	106	34.4691	5.9957	108	9.0536	0.0152431	10.2188	1.49
NX_Q86SF2-1	GALNT7 N-acetylgalactosaminyltransferase 7 Iso 1	75341	6.6899	676.644	17	63	37.2907	7.6255	57	10.4323	0.0140126	7.671	0.5836
NX_Q9H223-1	EHD4 EH domain-containing protein 4 Iso 1	61136	6.3193	676.415	16	52	29.9445	3.2812	62	8.0141	0.0187845	8.1918	0.503
NX_Q13045-2	FLII Protein flightless-1 homolog Iso 2	138404	5.6821	675.902	21	93	23.229	6.2091	68	9.0656	0.014818	7.7523	1.0851
NX_P49721-1	PSMB2 Proteasome subunit beta type-2 Iso 1	22821	6.6079	674.173	4	19	21.393	9.8062	20	8.003	0.013564	4.557	0.1048
NX_P40227-1	CCT6A T-complex protein 1 subunit zeta Iso 1	57987	6.2241	673.559	13	46	27.307	5.2498	40	9.64	0.021662	17.5368	1.0256
NX_Q9BPW8-1	NIPSNAP1 Protein NipSnap homolog 1 Iso 1	33288	9.5581	671.387	4	30	16.9014	4.4086	20	7.4162	0.0164703	5.6748	0.19
NX_Q8IYB8-1	SUPV3L1 ATP-dependent RNA helicase SUPV3L1_ mitochondrial Iso 1	87935	7.8911	670.916	15	62	24.9364	4.2443	57	8.2159	0.016836	9.8763	0.8775
NX_P41247-1	PNPLA4 Patatin-like phospholipase domain-containing protein 4 Iso 1	27962	9.4351	670.015	6	23	28.4585	9.9789	14	8.8954	0.0117112	0	0
NX_P04156-1	PRNP Major prion protein Iso 1	27643	9.1963	668.56	2	16	7.9051	2.2668	17	6.7818	0.012776	13.3296	0.3718
NX_Q9NYU2-1	UGGT1 UDP-glucose:glycoprotein glucosyltransferase 1 Iso 1	177077	5.2837	667.005	31	128	27.0096	5.5881	125	9.2672	0.0180624	14.8402	2.6405
NX_P13646-3	KRT13 Keratin_ type I cytoskeletal 13 Iso 3	45838	4.6318	665.241	3	41	5.4762	6.476	15	5.9062	0.0152603	1.082	0.05
NX_Q9Y2J2-1	EPB41L3 Band 4.1-like protein 3 Iso 1	120603	4.9131	665.216	16	101	20.2392	6.356	55	9.1075	0.015702	1.0777	0.131
NX_Q9Y4W6-1	AFG3L2 AFG3-like protein 2 Iso 1	88528	8.8623	663.832	25	95	31.4931	6.7532	75	9.8812	0.016059	10.9236	0.9726
NX_Q5THR3-1	EFCAB6 EF-hand calcium-binding domain-containing protein 6 Iso 1	172819	8.3687	660.678	15	156	10.5929	10.2614	29	6.3542	0.0132714	12.7035	2.2207
NX_O75128-3	COBL Protein cordon-bleu Iso 3	130802	8.0933	660.089	20	103	19.1928	6.2663	48	8.9373	0.0143853	9.5902	1.2639
NX_Q9Y5V0-1	ZNF706 Zinc finger protein 706 Iso 1	8492	10.4839	659.405	1	7	14.4737	2.5231	5	9.0147	0.0127857	4.2154	0.0363
NX_Q9BPX3-1	NCAPG Condensin complex subunit 3 Iso 1	114262	5.2881	659.267	14	82	14.9754	1.571	42	10.2087	0.0176481	6.5393	0.7548
NX_Q08211-1	DHX9 ATP-dependent RNA helicase A Iso 1	140868	6.3955	659.123	28	113	29.4488	4.3082	84	9.4349	0.0166425	11.3098	1.609
NX_Q08257-1	CRYZ Quinone oxidoreductase Iso 1	35184	8.6602	659.057	11	32	54.4073	6.8036	34	9.8989	0.0201566	9.1368	0.3232
NX_P12931-1	SRC Proto-oncogene tyrosine-protein kinase Src Iso 1	59797	7.1689	655.495	9	42	23.5075	7.9151	43	7.9052	0.0118664	5.672	0.3423
NX_P21281-1	ATP6V1B2 V-type proton ATPase subunit B_ brain isoform Iso 1	56464	5.4492	655.277	11	45	31.8982	7.0272	34	9.1343	0.0140681	5.1237	0.2912
NX_P10515-1	DLAT Dihydrolipoyllysine-residue acetyltransferase component of pyruvate dehydrogenase complex_ mitochondrial Iso 1	68953	7.7813	654.194	11	44	21.7929	5.1462	42	7.7871	0.0155206	12.021	0.8356
NX_O14974-1	PPP1R12A Protein phosphatase 1 regulatory subunit 12A Iso 1	115210	5.1328	652.098	28	119	33.301	5.8678	112	8.4818	0.019942	20.7512	2.4005
NX_O14529-1	CUX2 Homeobox protein cut-like 2 Iso 1	161577	5.2192	651.467	12	125	8.9502	6.2076	31	9.1861	0.0112686	13.7	2.222
NX_O75874-1	IDH1 Isocitrate dehydrogenase [NADP] cytoplasmic Iso 1	46629	6.5698	650.316	8	42	26.087	4.7885	22	10.5887	0.0116238	3.9915	0.1874
NX_Q99729-4	HNRNPAB Heterogeneous nuclear ribonucleoprotein A/B Iso 4	30682	8.1401	650.018	4	25	19.5804	4.7722	12	6.6365	0.00877706	0.6902	0.0213
NX_P21589-1	NT5E 5&apos;-nucleotidase Iso 1	63327	6.6006	649.96	11	44	23.1707	7.3882	36	9.296	0.015208	8.8916	0.5685
NX_P09001-1	MRPL3 39S ribosomal protein L3_ mitochondrial Iso 1	38608	9.8335	649.4	7	30	20.977	5.0368	27	7.7377	0.0129325	7.6183	0.2965
NX_P48029-1	SLC6A8 Sodium- and chloride-dependent creatine transporter 1 Iso 1	70475	5.9854	649.21	11	31	20.1575	4.1647	46	7.7583	0.019061	5.4502	0.3912
NX_Q96IZ0-1	PAWR PRKC apoptosis WT1 regulator protein Iso 1	36545	5.1504	647.602	9	31	32.6471	6.6931	31	8.5682	0.0172053	9.921	0.3639
NX_O95563-1	MPC2 Mitochondrial pyruvate carrier 2 Iso 1	14269	10.8135	647.084	3	10	26.7717	1.5601	10	3.3915	0.0131695	8.3611	0.1199
NX_Q27J81-1	INF2 Inverted formin-2 Iso 1	135539	5.0874	643.744	24	87	24.98	3.7244	57	8.245	0.0137296	5.7419	0.7863
NX_P06703-1	S100A6 Protein S100-A6 Iso 1	10173	5.1665	642.523	3	14	34.4444	12.0906	9	10.4584	0.0144453	41.0961	0.4207
NX_O15127-1	SCAMP2 Secretory carrier-associated membrane protein 2 Iso 1	36625	5.6704	642.315	3	14	14.8936	2.4843	22	8.1076	0.0117135	17.4318	0.6468
NX_Q00526-1	CDK3 Cyclin-dependent kinase 3 Iso 1	35023	9.0967	640.004	6	32	22.2951	1.2006	21	7.9154	0.0150155	13.3145	0.4681
NX_Q16629-3	SRSF7 Serine/arginine-rich splicing factor 7 Iso 3	15247	9.7983	639.944	5	15	36.3636	6.5535	19	10.2042	0.0182336	0.6274	0.0097
NX_Q9H0M0-1	WWP1 NEDD4-like E3 ubiquitin-protein ligase WWP1 Iso 1	105135	5.5356	639.639	8	74	9.9783	5.8233	28	8.7557	0.0118523	71.4108	7.5736
NX_Q92626-1	PXDN Peroxidasin homolog Iso 1	165169	6.7559	638.858	30	111	28.9385	6.7671	68	9.8349	0.0180271	6.9934	1.1742
NX_Q12904-2	AIMP1 Aminoacyl tRNA synthase complex-interacting multifunctional protein 1 Iso 2	37015	8.8975	636.426	10	31	35.4167	1.8954	24	9.2913	0.0186634	4.1806	0.1563
NX_P46939-4	UTRN Utrophin Up140	154928	5.6572	635.18	32	118	28.1366	5.4828	95	9.0675	0.0144135	10.2219	1.5963
NX_A0A1B0GTR0-1	EDDM13 Epididymal protein 13 Iso 1	18442	8.2881	633.624	9	21	49.0683	10.034	17	8.8212	0.0159736	1.3025	0.0246
NX_P30519-1	HMOX2 Heme oxygenase 2 Iso 1	36009	5.1475	632.368	14	33	56.0127	7.1865	33	9.0405	0.0140511	7.7646	0.2811
NX_P47712-1	PLA2G4A Cytosolic phospholipase A2 Iso 1	85184	5.0552	632.164	15	64	26.8358	2.2996	70	7.761	0.0169866	13.7307	1.1774
NX_Q8ND76-1	CCNY Cyclin-Y Iso 1	39311	6.8145	631.316	9	33	37.5367	7.975	26	9.0256	0.0151426	8.5103	0.3391
NX_Q9Y6M0-1	PRSS21 Testisin Iso 1	34861	7.4736	629.912	7	22	28.6624	3.1459	21	7.1501	0.0181395	0	0
NX_P12081-2	HARS Histidine--tRNA ligase_ cytoplasmic Iso 2	52686	5.2471	629.097	11	45	34.3284	5.6054	49	6.385	0.0167851	4.3013	0.229
NX_P27708-1	CAD CAD protein Iso 1	242827	5.9927	629.093	30	153	17.9775	6.3826	97	7.6988	0.0174648	66.1859	16.2369
NX_Q9UHN6-1	CEMIP2 Cell surface hyaluronidase Iso 1	154275	8.0449	628.826	33	112	27.9826	6.6988	111	8.49	0.0170299	13.2167	2.0592
NX_Q14244-1	MAP7 Ensconsin Iso 1	84001	10.0679	625.444	10	80	15.2203	3.4915	45	7.5065	0.0145701	0	0
NX_Q9HAU0-1	PLEKHA5 Pleckstrin homology domain-containing family A member 5 Iso 1	127384	7.2217	622.524	17	116	22.491	7.8931	62	9.3517	0.0144745	0	0
NX_P52292-1	KPNA2 Importin subunit alpha-1 Iso 1	57826	5.0889	621.782	9	42	20.794	7.4632	27	7.5841	0.0129565	5.9295	0.3451
NX_P48729-1	CSNK1A1 Casein kinase I isoform alpha Iso 1	38889	9.8555	619.852	9	29	34.7181	8.0632	26	7.364	0.0123553	7.306	0.286
NX_P54762-1	EPHB1 Ephrin type-B receptor 1 Iso 1	109814	5.978	618.756	16	84	19.5122	8.8476	42	10.2031	0.0156225	8.8402	0.9845
NX_Q8N357-1	SLC35F6 Solute carrier family 35 member F6 Iso 1	40188	6.4878	617.081	4	20	8.8949	2.2513	21	8.3462	0.0122	7.4581	0.3021
NX_Q9H1A3-1	METTL9 Methyltransferase-like protein 9 Iso 1	36512	7.1294	616.026	8	26	32.7044	9.0693	22	7.4734	0.0175789	0	0
NX_Q9UBR2-1	CTSZ Cathepsin Z Iso 1	33846	6.7368	615.733	8	22	31.0231	10.131	15	10.2187	0.0118675	3.2689	0.1129
NX_Q659C4-2	LARP1B La-related protein 1B Iso 2	98531	6.2871	615.077	13	83	15.4386	8.8062	24	9.3426	0.0150375	1.5588	0.1544
NX_Q9HD45-1	TM9SF3 Transmembrane 9 superfamily member 3 Iso 1	67843	6.8511	614.444	11	40	16.8081	3.7199	45	7.9387	0.0192735	13.2426	0.9088
NX_P08240-1	SRPRA Signal recognition particle receptor subunit alpha Iso 1	69767	9.29	611.966	12	58	25.5486	8.189	46	7.158	0.0127784	0	0
NX_Q92614-1	MYO18A Unconventional myosin-XVIIIa Iso 1	232970	5.8916	611.437	54	214	28.7244	5.8092	179	9.1687	0.0160327	17.2513	4.0422
NX_Q96DV4-1	MRPL38 39S ribosomal protein L38_ mitochondrial Iso 1	44568	7.2847	611.087	6	33	15.2632	5.3454	25	9.6771	0.0120948	24.8739	1.1192
NX_Q9NXU5-1	ARL15 ADP-ribosylation factor-like protein 15 Iso 1	22861	5.2764	609.456	6	19	32.8431	2.2583	21	6.2539	0.0159843	7.8231	0.1821
NX_P16989-1	YBX3 Y-box-binding protein 3 Iso 1	40066	10.021	609	8	35	37.6344	3.264	29	6.1693	0.0164277	2.6359	0.1057
NX_Q14525-1	KRT33B Keratin_ type I cuticular Ha3-II Iso 1	46184	4.6099	607.418	9	38	29.703	8.8349	21	9.7481	0.0156168	1.6743	0.0793
NX_A2RTY3-1	HEATR9 Protein HEATR9 Iso 1	65638	9.5229	605.35	8	49	15.2632	6.5444	24	7.9848	0.0183837	3.7341	0.2482
NX_Q92796-1	DLG3 Disks large homolog 3 Iso 1	90257	6.5757	605.081	13	70	22.8886	8.4171	46	11.5387	0.0147083	7.5629	0.6873
NX_Q99732-1	LITAF Lipopolysaccharide-induced tumor necrosis factor-alpha factor Iso 1	17095	6.0132	604.467	1	6	4.3478	2.1362	8	2.9388	0.00957007	19.7308	0.3499
NX_Q9Y6E0-1	STK24 Serine/threonine-protein kinase 24 B	49277	5.3555	602.914	13	42	31.377	8.5866	38	9.1791	0.016958	1.8009	0.0893
NX_Q9BYC9-1	MRPL20 39S ribosomal protein L20_ mitochondrial Iso 1	17431	11.2588	597.386	9	14	52.349	8.1361	18	9.5325	0.0133765	4.8108	0.0847
NX_Q12815-1	TROAP Tastin Iso 1	83804	7.0649	595.966	5	57	5.6555	6.2139	11	7.4958	0.0103606	2.3624	0.2019
NX_O76013-1	KRT36 Keratin_ type I cuticular Ha6 Iso 1	52214	4.7051	594.707	5	44	11.9914	5.3076	15	8.5771	0.0143879	1.3331	0.0712
NX_Q8IXI1-1	RHOT2 Mitochondrial Rho GTPase 2 Iso 1	68074	5.4639	592.144	7	37	17.4757	1.792	28	8.8148	0.0168649	3.2329	0.2235
NX_Q9BYD2-1	MRPL9 39S ribosomal protein L9_ mitochondrial Iso 1	30224	10.5044	590.229	8	24	31.4607	7.1597	33	6.8474	0.0165779	7.7344	0.2352
NX_Q9NPA0-1	EMC7 ER membrane protein complex subunit 7 Iso 1	26453	9.6387	585.545	4	19	23.5537	2.682	15	10.043	0.0167397	6.2529	0.1655
NX_O75153-1	CLUH Clustered mitochondria protein homolog Iso 1	146577	5.6953	585.219	18	116	12.2995	6.5902	53	8.0188	0.014804	36.8763	5.4612
NX_P25789-1	PSMA4 Proteasome subunit alpha type-4 Iso 1	29465	7.7139	583.525	5	27	28.7356	1.3974	24	9.8843	0.0193099	8.0295	0.239
NX_P34896-3	SHMT1 Serine hydroxymethyltransferase_ cytosolic Iso 3	44523	7.248	583.43	6	38	20.8437	5.3515	28	7.7857	0.0191491	3.2828	0.1479
NX_Q9H2U2-1	PPA2 Inorganic pyrophosphatase 2_ mitochondrial Iso 1	37896	7.144	582.339	13	34	54.491	5.1996	35	10.5744	0.0146344	19.2586	0.7402
NX_Q6NSJ0-1	MYORG Myogenesis-regulating glycosidase Iso 1	81035	8.4419	582.206	14	68	22.6891	5.6852	46	7.1844	0.0140954	11.3498	0.9249
NX_Q00534-1	CDK6 Cyclin-dependent kinase 6 Iso 1	36915	6.0044	581.062	9	34	31.5951	5.6124	20	7.7749	0.0169511	1.6688	0.0622
NX_Q96F07-1	CYFIP2 Cytoplasmic FMR1-interacting protein 2 Iso 1	148302	6.9595	580.185	23	111	23.0829	8.1659	73	9.2426	0.0165039	3.8098	0.573
NX_Q6WCQ1-1	MPRIP Myosin phosphatase Rho-interacting protein Iso 1	116461	5.814	579.302	25	107	36	3.9099	77	7.6449	0.0166802	24.7202	2.9005
NX_Q8N7R7-3	CCNYL1 Cyclin-Y-like protein 1 Iso 3	33431	6.4907	579.14	8	29	30.7958	6.5168	24	6.1339	0.0182532	3.8082	0.1289
NX_P17812-1	CTPS1 CTP synthase 1 Iso 1	66648	5.9985	578.203	18	46	35.3638	6.3744	55	10.035	0.0169516	6.2926	0.424
NX_Q86V48-1	LUZP1 Leucine zipper protein 1 Iso 1	120202	8.6851	577.422	21	110	26.1152	6.402	60	9.6223	0.0164396	6.2554	0.7559
NX_Q9UJZ1-1	STOML2 Stomatin-like protein 2_ mitochondrial Iso 1	38510	7.2642	576.623	9	30	40.1685	4.2269	29	10.3764	0.0179824	0	0
NX_P49796-3	RGS3 Regulator of G-protein signaling 3 Iso 3	132252	5.8491	576.566	10	116	13.2721	9.3903	25	12.9246	0.0144802	47.7266	6.4058
NX_P13995-1	MTHFD2 Bifunctional methylenetetrahydrofolate dehydrogenase/cyclohydrolase_ mitochondrial Iso 1	37871	9.0864	575.927	6	33	26.5714	8.6137	17	9.449	0.0176428	1.7957	0.0684
NX_Q99797-1	MIPEP Mitochondrial intermediate peptidase Iso 1	80588	6.605	575.744	16	66	31.2763	6.4256	46	7.4748	0.0158807	8.8257	0.7188
NX_P14136-3	GFAP Glial fibrillary acidic protein Iso 3	49477	5.7554	575.589	9	48	23.8979	8.0009	24	9.9899	0.0147055	3.0943	0.1534
NX_Q9H6X2-1	ANTXR1 Anthrax toxin receptor 1 Iso 1	62749	7.4312	573.608	11	48	19.3262	7.8559	24	5.2168	0.0136211	0	0
NX_Q5T4T6-1	SYCP2L Synaptonemal complex protein 2-like Iso 1	93540	5.4551	573.352	8	89	14.9015	11.7369	22	7.6988	0.0146865	5.1574	0.4854
NX_P61619-1	SEC61A1 Protein transport protein Sec61 subunit alpha isoform 1 Iso 1	52230	8.0493	573.236	7	28	13.0252	5.5014	33	10.4258	0.018049	18.2043	0.9597
NX_P55283-1	CDH4 Cadherin-4 Iso 1	100217	4.4561	572.815	8	57	15.1747	7.5181	29	7.0976	0.0187573	3.7217	0.3747
NX_Q9UGP8-1	SEC63 Translocation protein SEC63 homolog Iso 1	87941	5.0288	572.552	14	79	25.6579	4.468	53	7.9681	0.0184557	9.357	0.8271
NX_P50402-1	EMD Emerin Iso 1	28975	5.1475	572.194	4	28	24.0157	3.0051	17	6.6189	0.0117548	13.5823	0.3946
NX_P00414-1	MT-CO3 Cytochrome c oxidase subunit 3 Iso 1	29931	6.8701	570.396	1	6	5.364	2.2297	17	3.7483	0.00872521	27.4723	0.8244
NX_Q8NHH9-1	ATL2 Atlastin-2 Iso 1	66187	5.1489	564.855	13	49	27.6158	8.6662	42	9.7172	0.013263	9.4664	0.6329
NX_Q9NTJ5-1	SACM1L Phosphatidylinositide phosphatase SAC1 Iso 1	66924	6.6885	564.718	17	48	28.7905	6.0577	53	7.8887	0.0162651	5.4382	0.367
NX_P48960-1	CD97 CD97 antigen Iso 1	91809	6.4658	564.672	12	53	18.0838	6.4977	54	8.1374	0.0138348	0	0
NX_Q7LBC6-1	KDM3B Lysine-specific demethylase 3B Iso 1	191460	6.7617	562.847	15	148	11.414	6.1653	29	8.3887	0.0190866	0.9668	0.1869
NX_Q0ZGT2-1	NEXN Nexilin Iso 1	80608	5.1152	561.91	16	82	26.6667	7.897	61	7.3718	0.0172252	13.4018	1.084
NX_Q02252-1	ALDH6A1 Methylmalonate-semialdehyde dehydrogenase [acylating]_ mitochondrial Iso 1	57802	8.584	559.833	13	47	23.3645	7.931	31	6.3749	0.0150355	75.1641	4.3818
NX_P25445-1	FAS Tumor necrosis factor receptor superfamily member 6 Iso 1	37708	7.8325	558.893	6	35	25.3731	1.7381	29	6.316	0.0149014	0	0
NX_Q4VXU2-1	PABPC1L Polyadenylate-binding protein 1-like Iso 1	68348	9.0103	558.447	11	53	21.6612	4.7416	40	9.5384	0.0222336	28.096	1.9392
NX_Q13200-1	PSMD2 26S proteasome non-ATPase regulatory subunit 2 Iso 1	100135	4.9014	557.432	25	95	38.6564	7.1185	75	8.6302	0.0162535	7.0091	0.7075
NX_P32322-1	PYCR1 Pyrroline-5-carboxylate reductase 1_ mitochondrial Iso 1	33339	7.396	557.352	8	27	31.6614	1.7085	30	7.9696	0.0128994	7.8127	0.2624
NX_Q5T200-1	ZC3H13 Zinc finger CCCH domain-containing protein 13 Iso 1	196517	9.8203	557.314	15	882	8.9928	10.2989	32	9.4559	0.0154431	5.3461	1.0549
NX_Q13442-1	PDAP1 28 kDa heat- and acid-stable phosphoprotein Iso 1	20617	9.3984	556.237	7	24	27.0718	2.175	33	10.395	0.0163413	6.0093	0.124
NX_P31689-1	DNAJA1 DnaJ homolog subfamily A member 1 Iso 1	44839	6.6709	555.383	10	37	33.7531	2.3005	27	10.0062	0.0134383	8.8839	0.4052
NX_O95819-1	MAP4K4 Mitogen-activated protein kinase kinase kinase kinase 4 Iso 1	142013	7.1001	555.025	20	113	17.5948	7.8463	57	7.9421	0.0144578	6.6548	0.9506
NX_P17931-1	LGALS3 Galectin-3 Iso 1	26136	8.8755	554.995	4	13	17.6	3.4045	13	5.3543	0.0110951	3.1371	0.0822
NX_O75521-2	ECI2 Enoyl-CoA delta isomerase 2_ mitochondrial Iso 2	39584	8.8535	551.138	8	30	22.2841	7.0446	33	10.6677	0.0167522	6.3641	0.2543
NX_Q8IXB1-1	DNAJC10 DnaJ homolog subfamily C member 10 Iso 1	91021	6.7734	550.963	20	66	31.5259	7.158	53	10.757	0.0153642	5.69	0.5257
NX_P23229-1	ITGA6 Integrin alpha-6 Alpha-6X1X2B	126526	6.1772	550.473	18	107	20	6.7929	51	8.4969	0.0142969	18.7846	2.4007
NX_Q8NBJ4-1	GOLM1 Golgi membrane protein 1 Iso 1	45305	4.7183	549.649	9	50	35.9102	9.2574	31	9.117	0.0141236	0	0
NX_P29323-2	EPHB2 Ephrin type-B receptor 2 Iso 2	109803	5.3057	548.285	16	74	19.6755	8.7237	36	8.8561	0.0131315	3.1435	0.3501
NX_O15431-1	SLC31A1 High affinity copper uptake protein 1 Iso 1	21076	7.0356	547.869	1	10	10	1.4337	10	10.7385	0.00832397	16.553	0.351
NX_P53992-1	SEC24C Protein transport protein Sec24C Iso 1	118249	6.6855	546.992	22	63	26.691	3.4041	52	7.624	0.0202232	6.0385	0.7238
NX_Q01546-1	KRT76 Keratin_ type II cytoskeletal 2 oral Iso 1	65800	8.0991	546.686	8	51	17.8683	9.287	29	6.7216	0.0161027	3.0194	0.2005
NX_P27695-1	APEX1 DNA-(apurinic or apyrimidinic site) lyase Iso 1	35532	8.1372	546.455	9	24	41.195	4.8266	25	7.8996	0.0180174	7.0103	0.252
NX_P17301-1	ITGA2 Integrin alpha-2 Iso 1	129213	4.9863	545.771	26	74	28.9585	7.2845	81	8.0957	0.0184725	7.9565	1.0387
NX_Q9NRD5-1	PICK1 PRKCA-binding protein Iso 1	46570	4.9937	544.427	8	39	22.1687	7.5759	20	8.9623	0.0120654	0.2139	0.0101
NX_Q96C36-1	PYCR2 Pyrroline-5-carboxylate reductase 2 Iso 1	33615	7.689	544.337	6	24	24.375	8.3	23	10.4113	0.0158656	9.6065	0.3264
NX_O14980-1	XPO1 Exportin-1 Iso 1	123306	5.6455	543.709	33	92	37.8151	4.3159	89	8.0653	0.015807	13.0473	1.6247
NX_Q96HY6-1	DDRGK1 DDRGK domain-containing protein 1 Iso 1	35589	4.9307	543.465	7	32	39.172	6.2004	21	7.3133	0.0131731	4.5336	0.1614
NX_Q8IVL6-1	P3H3 Prolyl 3-hydroxylase 3 Iso 1	81785	5.8828	543.411	13	68	24.4565	8.4262	30	9.8419	0.0165803	3.1534	0.2606
NX_P52789-1	HK2 Hexokinase-2 Iso 1	102313	5.6367	542.878	22	77	30.3162	5.2317	61	8.9419	0.0143567	10.3852	1.078
NX_Q6ZUT9-1	DENND5B DENN domain-containing protein 5B Iso 1	144926	6.271	542.563	10	107	9.5761	6.1961	18	12.3842	0.0102759	0.3481	0.0511
NX_Q13332-6	PTPRS Receptor-type tyrosine-protein phosphatase S Iso 2	212350	6.2813	542.502	28	137	20.2618	6.5134	93	8.5947	0.0211308	4.8465	1.0359
NX_Q9BUR5-1	APOO MICOS complex subunit MIC26 Iso 1	22270	9.4043	542.482	3	16	14.1414	3.1296	11	6.8628	0.0200911	0	0
NX_Q9P0K7-3	RAI14 Ankycorbin Iso 3	109012	5.6382	542.333	27	112	34.2593	5.4418	90	7.7927	0.0172443	9.0813	0.9963
NX_Q2M2I5-1	KRT24 Keratin_ type I cytoskeletal 24 Iso 1	55053	4.6948	542.274	8	45	25.3333	9.914	21	8.3412	0.0215525	1.4086	0.0783
NX_Q14318-1	FKBP8 Peptidyl-prolyl cis-trans isomerase FKBP8 Iso 1	44533	4.585	541.766	6	25	17.4757	2.3058	29	10.9606	0.018855	10.3953	0.468
NX_Q9BXS9-1	SLC26A6 Solute carrier family 26 member 6 Iso 1	82914	8.3965	540.764	10	48	17.5231	5.4538	46	10.2148	0.0210839	0	0
NX_Q06210-1	GFPT1 Glutamine--fructose-6-phosphate aminotransferase [isomerizing] 1 Iso 1	78756	6.6694	539.956	21	69	33.7625	5.0608	56	8.5035	0.0166254	5.5537	0.4421
NX_Q9H3U1-1	UNC45A Protein unc-45 homolog A Iso 1	103011	5.6997	538.75	21	86	32.6271	8.0197	65	9.7149	0.0187831	7.9331	0.8277
NX_Q9P0J0-1	NDUFA13 NADH dehydrogenase [ubiquinone] 1 alpha subcomplex subunit 13 Iso 1	16687	9.0513	538.62	7	15	53.4722	6.8748	13	7.6725	0.021005	2.9018	0.0485
NX_Q9Y679-2	AUP1 Ancient ubiquitous protein 1 Iso 1	45758	8.6938	538.047	5	36	12.439	3.9247	21	7.4096	0.0103947	6.1593	0.2848
NX_Q8NFF5-1	FLAD1 FAD synthase Iso 1	65224	6.4937	537.461	12	46	26.9165	8.0731	29	9.0024	0.0185938	0	0
NX_P11413-1	G6PD Glucose-6-phosphate 1-dehydrogenase Short	59219	6.394	537.141	18	57	34.5631	3.2818	50	9.3119	0.0140923	13.7289	0.8198
NX_O94875-1	SORBS2 Sorbin and SH3 domain-containing protein 2 Iso 1	124030	8.2559	536.729	22	93	23.4545	8.7046	52	8.2051	0.019613	10.5986	1.3275
NX_P22314-1	UBA1 Ubiquitin-like modifier-activating enzyme 1 Iso 1	117774	5.3789	535.298	23	72	31.9471	5.5896	85	9.8092	0.0152404	0	0
NX_Q96A65-1	EXOC4 Exocyst complex component 4 Iso 1	110428	6.041	534.898	24	98	31.1088	5.3666	52	8.6787	0.013301	9.2184	1.0255
NX_O60610-2	DIAPH1 Protein diaphanous homolog 1 Iso 2	138819	5.1079	534.491	22	108	20.9135	2.8558	82	7.4042	0.015583	12.2126	1.7041
NX_Q7L1W4-1	LRRC8D Volume-regulated anion channel subunit LRRC8D Iso 1	98138	7.5234	531.723	19	68	27.5058	5.994	54	10.7851	0.0146315	5.4558	0.542
NX_P23468-2	PTPRD Receptor-type tyrosine-protein phosphatase delta Iso 2	211998	6.208	531.3	23	144	16.455	6.9965	95	9.211	0.0251892	2.2839	0.4868
NX_Q14699-1	RFTN1 Raftlin Iso 1	63106	5.3408	530.329	11	47	33.91	6.9777	38	9.0967	0.0185101	12.7054	0.8095
NX_Q96GW9-1	MARS2 Methionine--tRNA ligase_ mitochondrial Iso 1	66548	7.979	529.029	18	36	43.5076	6.2732	44	7.7854	0.0160892	8.4185	0.5683
NX_P30536-1	TSPO Translocator protein Iso 1	18815	9.5552	527.225	2	11	18.3432	1.8447	11	10.2347	0.0194578	15.9552	0.3022
NX_P41219-1	PRPH Peripherin Iso 1	53618	5.209	526.88	7	61	13.4043	2.746	27	8.7588	0.00952845	11.7034	0.6292
NX_P48751-2	SLC4A3 Anion exchange protein 3 CAE3	103671	6.1934	526.877	3	63	2.0299	1.3896	12	3.9215	0.0207141	1.0863	0.1131
NX_Q8TBX8-3	PIP4K2C Phosphatidylinositol 5-phosphate 4-kinase type-2 gamma Iso 3	45024	6.0205	525.662	8	39	27.2953	7.8821	30	7.42	0.0141038	4.8872	0.221
NX_P18433-5	PTPRA Receptor-type tyrosine-protein phosphatase alpha Iso 1	90661	6.208	525.638	20	72	27.3067	5.1855	57	9.8121	0.0171061	0	0
NX_O76015-1	KRT38 Keratin_ type I cuticular Ha8 Iso 1	50447	4.5923	524.963	3	31	10.307	1.8818	12	10.5656	0.0136138	0.1915	0.01
NX_Q13444-1	ADAM15 Disintegrin and metalloproteinase domain-containing protein 15 Iso 1	92899	6.2813	524.834	9	51	13.905	2.421	38	8.2249	0.0175855	0	0
NX_Q6NVY1-1	HIBCH 3-hydroxyisobutyryl-CoA hydrolase_ mitochondrial Iso 1	43454	8.2471	524.103	9	35	24.0933	2.2526	29	8.4619	0.0180147	8.2725	0.3625
NX_Q9Y2R5-1	MRPS17 28S ribosomal protein S17_ mitochondrial Iso 1	14492	10.2451	523.907	3	7	36.1538	2.0284	12	6.865	0.013109	4.6109	0.0674
NX_O75923-3	DYSF Dysferlin Iso 3	235761	5.3218	523.115	30	169	19.4095	8.0985	57	11.075	0.0171688	0.8276	0.197
NX_P11586-1	MTHFD1 C-1-tetrahydrofolate synthase_ cytoplasmic Iso 1	101495	6.9111	522.171	28	79	33.4759	6.84	85	10.0766	0.0183777	10.3805	1.0613
NX_Q0JRZ9-3	FCHO2 F-BAR domain only protein 2 Iso 3	85093	6.6313	521.797	6	64	10.9395	10.5979	15	8.8345	0.012363	42.7857	3.665
NX_Q9H4M9-1	EHD1 EH domain-containing protein 1 Iso 1	60588	6.356	519.36	12	54	26.5918	2.9948	50	7.3765	0.0172876	6.3337	0.3844
NX_P61923-1	COPZ1 Coatomer subunit zeta-1 Iso 1	20185	4.4956	518.462	1	11	6.2147	2.0893	6	7.2146	0.0111862	0	0
NX_Q8NBX0-1	SCCPDH Saccharopine dehydrogenase-like oxidoreductase Iso 1	47121	9.4102	518.441	8	28	32.1678	1.4227	25	10.1501	0.0146817	8.6101	0.4089
NX_Q9Y696-1	CLIC4 Chloride intracellular channel protein 4 Iso 1	28753	5.291	517.9	8	28	35.1779	8.1737	22	10.2234	0.0132364	12.8565	0.3728
NX_P17655-1	CAPN2 Calpain-2 catalytic subunit Iso 1	79944	4.6831	517.625	14	56	32.1429	9.6252	43	6.2867	0.0179421	7.8219	0.6324
NX_P61221-1	ABCE1 ATP-binding cassette sub-family E member 1 Iso 1	67271	8.3071	517.624	14	50	30.217	8.3492	59	9.8447	0.0150798	8.8177	0.6021
NX_Q6PKG0-1	LARP1 La-related protein 1 Iso 1	123434	9.0967	517.03	14	114	16.5146	6.7325	35	8.4276	0.0170843	4.4193	0.5476
NX_Q5JPH6-1	EARS2 Probable glutamate--tRNA ligase_ mitochondrial Iso 1	58651	8.9004	516.02	9	49	23.5182	1.6239	31	10.3227	0.0211524	3.3709	0.1994
NX_O95678-1	KRT75 Keratin_ type II cytoskeletal 75 Iso 1	59524	7.7227	514.857	6	47	9.9819	4.3715	31	5.2179	0.0108564	33.4224	2.0002
NX_Q92896-1	GLG1 Golgi apparatus protein 1 Iso 1	134463	6.4805	513.547	29	107	34.6904	5.4409	87	8.2316	0.0154847	12.4996	1.7303
NX_P28331-1	NDUFS1 NADH-ubiquinone oxidoreductase 75 kDa subunit_ mitochondrial Iso 1	79416	5.8184	512.067	15	57	31.912	6.293	42	10.5387	0.0145161	0	0
NX_Q14542-1	SLC29A2 Equilibrative nucleoside transporter 2 Iso 1	50080	5.7012	511.391	4	20	11.4035	3.704	21	6.9301	0.0102013	6.9829	0.3543
NX_O14936-3	CASK Peripheral plasma membrane protein CASK Iso 3	102048	5.8989	510.353	21	88	27.9822	8.7547	56	8.187	0.0174304	12.013	1.2377
NX_P51659-3	HSD17B4 Peroxisomal multifunctional enzyme type 2 Iso 3	77821	8.9927	508.661	13	58	24.0947	7.0945	43	7.4494	0.0151903	6.9231	0.5423
NX_Q9BR76-1	CORO1B Coronin-1B Iso 1	54200	5.5034	508.365	9	36	26.3804	1.5823	37	6.9976	0.0156326	9.1257	0.5012
NX_Q8IUA7-4	ABCA9 ATP-binding cassette sub-family A member 9 Iso 4	162429	7.229	507.08	4	95	1.6028	0.7236	19	3.8234	0.0127464	2.0208	0.3313
NX_Q6KB66-2	KRT80 Keratin_ type II cytoskeletal 80 Iso 2	47212	5.0479	504.602	5	43	11.6114	2.9431	18	7.1873	0.0128619	2.2078	0.1056
NX_P05091-1	ALDH2 Aldehyde dehydrogenase_ mitochondrial Iso 1	56345	6.6694	501.136	11	38	33.8491	5.7881	25	5.7837	0.0147276	3.7171	0.2115
NX_Q13362-1	PPP2R5C Serine/threonine-protein phosphatase 2A 56 kDa regulatory subunit gamma isoform Gamma-3	61021	6.4175	499.661	16	47	36.4504	4.8047	45	9.7	0.018518	6.6863	0.4109
NX_Q92600-1	CNOT9 CCR4-NOT transcription complex subunit 9 Iso 1	33609	8.0112	499.461	4	32	14.3813	2.4804	14	7.7283	0.00969924	2.5244	0.0858
NX_O75569-3	PRKRA Interferon-inducible double-stranded RNA-dependent protein kinase activator A Iso 3	31615	8.4551	498.612	4	21	21.5278	4.1555	8	5.007	0.0131661	0.612	0.0196
NX_Q9HCC0-2	MCCC2 Methylcrotonoyl-CoA carboxylase beta chain_ mitochondrial Iso 2	57482	7.5732	498.495	13	49	28.9524	5.6086	45	7.9055	0.0190386	7.1584	0.415
NX_Q9H089-1	LSG1 Large subunit GTPase 1 homolog Iso 1	75178	5.9297	496.228	21	64	32.0669	7.1987	63	8.5219	0.0194807	7.509	0.57
NX_P15586-2	GNS N-acetylglucosamine-6-sulfatase Iso 2	59949	8.0376	496.2	9	32	18.2331	4.0271	26	8.5153	0.0143902	3.8526	0.2342
NX_Q9Y2S7-1	POLDIP2 Polymerase delta-interacting protein 2 Iso 1	42007	8.7788	493.824	9	41	29.6196	2.6685	31	7.8897	0.015752	47.5064	2.0077
NX_P50579-1	METAP2 Methionine aminopeptidase 2 Iso 1	52858	5.4536	492.484	16	46	40.1674	7.7777	40	8.5204	0.0183186	5.9452	0.3195
NX_Q9UH62-1	ARMCX3 Armadillo repeat-containing X-linked protein 3 Iso 1	42473	8.4653	490.579	6	33	18.9974	9.9596	16	9.4255	0.0245386	0.5636	0.0241
NX_P35998-1	PSMC2 26S proteasome regulatory subunit 7 Iso 1	48603	5.5825	490.32	12	43	34.1801	4.6407	31	13.3888	0.012292	3.9407	0.1932
NX_Q9Y383-3	LUC7L2 Putative RNA-binding protein Luc7-like 2 Iso 3	46200	10.4912	488.576	7	41	19.2802	4.5305	19	7.2595	0.0108487	4.0654	0.1898
NX_Q9Y376-1	CAB39 Calcium-binding protein 39 Iso 1	39843	6.4585	488.066	12	42	30.7918	3.6436	36	9.0873	0.0187484	4.7831	0.1915
NX_Q6NUK1-1	SLC25A24 Calcium-binding mitochondrial carrier protein SCaMC-1 Iso 1	53320	5.9326	487.151	11	41	23.2704	2.8327	29	7.5047	0.0230691	0	0
NX_Q8NE01-1	CNNM3 Metal transporter CNNM3 Iso 1	76072	5.6865	486.663	18	57	32.8147	4.8635	60	9.9499	0.0149483	5.7521	0.4405
NX_Q9Y3A6-1	TMED5 Transmembrane emp24 domain-containing protein 5 Iso 1	25988	4.5146	486.552	5	17	28.3843	3.2735	15	8.8573	0.0194888	3.3779	0.0882
NX_P56192-1	MARS Methionine--tRNA ligase_ cytoplasmic Iso 1	101051	5.7495	484.967	20	58	30.7778	7.8337	52	9.8482	0.0182666	15.893	1.6261
NX_P55196-4	AFDN Afadin Iso 4	206674	6.019	483.342	28	172	19.5724	10.1355	45	9.645	0.014882	6.2125	1.2912
NX_Q13155-1	AIMP2 Aminoacyl tRNA synthase complex-interacting multifunctional protein 2 Iso 1	35326	8.2632	482.967	6	28	26.5625	6.1447	18	7.9106	0.0130199	4.9469	0.1766
NX_Q9Y6M4-1	CSNK1G3 Casein kinase I isoform gamma-3 Iso 1	51355	9.4834	482.744	13	43	34.4519	7.5879	41	8.3646	0.0176051	10.7298	0.5557
NX_Q16832-1	DDR2 Discoidin domain-containing receptor 2 Iso 1	96673	5.0273	482.613	23	53	33.3333	8.5206	62	9.0384	0.0159385	6.9662	0.6802
NX_P30419-1	NMT1 Glycylpeptide N-tetradecanoyltransferase 1 Long	56769	7.7021	481.34	9	38	24.1935	8.6617	28	9.1769	0.0134116	6.362	0.3636
NX_P50895-1	BCAM Basal cell adhesion molecule Iso 1	67362	5.4331	476.484	13	49	27.3885	4.7523	51	8.1973	0.0162196	8.0772	0.5509
NX_Q9Y6M4-4	CSNK1G3 Casein kinase I isoform gamma-3 Iso 4	48995	9.3604	475.979	12	40	32.3113	4.9119	40	8.4844	0.0177028	0.4491	0.0222
NX_Q9NWY4-1	HPF1 Histone PARylation factor 1 Iso 1	39411	6.3516	475.858	4	36	13.2948	11.0812	10	6.0377	0.0169929	2.2371	0.0891
NX_Q9NZA1-1	CLIC5 Chloride intracellular channel protein 5 Iso 2	46473	4.519	475.303	8	29	30	8.6233	15	9.4962	0.00997095	0.695	0.0326
NX_P17342-1	NPR3 Atrial natriuretic peptide receptor 3 Iso 1	59770	5.9033	473.982	9	47	14.6026	8.2806	25	3.8024	0.0138575	0	0
NX_Q6PGN9-2	PSRC1 Proline/serine-rich coiled-coil protein 1 A	35610	11.7056	473.407	4	47	17.4174	6.8206	6	12.4302	0.0162799	3.709	0.1326
NX_O43708-1	GSTZ1 Maleylacetoacetate isomerase Iso 1	24196	8.6821	472.544	5	19	31.0185	9.6965	12	9.6538	0.0148474	3.5229	0.0863
NX_P29317-1	EPHA2 Ephrin type-A receptor 2 Iso 1	108196	5.8008	471.161	18	78	19.0574	7.7586	43	8.9175	0.0199212	4.5018	0.4941
NX_P32119-1	PRDX2 Peroxiredoxin-2 Iso 1	21878	5.5679	470.019	6	19	29.2929	5.9223	24	10.1527	0.0214191	1.6407	0.0362
NX_O00220-1	TNFRSF10A Tumor necrosis factor receptor superfamily member 10A Iso 1	50056	6.6343	469.228	8	29	23.9316	1.0719	32	8.2246	0.0169102	10.6762	0.5475
NX_O43286-1	B4GALT5 Beta-1_4-galactosyltransferase 5 Iso 1	45089	8.1855	469.103	7	25	22.4227	7.8885	14	7.6188	0.00974441	9.8557	0.4469
NX_P48454-2	PPP3CC Serine/threonine-protein phosphatase 2B catalytic subunit gamma isoform Iso 2	57036	6.8159	465.432	7	35	14.741	1.7862	21	7.3544	0.0127759	6.3478	0.3666
NX_O14966-1	RAB29 Ras-related protein Rab-7L1 Iso 1	23140	6.9727	464.607	3	21	16.2562	10.4473	11	8.8318	0.0126756	2.0434	0.0479
NX_P26640-1	VARS Valine--tRNA ligase Iso 1	140387	7.3491	464.371	18	103	17.7215	5.6545	46	8.786	0.0176845	7.0014	0.9923
NX_Q96I59-1	NARS2 Probable asparagine--tRNA ligase_ mitochondrial Iso 1	54055	6.835	463.369	8	43	22.6415	5.79	32	9.4201	0.014361	7.1393	0.3898
NX_Q9Y608-1	LRRFIP2 Leucine-rich repeat flightless-interacting protein 2 Iso 1	82121	6.5083	462.462	16	84	26.2136	8.0027	39	10.2632	0.0122797	4.8228	0.3974
NX_Q6P1M0-1	SLC27A4 Long-chain fatty acid transport protein 4 Iso 1	72018	8.4448	461.41	9	57	18.9736	1.4082	25	9.5785	0.0146606	3.1919	0.2329
NX_Q01974-1	ROR2 Tyrosine-protein kinase transmembrane receptor ROR2 Iso 1	104689	6.0864	458.474	13	59	16.755	6.3761	50	8.7935	0.0128679	9.0321	0.9611
NX_Q86TC9-1	MYPN Myopalladin Iso 1	145166	6.3105	457.302	20	111	23.1061	9.0558	55	11.6132	0.019478	12.1781	1.7877
NX_O15243-1	LEPROT Leptin receptor gene-related protein Iso 1	14244	6.0542	455.892	2	7	13.7405	0.601	9	6.941	0.014212	2.724	0.0393
NX_Q5T6L9-2	ERMARD Endoplasmic reticulum membrane-associated RNA degradation protein Iso 2	68995	5.6909	454.969	6	52	12.2314	6.157	18	11.8682	0.0200812	2.506	0.1756
NX_Q5GLZ8-6	HERC4 Probable E3 ubiquitin-protein ligase HERC4 Iso 6	106646	6.0146	454.965	11	79	12.6716	11.5231	24	6.3493	0.014917	13.7104	1.4795
NX_P22607-4	FGFR3 Fibroblast growth factor receptor 3 Iso 4	85029	6.8042	453.457	10	53	16.182	7.9083	25	11.1304	0.0171459	6.6127	0.5698
NX_Q8TEX9-1	IPO4 Importin-4 Iso 1	118639	4.6948	453.318	11	88	15.0786	6.9269	28	7.0209	0.0216624	3.1494	0.3787
NX_P55072-1	VCP Transitional endoplasmic reticulum ATPase Iso 1	89265	4.9556	453.046	19	72	31.5136	9.5282	56	10.7526	0.0182909	4.7085	0.4238
NX_Q92665-1	MRPS31 28S ribosomal protein S31_ mitochondrial Iso 1	45290	9.709	451.956	11	43	35.6962	9.8729	28	8.7064	0.0163746	6.5107	0.2958
NX_Q08209-5	PPP3CA Serine/threonine-protein phosphatase 2B catalytic subunit alpha isoform Iso 5	51212	5.3789	451.821	6	30	8.37	2.3709	18	6.1425	0.0141516	0.6862	0.0356
NX_P30825-1	SLC7A1 High affinity cationic amino acid transporter 1 Iso 1	67594	5.1138	451.691	6	34	10.9698	4.6414	30	5.5423	0.0150625	39.0984	2.678
NX_Q8NHU2-1	CFAP61 Cilia- and flagella-associated protein 61 Iso 1	141258	5.7144	451.006	9	94	10.9943	3.2859	27	7.192	0.0143359	1.2564	0.1799
NX_Q66GS9-1	CEP135 Centrosomal protein of 135 kDa Iso 1	133407	5.8081	450.331	16	174	17.6316	6.9357	36	9.8304	0.011418	0.409	0.0548
NX_Q00341-1	HDLBP Vigilin Iso 1	141368	6.4204	450.306	29	136	30.9937	6.0971	83	8.3487	0.0158965	80.8755	11.491
NX_Q8IZS8-2	CACNA2D3 Voltage-dependent calcium channel subunit alpha-2/delta-3 Iso 2	112924	5.1943	449.079	10	90	12.6379	4.8666	27	9.9564	0.0196631	69.8195	7.969
NX_Q16401-2	PSMD5 26S proteasome non-ATPase regulatory subunit 5 Iso 2	51279	5.1519	448.5	11	36	29.5011	4.9857	38	9.5668	0.019663	5.6822	0.2938
NX_P63244-1	RACK1 Receptor of activated protein C kinase 1 Iso 1	35054	7.5645	448.079	9	29	34.3849	4.7604	26	7.4774	0.0223888	4.9537	0.176
NX_Q08379-1	GOLGA2 Golgin subfamily A member 2 Iso 1	113016	4.8076	447.248	12	110	15.5689	9.8519	37	10.5042	0.0114177	2.9159	0.3316
NX_Q9NR81-1	ARHGEF3 Rho guanine nucleotide exchange factor 3 Iso 1	59745	5.9897	446.962	9	53	25.8555	7.4009	26	9.8935	0.0154393	11.1308	0.6743
NX_Q13444-9	ADAM15 Disintegrin and metalloproteinase domain-containing protein 15 Iso 9	86254	6.1567	444.783	9	48	13.8191	2.4906	36	8.1733	0.0165001	10.4156	0.9293
NX_Q08J23-1	NSUN2 tRNA (cytosine(34)-C(5))-methyltransferase Iso 1	86415	6.3223	444.176	15	75	24.3807	5.8823	35	10.6128	0.0154748	0	0
NX_Q9Y5G8-1	PCDHGA5 Protocadherin gamma-A5 Iso 1	100873	4.5234	443.865	6	60	9.7744	6.5513	20	9.0489	0.01798	0.5829	0.0591
NX_Q5W0U4-1	BSPRY B box and SPRY domain-containing protein Iso 1	44353	5.9648	442.965	7	32	27.1144	8.5401	16	7.5172	0.0132351	0.3105	0.014
NX_O14746-3	TERT Telomerase reverse transcriptase Iso 3	119972	11.0698	441.945	7	95	11.4125	9.5115	17	12.4276	0.0162647	10.7498	1.307
NX_Q9Y262-2	EIF3L Eukaryotic translation initiation factor 3 subunit L Iso 2	60974	6.5918	441.579	14	40	31.0078	7.6128	42	10.6423	0.014573	5.449	0.3334
NX_P50336-1	PPOX Protoporphyrinogen oxidase Iso 1	50733	8.1035	440.995	7	37	21.8029	7.9101	15	7.4057	0.0196363	4.5807	0.2346
NX_Q5U5Z8-1	AGBL2 Cytosolic carboxypeptidase 2 Iso 1	104127	9.1758	440.319	11	94	15.9645	9.4708	25	11.1659	0.0201966	0.2606	0.0274
NX_O43747-1	AP1G1 AP-1 complex subunit gamma-1 Iso 1	91293	6.3486	439.971	15	60	20.6813	4.9062	45	8.4631	0.017183	5.1388	0.4738
NX_P30530-1	AXL Tyrosine-protein kinase receptor UFO Long	98274	5.0801	439.823	17	56	27.5168	9.1658	52	8.9926	0.0159972	0	0
NX_O14578-1	CIT Citron Rho-interacting kinase Iso 1	231283	6.123	439.313	31	206	19.0923	9.3577	49	12.095	0.0164385	3.8806	0.9061
NX_O14672-1	ADAM10 Disintegrin and metalloproteinase domain-containing protein 10 Iso 1	84087	7.5938	438.21	16	68	25	3.6667	48	10.477	0.0151609	7.7788	0.6705
NX_O15118-1	NPC1 NPC intracellular cholesterol transporter 1 Iso 1	142073	5.0068	436.811	12	67	12.6761	9.2641	48	9.1103	0.0144463	16.1304	2.3383
NX_A6NJZ7-1	RIMBP3C RIMS-binding protein 3C Iso 1	180835	6.3193	436.781	11	142	8.9689	6.6404	23	12.1792	0.01784	1.078	0.1977
NX_Q9Y2I1-1	NISCH Nischarin Iso 1	166523	4.8691	436.319	6	106	7.0479	4.742	15	10.538	0.0172925	3.2398	0.5456
NX_Q9BWT7-1	CARD10 Caspase recruitment domain-containing protein 10 Iso 1	115859	5.625	436.017	12	114	12.2093	8.5768	21	10.9321	0.012049	1.934	0.2271
NX_Q96N67-6	DOCK7 Dedicator of cytokinesis protein 7 Iso 6	241518	6.3325	435.205	37	175	19.099	9.5006	85	10.5547	0.0171735	5.4665	1.3314
NX_O75116-1	ROCK2 Rho-associated protein kinase 2 Iso 1	160797	5.6514	434.991	39	161	30.4035	5.802	97	8.0711	0.0174625	9.1445	1.4818
NX_P09874-1	PARP1 Poly [ADP-ribose] polymerase 1 Iso 1	113012	9.1611	433.627	23	95	26.1341	6.858	55	7.9397	0.0160599	5.6763	0.6464
NX_Q9P2M7-1	CGN Cingulin Iso 1	136303	5.2939	432.791	20	154	20.1337	7.4654	31	13.2341	0.0157053	1.1692	0.1597
NX_Q969V3-1	NCLN Nicalin Iso 1	62934	6.4131	432.421	15	43	35.524	9.6496	32	9.2466	0.0113622	0	0
NX_Q9GZY8-1	MFF Mitochondrial fission factor Iso 1	38440	9.3472	431.564	5	24	25.4386	10.6846	11	9.9738	0.00839565	3.9065	0.1505
NX_P42167-1	TMPO Lamina-associated polypeptide 2_ isoforms beta/gamma Beta	50639	9.7646	431.444	7	43	20.4846	6.0448	16	9.022	0.019529	2.1493	0.109
NX_P20290-1	BTF3 Transcription factor BTF3 Iso 1	22154	9.9229	429.715	4	17	37.3786	3.139	14	10.8691	0.0157656	0	0
NX_Q9HA77-1	CARS2 Probable cysteine--tRNA ligase_ mitochondrial Iso 1	62184	8.3335	428.86	13	41	23.5816	4.9544	36	10.4891	0.0179159	6.7641	0.4244
NX_Q9Y266-1	NUDC Nuclear migration protein nudC Iso 1	38219	5.0947	428.638	10	36	32.9305	5.3136	33	8.9242	0.01603	11.5122	0.4409
NX_Q9UIG8-1	SLCO3A1 Solute carrier organic anion transporter family member 3A1 Iso 1	76502	6.3076	427.343	3	35	3.9437	1.9883	22	6.9566	0.0136257	0	0
NX_P78536-1	ADAM17 Disintegrin and metalloproteinase domain-containing protein 17 A	92961	5.3804	426.957	14	71	26.2136	8.4743	40	9.9063	0.0171337	3.9588	0.3762
NX_P05187-1	ALPP Alkaline phosphatase_ placental type Iso 1	57917	5.833	426.406	11	37	29.1589	6.5474	37	9.5366	0.0196777	4.4276	0.2581
NX_Q92575-1	UBXN4 UBX domain-containing protein 4 Iso 1	56742	6.0234	425.693	6	37	12.2047	10.7032	22	9.9487	0.0138559	8.2768	0.4723
NX_Q14978-3	NOLC1 Nucleolar and coiled-body phosphoprotein 1 Iso 3	73701	9.9551	425.537	8	69	13.5714	11.4614	32	8.8284	0.0211603	6.624	0.4885
NX_Q5VTB9-1	RNF220 E3 ubiquitin-protein ligase RNF220 Iso 1	62725	5.6191	424.53	7	53	13.0742	7.599	24	8.0614	0.0157122	8.8739	0.5661
NX_Q93075-1	TATDN2 Putative deoxyribonuclease TATDN2 Iso 1	84969	7.0488	424.341	7	71	14.0604	6.3111	20	8.6246	0.0123846	11.3183	0.9739
NX_P50552-1	VASP Vasodilator-stimulated phosphoprotein Iso 1	39805	9.3267	424.035	5	30	21.0526	1.4034	17	8.1413	0.0151421	3.5744	0.143
NX_P13929-2	ENO3 Beta-enolase Iso 2	44086	7.6509	423.695	9	36	21.1823	4.5417	29	8.1011	0.0168943	1.1051	0.0491
NX_Q86YQ8-1	CPNE8 Copine-8 Iso 1	63067	5.562	422.609	6	53	15.2482	5.6263	15	7.8125	0.0109343	1.6799	0.107
NX_Q14765-1	STAT4 Signal transducer and activator of transcription 4 Iso 1	85885	6.1875	422.561	6	58	9.3583	2.5291	13	10.6707	0.00936605	0.4317	0.0373
NX_A4D1E9-1	GTPBP10 GTP-binding protein 10 Iso 1	42905	9.3926	422.308	12	36	37.4677	7.651	28	8.7838	0.0129181	6.2754	0.2712
NX_P60891-1	PRPS1 Ribose-phosphate pyrophosphokinase 1 Iso 1	34811	6.5391	421.957	4	25	19.1824	2.3214	15	10.4063	0.0144899	3.3881	0.1198
NX_Q96DX4-1	RSPRY1 RING finger and SPRY domain-containing protein 1 Iso 1	64138	5.2163	420.945	9	44	24.1319	4.8412	23	9.559	0.0154832	3.5757	0.2342
NX_Q9UBB4-1	ATXN10 Ataxin-10 Iso 1	53454	4.9424	420.611	14	45	32.2105	7.2192	36	9.2867	0.0160287	6.3832	0.3462
NX_Q08357-1	SLC20A2 Sodium-dependent phosphate transporter 2 Iso 1	70347	6.0776	419.05	9	49	20.3988	5.5995	33	7.4345	0.014168	7.5293	0.5339
NX_P60510-1	PPP4C Serine/threonine-protein phosphatase 4 catalytic subunit Iso 1	35057	4.7285	418.925	5	26	25.0814	1.6045	13	8.8026	0.0164048	2.0949	0.0747
NX_Q9P1U1-3	ACTR3B Actin-related protein 3B Iso 3	39671	4.8135	415.003	5	36	22.9885	10.9624	13	10.404	0.0141418	0.3387	0.0136
NX_O43427-1	FIBP Acidic fibroblast growth factor intracellular-binding protein Long	41851	6.0059	414.764	11	41	38.7363	5.581	24	8.1948	0.0170929	0	0
NX_A9Z1Z3-1	FER1L4 Fer-1-like protein 4 Iso 1	200852	5.8184	414.21	14	133	11.0925	7.0177	40	10.0088	0.0145485	14.1552	2.8635
NX_P35240-4	NF2 Merlin Iso 4	59058	6.8159	413.679	13	57	30.1775	6.3859	32	8.6699	0.0184821	2.9282	0.1737
NX_Q8NG11-1	TSPAN14 Tetraspanin-14 Iso 1	30670	6.4438	413.122	5	18	22.2222	5.684	16	8.9205	0.0139115	0	0
NX_Q92947-1	GCDH Glutaryl-CoA dehydrogenase_ mitochondrial Long	48096	8.0083	412.096	9	37	25.5708	7.8513	22	9.6483	0.0198368	0	0
NX_P17661-1	DES Desmin Iso 1	53503	5.0303	411.653	9	53	25.3192	7.8755	26	11.8199	0.014798	17.1707	0.9202
NX_Q29RF7-1	PDS5A Sister chromatid cohesion protein PDS5 homolog A Iso 1	150733	7.7988	411.363	13	127	7.9282	7.2405	31	9.6923	0.0165677	8.8689	1.3514
NX_Q9BTV4-1	TMEM43 Transmembrane protein 43 Iso 1	44847	8.4126	411.108	10	31	38.25	5.9257	27	10.7151	0.0194671	7.4828	0.3362
NX_Q9Y606-1	PUS1 tRNA pseudouridine synthase A Iso 1	47439	8.4185	409.259	11	47	21.0773	1.2192	21	10.358	0.017611	0	0
NX_Q86TV6-1	TTC7B Tetratricopeptide repeat protein 7B Iso 1	94119	6.4321	409.1	8	68	10.7948	5.6492	16	9.5561	0.0175954	0.6493	0.0617
NX_P35606-1	COPB2 Coatomer subunit beta&apos; Iso 1	102422	4.9746	407.55	17	75	25.4967	5.7239	51	9.7236	0.0163093	11.6381	1.2027
NX_Q9Y6R4-1	MAP3K4 Mitogen-activated protein kinase kinase kinase 4 Iso 1	181568	5.8843	407.207	12	149	10.5099	8.1009	28	9.6615	0.0170064	2.769	0.5078
NX_P46926-1	GNPDA1 Glucosamine-6-phosphate isomerase 1 Iso 1	32647	6.4512	406.839	5	25	22.8374	2.6692	10	7.6161	0.0135007	0	0
NX_Q9H251-9	CDH23 Cadherin-23 Iso 9	119494	4.3813	406.604	4	74	5.2827	1.4519	11	8.9697	0.0157671	0.8113	0.0971
NX_Q5U5X0-1	LYRM7 Complex III assembly factor LYRM7 Iso 1	11947	10.1426	406.325	3	10	40.3846	8.0785	6	7.4573	0.00963039	1.5302	0.0184
NX_O60264-1	SMARCA5 SWI/SNF-related matrix-associated actin-dependent regulator of chromatin subfamily A member 5 Iso 1	121828	8.0918	405.568	13	104	12.8327	6.4553	30	10.3037	0.0112268	13.4006	1.6428
NX_Q03468-1	ERCC6 DNA excision repair protein ERCC-6 CSB	168310	8.0215	405.399	9	124	7.7696	8.865	16	8.6497	0.017805	1.0739	0.1821
NX_Q8N2Y8-1	RUSC2 Iporin Iso 1	161124	6.1538	405.31	9	88	7.2559	4.5597	23	8.0146	0.0193118	16.2536	2.6548
NX_Q9Y6N7-3	ROBO1 Roundabout homolog 1 Iso 3	176703	5.7129	405.035	25	116	22.7245	5.4095	77	9.1449	0.0154225	0	0
NX_Q6ZMY3-2	SPOCD1 SPOC domain-containing protein 1 Iso 2	128614	6.7822	404.922	12	92	16.2095	9.0836	22	10.1146	0.00867718	16.6371	2.1743
NX_Q68CZ2-1	TNS3 Tensin-3 Iso 1	155168	6.3428	404.857	9	106	12.4567	8.1832	20	9.2357	0.0138078	2.506	0.3921
NX_P54577-1	YARS Tyrosine--tRNA ligase_ cytoplasmic Iso 1	59106	6.6357	404.652	14	61	29.7348	7.5412	35	10.2963	0.0141396	4.4563	0.2651
NX_P43304-1	GPD2 Glycerol-3-phosphate dehydrogenase_ mitochondrial Iso 1	80801	7.5454	404.578	17	70	30.674	6.6547	49	8.5663	0.0155164	4.9087	0.3994
NX_Q8NCN5-1	PDPR Pyruvate dehydrogenase phosphatase regulatory subunit_ mitochondrial Iso 1	99300	5.8989	404.415	19	67	27.8726	5.7154	51	10.6622	0.0146411	6.7753	0.679
NX_O60331-4	PIP5K1C Phosphatidylinositol 4-phosphate 5-kinase type-1 gamma Iso 4	70170	5.1167	404.163	11	45	17.9688	6.3413	34	10.7206	0.0171662	3.6496	0.2573
NX_Q00536-1	CDK16 Cyclin-dependent kinase 16 Iso 1	55681	7.4209	404.048	8	46	19.1532	12.0223	14	8.5509	0.0129036	1.0642	0.0595
NX_Q8N3R9-1	MPP5 MAGUK p55 subfamily member 5 Iso 1	77245	5.7114	403.966	12	71	24.1481	5.2864	29	8.6979	0.0149529	5.8004	0.45
NX_Q8N7Z5-1	ANKRD31 Putative ankyrin repeat domain-containing protein 31 Iso 1	210683	5.7686	403.796	18	188	11.9594	10.1708	35	11.8857	0.0189192	3.0789	0.6556
NX_P50750-1	CDK9 Cyclin-dependent kinase 9 Iso 1	42750	8.9868	403.522	6	32	15.5914	9.1928	16	8.0367	0.0124526	0.0668	0.0029
NX_Q13084-1	MRPL28 39S ribosomal protein L28_ mitochondrial Iso 1	30137	8.5796	403.485	7	29	29.2969	3.628	15	10.5582	0.012405	7.0451	0.2133
NX_Q9P258-1	RCC2 Protein RCC2 Iso 1	56049	8.8857	402.464	13	50	30.6513	6.4407	26	5.7682	0.0116018	4.6075	0.2618
NX_Q14203-2	DCTN1 Dynactin subunit 1 p135	127324	5.146	402.276	33	110	35.1399	6.2675	79	8.2898	0.0191383	5.9951	0.7679
NX_P04179-1	SOD2 Superoxide dismutase [Mn]_ mitochondrial Iso 1	24734	8.4038	402.235	4	17	24.7748	10.1878	10	10.7642	0.0121496	0	0
NX_Q12852-1	MAP3K12 Mitogen-activated protein kinase kinase kinase 12 Iso 1	93160	6	402.23	5	69	6.17	8.9564	14	5.8827	0.0179079	7.7568	0.7306
NX_Q149M9-1	NWD1 NACHT domain- and WD repeat-containing protein 1 Iso 1	174440	6.2725	401.665	13	138	10.7417	8.2034	25	11.5691	0.0181943	6.2474	1.1055
NX_Q96CU9-1	FOXRED1 FAD-dependent oxidoreductase domain-containing protein 1 Iso 1	53777	7.6904	401.118	5	38	13.1687	9.1382	19	7.0551	0.0147801	0	0
NX_P31937-1	HIBADH 3-hydroxyisobutyrate dehydrogenase_ mitochondrial Iso 1	35305	8.1475	400.791	6	26	21.131	6.831	12	7.4158	0.0156091	2.1296	0.0761
NX_Q00537-1	CDK17 Cyclin-dependent kinase 17 Iso 1	59544	9.3091	400.516	9	50	20.8413	8.5619	19	6.7459	0.0136283	3.252	0.1947
NX_P53618-1	COPB1 Coatomer subunit beta Iso 1	107073	5.6426	400.505	19	85	24.7639	8.9936	51	8.3669	0.0166963	4.6851	0.5073
NX_P09769-1	FGR Tyrosine-protein kinase Fgr Iso 1	59440	5.2661	400.298	8	44	19.0926	11.8664	16	9.9766	0.0134708	0.7846	0.0472
NX_Q16881-1	TXNRD1 Thioredoxin reductase 1_ cytoplasmic Iso 1	70711	7.1104	397.747	9	52	20.0308	7.6308	28	8.3483	0.0149393	0	0
NX_Q9P2Q2-1	FRMD4A FERM domain-containing protein 4A Iso 1	115387	9.0791	397.44	11	98	8.9509	8.7251	33	13.6566	0.0321564	16.797	1.9489
NX_Q86W92-2	PPFIBP1 Liprin-beta-1 Iso 2	113110	5.3496	397.126	27	105	32.6368	2.9402	58	11.0703	0.0176416	5.1995	0.5915
NX_O94921-1	CDK14 Cyclin-dependent kinase 14 Iso 1	53023	9.1846	395.906	8	38	16.6311	3.1542	22	11.5052	0.0161667	2.9732	0.1591
NX_Q9H7F0-1	ATP13A3 Probable cation-transporting ATPase 13A3 Iso 1	137953	6.1919	395.842	16	78	16.2316	8.0355	32	10.3449	0.0138858	3.4697	0.4853
NX_Q9NW15-1	ANO10 Anoctamin-10 Iso 1	76279	7.166	395.726	9	45	10.9091	13.7401	15	8.9787	0.0146572	0	0
NX_P09619-1	PDGFRB Platelet-derived growth factor receptor beta Iso 1	123889	4.6963	395.271	15	71	20.7052	4.5426	51	9.847	0.0178559	6.5606	0.8204
NX_Q8N4C8-2	MINK1 Misshapen-like kinase 1 Iso 1	145715	6.9683	394.627	16	106	13.0502	4.5489	36	8.5068	0.0164472	0.993	0.1455
NX_H7BZ55-1	CROCC2 Putative ciliary rootlet coiled-coil protein 2 Iso 1	185758	5.2588	394.474	20	219	15.7704	6.7033	47	10.8632	0.0170243	8.3254	1.557
NX_Q96KA5-1	CLPTM1L Cleft lip and palate transmembrane protein 1-like protein Iso 1	62189	8.6807	393.534	15	37	33.4572	4.2127	44	9.8372	0.0155897	0	0
NX_P50416-1	CPT1A Carnitine O-palmitoyltransferase 1_ liver isoform Iso 1	88310	8.7246	393.483	17	62	25.2264	3.59	58	6.7759	0.0161723	10.0411	0.8942
NX_O00507-2	USP9Y Probable ubiquitin carboxyl-terminal hydrolase FAF-Y Short	235570	5.4346	393.387	22	165	12.3671	7.8234	46	10.2295	0.0188963	7.9214	1.8889
NX_Q14554-1	PDIA5 Protein disulfide-isomerase A5 Iso 1	59556	7.8179	393.025	12	49	29.2871	7.7088	33	9.217	0.0158612	7.6232	0.46
NX_Q15631-1	TSN Translin Iso 1	26166	5.9956	392.867	6	23	28.5088	7.1588	13	6.8679	0.0192328	5.2171	0.1372
NX_P11908-1	PRPS2 Ribose-phosphate pyrophosphokinase 2 Iso 1	34746	6.1509	392.824	5	26	27.673	2.9077	13	8.879	0.0149361	1.0981	0.0386
NX_Q01850-1	CDR2 Cerebellar degeneration-related protein 2 Iso 1	51823	4.8237	392.599	5	45	9.9119	4.1727	16	8.4854	0.00989057	2.3503	0.1227
NX_P08581-1	MET Hepatocyte growth factor receptor Iso 1	155441	6.9609	392.473	25	102	21.4388	6.9965	76	10.3886	0.0166812	10.1366	1.6004
NX_Q9UKE5-8	TNIK TRAF2 and NCK-interacting protein kinase Iso 8	144161	6.6855	391.906	16	118	12.9338	8.7066	39	9.1503	0.0131929	1.679	0.2431
NX_Q92973-2	TNPO1 Transportin-1 Iso 2	101244	4.6245	391.062	18	68	22.2472	4.252	56	8.6298	0.0150722	8.0323	0.8257
NX_P60228-1	EIF3E Eukaryotic translation initiation factor 3 subunit E Iso 1	52187	5.6309	390.944	14	46	33.7079	7.2603	36	8.1245	0.0184458	3.3105	0.1742
NX_Q12792-2	TWF1 Twinfilin-1 Iso 1	40257	6.5083	390.703	7	39	22.2857	7.2579	18	11.0696	0.0154009	3.9265	0.1588
NX_Q8N0Y7-1	PGAM4 Probable phosphoglycerate mutase 4 Iso 1	28758	6.1992	390.131	5	21	24.4094	5.2209	24	8.9786	0.0204862	35.4804	1.0271
NX_Q14738-1	PPP2R5D Serine/threonine-protein phosphatase 2A 56 kDa regulatory subunit delta isoform Delta-1	69947	8.1855	390.123	16	55	23.588	1.6124	34	7.9044	0.017623	13.3211	0.9369
NX_P08574-1	CYC1 Cytochrome c1_ heme protein_ mitochondrial Iso 1	35398	9.1831	389.807	5	25	14.1538	8.6067	20	12.2514	0.0125199	14.5984	0.5221
NX_Q02846-1	GUCY2D Retinal guanylyl cyclase 1 Iso 1	119982	7.1104	388.979	12	78	13.0553	7.1331	28	12.9886	0.0156209	7.3648	0.8918
NX_Q9UBG0-1	MRC2 C-type mannose receptor 2 Iso 1	166567	5.4463	388.792	19	100	20.0135	4.1393	63	7.963	0.0125508	9.8649	1.6757
NX_Q03252-1	LMNB2 Lamin-B2 Iso 1	69905	5.3364	388.358	8	72	10.9677	7.1095	23	8.7188	0.0169077	6.3078	0.4419
NX_Q96MP5-1	ZSWIM3 Zinc finger SWIM domain-containing protein 3 Iso 1	79403	7.1807	387.146	7	67	11.2069	9.307	13	8.6757	0.0153858	1.9376	0.1562
NX_P31153-1	MAT2A S-adenosylmethionine synthase isoform type-2 Iso 1	43633	6.0117	386.771	7	38	27.5949	6.1986	14	7.6699	0.0121982	2.87	0.1263
NX_Q13409-6	DYNC1I2 Cytoplasmic dynein 1 intermediate chain 2 2F	68255	4.9995	385.603	10	46	16.8576	4.7111	26	9.0329	0.0120167	7.0473	0.4841
NX_Q00535-1	CDK5 Cyclin-dependent-like kinase 5 Iso 1	33283	7.5498	385.093	5	30	19.1781	8.2632	12	7.1238	0.0182284	1.3538	0.0457
NX_Q9BVQ7-1	SPATA5L1 Spermatogenesis-associated protein 5-like protein 1 Iso 1	80659	8.02	384.155	6	62	7.7025	7.4727	14	10.3822	0.0196226	3.3185	0.2707
NX_Q9H936-1	SLC25A22 Mitochondrial glutamate carrier 1 Iso 1	34448	9.5552	383.164	7	24	27.5542	5.9307	22	5.9353	0.0144063	4.3857	0.1532
NX_O00712-1	NFIB Nuclear factor 1 B-type Iso 1	47412	9.0908	382.859	4	30	11.4286	9.173	10	15.0337	0.0159485	0.6852	0.0327
NX_Q96SZ6-2	CDK5RAP1 CDK5 regulatory subunit-associated protein 1 Iso 2	56187	7.8516	382.588	10	56	20.3219	7.1983	22	6.1726	0.0132823	4.3029	0.2449
NX_P04424-3	ASL Argininosuccinate lyase Iso 3	48701	5.6968	382.118	5	38	13.4703	7.7606	10	10.5418	0.0190766	0.1405	0.0069
NX_Q9H4L5-1	OSBPL3 Oxysterol-binding protein-related protein 3 1a	101160	6.4175	381.945	16	69	21.5333	6.139	31	7.5228	0.0179832	5.1434	0.5256
NX_Q07002-2	CDK18 Cyclin-dependent kinase 18 Iso 1	54390	8.8154	381.692	7	42	18.9873	3.121	13	9.0211	0.0149721	0.7275	0.0398
NX_Q9Y3E0-1	GOLT1B Vesicle transport protein GOT1B Iso 1	15415	10.8179	381.208	4	9	31.1594	6.8025	8	6.2559	0.0130838	3.478	0.0537
NX_O60292-1	SIPA1L3 Signal-induced proliferation-associated 1-like protein 3 Iso 1	194488	8.2837	380.759	16	160	13.4194	8.9061	35	10.7108	0.0163448	12.2541	2.4008
NX_Q9UBH6-1	XPR1 Xenotropic and polytropic retrovirus receptor 1 Iso 1	81483	8.4521	380.571	14	55	22.8448	4.7291	44	6.7383	0.0168591	4.5114	0.3709
NX_P00403-1	MT-CO2 Cytochrome c oxidase subunit 2 Iso 1	25548	4.4839	379.903	4	11	15.859	2.5871	23	7.8623	0.0140345	13.6605	0.3516
NX_P61421-1	ATP6V0D1 V-type proton ATPase subunit d 1 Iso 1	40303	4.7051	379.692	12	23	33.6182	9.4957	31	10.8105	0.0180902	7.0269	0.2866
NX_Q7Z4G4-1	TRMT11 tRNA (guanine(10)-N2)-methyltransferase homolog Iso 1	53387	7.6553	378.543	9	39	19.6544	8.9283	20	11.1273	0.0232497	0	0
NX_Q9H2V7-3	SPNS1 Protein spinster homolog 1 Iso 3	48981	7.6729	378.491	7	26	14.978	2.4913	17	8.0554	0.0205153	4.7492	0.2344
NX_P14735-1	IDE Insulin-degrading enzyme Iso 1	117893	6.1479	378.314	15	98	17.9588	8.9434	34	8.409	0.0171417	9.5948	1.1395
NX_Q969H4-1	CNKSR1 Connector enhancer of kinase suppressor of ras 1 Iso 1	79656	5.0625	378.162	4	55	8.1944	1.0607	10	5.9371	0.0206146	1.4827	0.1195
NX_Q9BSH4-1	TACO1 Translational activator of cytochrome c oxidase 1 Iso 1	32456	8.0991	377.962	5	27	24.5791	2.1881	19	7.9833	0.0196199	7.4609	0.2457
NX_Q8N819-2	PPM1N Probable protein phosphatase 1N Iso 2	37141	10.3726	377.385	3	31	4.7059	3.0912	10	7.8272	0.00691318	0.2369	0.0089
NX_O00231-1	PSMD11 26S proteasome non-ATPase regulatory subunit 11 Iso 1	47434	6.0469	377.07	5	44	17.0616	3.9093	18	6.1422	0.0109859	5.8044	0.2772
NX_Q03169-1	TNFAIP2 Tumor necrosis factor alpha-induced protein 2 Iso 1	72616	6.0249	376.7	11	60	17.8899	6.7802	37	9.2951	0.0195147	4.4113	0.3223
NX_Q9Y283-1	INVS Inversin Iso 1	117753	9.6841	376.609	15	95	17.0892	9.5401	32	8.7222	0.0139343	21.0657	2.5049
NX_Q9BXL5-1	HEMGN Hemogen Iso 1	55306	4.6333	376.446	4	46	7.2314	5.2975	13	9.3817	0.022517	10.8161	0.6041
NX_Q8NBU5-1	ATAD1 ATPase family AAA domain-containing protein 1 Iso 1	40718	6.4512	376.05	8	35	30.7479	5.1266	20	10.4769	0.0164024	5.2919	0.2174
NX_Q8TDQ7-3	GNPDA2 Glucosamine-6-phosphate isomerase 2 Iso 3	29154	6.271	373.614	5	19	31.6602	5.1398	15	7.5061	0.0257843	0.1959	0.0058
NX_Q02641-1	CACNB1 Voltage-dependent L-type calcium channel subunit beta-1 Iso 1	65673	6.3223	373.506	5	39	10.8696	6.9712	14	6.2586	0.0142457	0.9642	0.0636
NX_Q9BRP8-1	PYM1 Partner of Y14 and mago Iso 1	22642	9.895	372.543	3	14	30.8824	2.2582	14	7.3516	0.00875917	0	0
NX_O96005-1	CLPTM1 Cleft lip and palate transmembrane protein 1 Iso 1	76048	5.8477	372.341	13	39	26.009	7.8405	36	9.9759	0.0155494	5.2898	0.4037
NX_O75127-1	PTCD1 Pentatricopeptide repeat-containing protein 1_ mitochondrial Iso 1	78805	8.6646	372.081	11	64	19.7143	5.0704	35	9.4375	0.0157141	5.12	0.407
NX_P13647-1	KRT5 Keratin_ type II cytoskeletal 5 Iso 1	62339	7.793	371.671	9	46	13.0508	6.3844	25	9.264	0.0136634	1.4022	0.0878
NX_P43034-1	PAFAH1B1 Platelet-activating factor acetylhydrolase IB subunit alpha Iso 1	46608	7.0151	371.156	8	42	30	10.6655	17	12.2903	0.0142074	3.3542	0.1583
NX_Q15691-1	MAPRE1 Microtubule-associated protein RP/EB family member 1 Iso 1	29980	4.8296	371.06	6	28	40.2985	6.4057	18	8.5364	0.014206	19.2376	0.5804
NX_O75146-1	HIP1R Huntingtin-interacting protein 1-related protein Iso 1	119314	6.2109	370.893	16	113	22.191	7.4137	53	9.2825	0.0166054	11.794	1.4161
NX_Q6NWY9-2	PRPF40B Pre-mRNA-processing factor 40 homolog B Iso 2	97789	6.4644	370.272	2	87	2.331	0.4232	11	12.8996	0.0198837	0.1746	0.0171
NX_Q92791-1	P3H4 Endoplasmic reticulum protein SC65 Iso 1	50349	4.4883	369.704	6	30	17.3913	7.1373	22	8.4194	0.0151857	4.5669	0.2324
NX_Q14674-1	ESPL1 Separin Iso 1	233025	7.3008	369.478	20	162	14.2925	11.1432	36	11.1821	0.0127073	1.8895	0.4473
NX_Q9UPZ9-1	ICK Serine/threonine-protein kinase ICK Iso 1	71382	10.1045	369.431	8	65	18.5127	7.7778	15	11.3974	0.0186353	0.3588	0.0258
NX_Q6PD62-1	CTR9 RNA polymerase-associated protein CTR9 homolog Iso 1	133419	6.3062	369.299	5	116	4.6888	13.8307	11	13.529	0.0237317	1.9118	0.257
NX_P16298-3	PPP3CB Serine/threonine-protein phosphatase 2B catalytic subunit beta isoform Iso 3	58044	5.6719	368.824	8	37	15.7282	8.183	19	6.5988	0.0118152	0.1155	0.0068
NX_P49821-2	NDUFV1 NADH dehydrogenase [ubiquinone] flavoprotein 1_ mitochondrial Iso 2	49836	8.1533	368.511	9	37	22.1978	3.6779	25	9.0374	0.0109872	2.0439	0.1033
NX_Q9NRY6-1	PLSCR3 Phospholipid scramblase 3 Iso 1	31627	6.2183	368.093	6	18	27.4576	1.1434	16	9.4318	0.0167096	3.7897	0.1227
NX_P35504-1	UGT1A5 UDP-glucuronosyltransferase 1-5 Iso 1	60031	7.9673	366.979	6	36	8.6142	4.9224	18	12.7981	0.0140295	1.8243	0.1106
NX_Q96PX9-1	PLEKHG4B Pleckstrin homology domain-containing family G member 4B Iso 1	139579	6.3179	366.573	8	107	6.7663	11.2524	22	8.6259	0.0199433	7.9634	1.1281
NX_Q07960-1	ARHGAP1 Rho GTPase-activating protein 1 Iso 1	50404	5.8198	366.25	10	36	29.1572	5.3836	33	8.5928	0.0168324	12.3459	0.6234
NX_Q6NTF9-1	RHBDD2 Rhomboid domain-containing protein 2 Iso 1	39177	9.4644	366.104	3	18	11.8132	4.9475	15	10.0577	0.0126205	6.9639	0.277
NX_Q13619-1	CUL4A Cullin-4A Iso 1	87624	8.146	365.457	19	94	27.7997	6.1407	46	9.1463	0.0159679	4.4797	0.3951
NX_Q8NCG7-4	DAGLB Sn1-specific diacylglycerol lipase beta Iso 4	59797	7.9775	365.179	7	43	12.8913	9.4972	28	9.4055	0.020174	4.7113	0.2862
NX_O75122-3	CLASP2 CLIP-associating protein 2 Iso 3	165751	8.2866	364.846	22	141	19.67	12.3257	43	12.9399	0.0157955	0.4959	0.0828
NX_Q6P2S7-1	TTC41P Putative tetratricopeptide repeat protein 41 Iso 1	151586	8.1841	364.679	16	112	16.1609	12.229	36	12.6212	0.01938	18.0509	2.7679
NX_Q9UBQ7-1	GRHPR Glyoxylate reductase/hydroxypyruvate reductase Iso 1	35645	7.1411	364.624	4	26	20.122	3.389	12	6.125	0.00667419	3.507	0.1265
NX_Q9BV86-1	NTMT1 N-terminal Xaa-Pro-Lys N-methyltransferase 1 Iso 1	25370	5.1592	363.355	6	22	33.6323	9.5337	7	8.7725	0.0192607	0.6006	0.0155
NX_Q15262-1	PTPRK Receptor-type tyrosine-protein phosphatase kappa Iso 1	161998	5.5005	363.308	16	106	13.968	5.9141	51	8.4283	0.0150245	36.5915	6.0046
NX_Q01831-2	XPC DNA repair protein complementing XP-C cells Iso 2	101784	9.4072	363.127	12	79	14.0642	7.4361	24	11.134	0.0116176	3.0228	0.3104
NX_P29401-1	TKT Transketolase Iso 1	67834	7.478	363.123	10	48	21.0273	14.9085	29	8.2169	0.0149735	10.8943	0.7469
NX_Q7Z460-1	CLASP1 CLIP-associating protein 1 Iso 1	169345	9.271	362.659	27	160	19.0507	9.9165	55	11.6481	0.0130167	3.3567	0.5722
NX_P05165-2	PCCA Propionyl-CoA carboxylase alpha chain_ mitochondrial Iso 2	76998	6.999	362.553	14	63	24.9288	8.9171	24	8.9724	0.0121297	3.029	0.2351
NX_Q9NZL4-1	HSPBP1 Hsp70-binding protein 1 Iso 1	39277	4.9541	361.242	8	30	23.6769	2.1942	16	7.3708	0.0148856	2.416	0.0967
NX_O95159-1	ZFPL1 Zinc finger protein-like 1 Iso 1	34092	7.9761	360.934	2	18	7.7419	0.24	12	7.4781	0.0111992	14.2393	0.4963
NX_P05455-1	SSB Lupus La protein Iso 1	46808	6.7529	360.784	9	53	25.7353	2.8258	25	9.0296	0.0143927	8.2122	0.386
NX_O75608-1	LYPLA1 Acyl-protein thioesterase 1 Iso 1	24653	6.3179	360.499	5	16	40	10.2441	17	9.5444	0.0159422	0	0
NX_Q7L8L6-1	FASTKD5 FAST kinase domain-containing protein 5_ mitochondrial Iso 1	86518	8.0479	359.697	12	58	22.1204	5.0849	30	9.9599	0.0146718	6.5846	0.5764
NX_P00167-1	CYB5A Cytochrome b5 Iso 1	15320	4.6743	358.031	2	13	26.1194	5.2085	3	6.574	0.0119768	0	0
NX_P53680-1	AP2S1 AP-2 complex subunit sigma Iso 1	17006	5.7568	357.83	5	10	22.5352	2.0354	24	6.8106	0.0140964	11.3742	0.1955
NX_Q9UI12-2	ATP6V1H V-type proton ATPase subunit H Iso 2	54116	6.0366	357.393	11	33	30.3226	10.992	31	10.4708	0.0166789	6.7962	0.3719
NX_Q13277-1	STX3 Syntaxin-3 A	33134	5.1475	357.241	5	26	15.5709	10.7727	20	9.7931	0.0153943	0	0
NX_Q86TU7-1	SETD3 Histone-lysine N-methyltransferase setd3 Iso 1	67215	5.6074	357.219	9	55	20.5387	5.6661	18	9.0799	0.0176529	1.3106	0.0886
NX_Q7Z5R6-1	APBB1IP Amyloid beta A4 precursor protein-binding family B member 1-interacting protein Iso 1	73136	5.2529	357.194	9	46	15.6156	9.8704	18	7.8416	0.0173771	2.5779	0.1898
NX_Q14004-1	CDK13 Cyclin-dependent kinase 13 Iso 1	164821	10.0459	356.822	12	142	10.2513	9.8291	26	9.8361	0.013586	1.7905	0.2966
NX_Q9UKI8-4	TLK1 Serine/threonine-protein kinase tousled-like 1 Iso 4	77061	9.249	355.686	5	56	6.8657	5.2072	14	12.365	0.0151925	19.4696	1.5113
NX_O43242-1	PSMD3 26S proteasome non-ATPase regulatory subunit 3 Iso 1	60939	8.6953	355.556	13	64	22.2846	9.0424	27	9.3517	0.0160292	3.5196	0.215
NX_Q9P2D3-1	HEATR5B HEAT repeat-containing protein 5B Iso 1	224157	6.7427	355.096	14	157	10.816	9.4133	28	9.6787	0.0197531	1.3786	0.3129
NX_P00492-1	HPRT1 Hypoxanthine-guanine phosphoribosyltransferase Iso 1	24563	6.2314	354.354	4	18	22.4771	12.1612	8	7.5785	0.00848583	3.4124	0.0847
NX_Q8IYI6-1	EXOC8 Exocyst complex component 8 Iso 1	81747	5.1987	354.228	16	77	25.2414	8.0034	28	11.203	0.0186034	4.2528	0.3508
NX_O43760-1	SYNGR2 Synaptogyrin-2 Iso 1	24794	4.5513	353.546	6	15	19.1964	11.4358	14	12.4968	0.015706	5.0771	0.1274
NX_O14519-1	CDK2AP1 Cyclin-dependent kinase 2-associated protein 1 Iso 1	12357	9.668	353.157	2	9	42.6087	3.3242	5	5.9121	0.0100016	0	0
NX_P35611-1	ADD1 Alpha-adducin Iso 1	80904	5.4844	352.764	11	51	19.5387	9.0657	30	11.9631	0.0160673	5.384	0.438
NX_Q8NHM5-1	KDM2B Lysine-specific demethylase 2B Iso 1	152516	8.5151	352.059	9	147	7.3353	9.6709	15	8.9725	0.00827093	2.2494	0.3488
NX_Q9NYM9-1	BET1L BET1-like protein Iso 1	12380	8.729	351.52	4	13	30.6306	6.462	9	8.0157	0.0171713	2.2662	0.0282
NX_P08651-2	NFIC Nuclear factor 1 C-type Iso 1	54647	8.5283	351.442	4	44	10.2204	10.6158	10	7.1618	0.0130996	2.5864	0.1425
NX_Q96MI9-1	AGBL1 Cytosolic carboxypeptidase 4 Iso 1	120204	6.8335	350.041	12	86	15.0094	12.6299	25	13.4099	0.0194453	0.2939	0.0359
NX_P08648-1	ITGA5 Integrin alpha-5 Iso 1	114464	5.3921	349.611	16	60	19.9237	6.2067	64	8.2053	0.0192123	14.8048	1.7126
NX_Q6UW63-1	KDELC1 KDEL motif-containing protein 1 Iso 1	58005	7.5557	349.48	14	52	38.0478	10.7221	40	8.9613	0.0161021	3.1974	0.1872
NX_Q9ULF5-1	SLC39A10 Zinc transporter ZIP10 Iso 1	94072	6.2651	349.328	5	47	6.6185	1.9261	26	7.9563	0.00904454	14.4724	1.3747
NX_Q8TD17-1	ZNF398 Zinc finger protein 398 Iso 1	71265	6.1963	348.879	4	47	7.4766	5.3431	9	8.2165	0.00867985	2.1283	0.1546
NX_O43432-1	EIF4G3 Eukaryotic translation initiation factor 4 gamma 3 Iso 1	176541	5.0889	348.648	18	160	14.3218	4.6962	54	9.0189	0.0151641	1.2209	0.2171
NX_O00232-1	PSMD12 26S proteasome non-ATPase regulatory subunit 12 Iso 1	52870	7.582	347.165	11	50	29.386	9.8374	37	10.2396	0.013272	29.8513	1.5912
NX_P12035-1	KRT3 Keratin_ type II cytoskeletal 3 Iso 1	64377	6.0703	347.038	5	46	12.8981	5.7886	15	7.5905	0.00963053	0.8361	0.054
NX_Q5T1C6-1	THEM4 Acyl-coenzyme A thioesterase THEM4 Iso 1	27111	8.2793	346.967	4	23	23.75	7.7387	9	8.3383	0.0105519	3.8102	0.1051
NX_Q12904-1	AIMP1 Aminoacyl tRNA synthase complex-interacting multifunctional protein 1 Iso 1	34331	8.6265	346.818	11	29	39.4231	1.8294	23	9.4256	0.0182423	4.1806	0.1448
NX_O94776-1	MTA2 Metastasis-associated protein MTA2 Iso 1	74975	9.9697	346.281	8	71	17.0659	11.0598	14	8.9459	0.0173997	0.2633	0.02
NX_O15269-1	SPTLC1 Serine palmitoyltransferase 1 Iso 1	52710	5.6367	346.073	6	44	16.9133	9.1644	23	10.6909	0.015777	3.1773	0.1694
NX_Q16555-1	DPYSL2 Dihydropyrimidinase-related protein 2 Iso 1	62254	5.9238	346.007	5	46	12.9371	7.8036	13	5.7367	0.0102889	7.7696	0.4875
NX_Q9P003-1	CNIH4 Protein cornichon homolog 4 Iso 1	16082	6.1904	345.297	1	6	14.3885	1.1021	5	6.7473	0.00922824	12.126	0.1993
NX_P47897-2	QARS Glutamine--tRNA ligase Iso 2	86524	6.605	345.227	19	71	33.9005	3.1204	40	10.1355	0.0166226	4.7972	0.4197
NX_Q15699-1	ALX1 ALX homeobox protein 1 Iso 1	36938	8.6895	345.091	7	28	26.6871	11.2561	15	8.4955	0.014067	2.4707	0.0922
NX_Q9Y597-2	KCTD3 BTB/POZ domain-containing protein KCTD3 Iso 2	88714	6.6929	344.929	10	73	16.9742	4.5616	18	6.5345	0.0149067	5.83	0.5215
NX_Q8NFI3-1	ENGASE Cytosolic endo-beta-N-acetylglucosaminidase Iso 1	83933	6.3325	344.779	8	63	9.1521	7.287	19	10.997	0.0163486	41.8039	3.561
NX_Q12906-1	ILF3 Interleukin enhancer-binding factor 3 Iso 1	95279	8.9561	344.649	14	62	23.7136	6.9654	40	9.0496	0.0166223	13.1748	1.2613
NX_Q9NRD0-1	FBXO8 F-box only protein 8 Iso 1	37044	7.5762	344.331	5	29	12.8527	5.3597	18	7.3875	0.0219511	0	0
NX_Q9UG01-1	IFT172 Intraflagellar transport protein 172 homolog Iso 1	197449	5.7144	343.988	25	162	16.8096	9.093	44	10.2403	0.0170123	3.0376	0.6055
NX_O75436-1	VPS26A Vacuolar protein sorting-associated protein 26A Iso 1	38145	6.1172	343.809	7	33	29.9694	13.3539	21	9.8941	0.0157927	4.3913	0.1681
NX_Q9BXS5-1	AP1M1 AP-1 complex subunit mu-1 Iso 1	48556	6.9331	343.249	13	37	34.9882	4.7372	29	8.6869	0.0164836	4.2598	0.2077
NX_Q12965-1	MYO1E Unconventional myosin-Ie Iso 1	126981	9.1553	342.993	12	93	15.6137	6.0628	29	8.6518	0.0180211	3.0056	0.3836
NX_Q9Y613-1	FHOD1 FH1/FH2 domain-containing protein 1 Iso 1	126472	5.9619	342.043	13	94	14.6048	6.3482	26	8.8086	0.0161307	1.9494	0.2484
NX_P42166-1	TMPO Lamina-associated polypeptide 2_ isoform alpha Alpha	75445	7.5132	341.895	7	67	12.8242	8.7566	13	11.653	0.0213135	0.5437	0.0414
NX_O43148-1	RNMT mRNA cap guanine-N7 methyltransferase Iso 1	54809	6.2402	341.675	10	52	26.8908	7.4449	22	6.9872	0.0115617	56.0344	3.1115
NX_Q9NP92-1	MRPS30 39S ribosomal protein S30_ mitochondrial Iso 1	50332	7.8955	341.414	7	25	25.5125	5.6242	18	5.4205	0.0111201	7.1156	0.3628
NX_Q9UDT6-2	CLIP2 CAP-Gly domain-containing linker protein 2 Iso 2	111713	6.3691	341.364	8	117	8.7043	3.4564	16	9.7747	0.0135346	2.161	0.2425
NX_O94808-1	GFPT2 Glutamine--fructose-6-phosphate aminotransferase [isomerizing] 2 Iso 1	76881	7.0356	341.336	14	65	24.4868	10.2917	40	10.4359	0.0129524	21.5326	1.6737
NX_Q5TAX3-1	TUT4 Terminal uridylyltransferase 4 Iso 1	185047	7.8516	340.847	22	183	17.3966	11.3411	38	13.0248	0.0112486	2.2586	0.4249
NX_P56377-2	AP1S2 AP-1 complex subunit sigma-2 Iso 2	23210	8.8564	340.253	5	19	30.6931	4.6167	14	8.3458	0.0170713	6.1771	0.1452
NX_Q9UH77-1	KLHL3 Kelch-like protein 3 A	64928	5.1328	339.907	5	49	11.2436	14.858	12	9.355	0.0112177	1.4659	0.0965
NX_Q6F5E8-1	CARMIL2 Capping protein_ Arp2/3 and myosin-I linker protein 2 Iso 1	154592	6.2944	339.492	10	106	8.0836	12.8812	18	7.539	0.0161361	2.6173	0.4089
NX_Q5TAH2-1	SLC9C2 Sodium/hydrogen exchanger 11 Iso 1	128968	6.4834	338.792	16	75	17.8826	9.2338	29	11.5358	0.0135928	0.8905	0.1163
NX_Q86XA9-2	HEATR5A HEAT repeat-containing protein 5A Iso 2	213944	6.0674	338.65	13	154	7.9898	8.3034	19	11.8647	0.013507	10.4554	2.2723
NX_Q13445-1	TMED1 Transmembrane emp24 domain-containing protein 1 Iso 1	25189	4.1895	338.2	4	16	16.7401	3.2153	11	10.5411	0.0163251	2.4983	0.0634
NX_Q14194-2	CRMP1 Dihydropyrimidinase-related protein 1 LCRMP-1	74215	6.4014	338.067	10	53	21.4286	8.4454	33	12.7848	0.0197792	11.8026	0.8805
NX_P13674-1	P4HA1 Prolyl 4-hydroxylase subunit alpha-1 Iso 1	61011	5.6045	336.246	8	52	21.9101	6.124	28	9.725	0.0161463	0	0
NX_Q9NTI5-2	PDS5B Sister chromatid cohesion protein PDS5 homolog B Iso 2	158179	8.6865	335.683	16	129	15.8879	7.3222	39	11.8526	0.0228696	0.3123	0.0498
NX_Q8IZ41-1	RASEF Ras and EF-hand domain-containing protein Iso 1	82828	4.8003	335.567	5	74	7.7027	8.476	13	3.983	0.011719	4.4942	0.3758
NX_Q96JN2-2	CCDC136 Coiled-coil domain-containing protein 136 Iso 2	111476	4.4634	335.387	12	102	19.4357	8.6724	30	11.2028	0.0167247	0.286	0.0323
NX_O15258-1	RER1 Protein RER1 Iso 1	22942	9.7852	334.809	3	15	24.4898	4.6874	10	8.0722	0.0225867	7.3446	0.1695
NX_P54802-1	NAGLU Alpha-N-acetylglucosaminidase Iso 1	82213	6.1919	334.396	9	51	21.5343	5.5467	27	8.4425	0.0162028	4.2268	0.3497
NX_O15460-1	P4HA2 Prolyl 4-hydroxylase subunit alpha-2 IIb	60863	5.3584	334.085	12	46	29.1589	8.8309	30	8.3784	0.014242	7.1628	0.4391
NX_O75954-1	TSPAN9 Tetraspanin-9 Iso 1	26760	7.5688	333.983	1	14	4.6025	3.6181	9	8.092	0.0135592	8.2931	0.2287
NX_Q9C0A0-1	CNTNAP4 Contactin-associated protein-like 4 Iso 1	145182	6.2109	333.934	12	89	11.5443	8.7352	26	10.025	0.0119925	22.9479	3.3796
NX_P78371-1	CCT2 T-complex protein 1 subunit beta Iso 1	57452	5.9912	333.731	12	51	31.215	1.864	36	9.6138	0.0160942	6.4383	0.3723
NX_Q8IWY9-1	CDAN1 Codanin-1 Iso 1	133907	6.7749	333.013	8	95	7.2594	10.4858	15	8.724	0.0148142	0.8686	0.1178
NX_Q3B7I2-1	CNPY1 Protein canopy homolog 1 Iso 1	10953	4.7271	332.587	2	7	44.5652	5.4212	4	10.0499	0.0125127	5.4776	0.061
NX_Q9HBI1-3	PARVB Beta-parvin Iso 3	37514	5.3101	331.659	8	25	34.8624	4.2144	25	8.6269	0.0202902	1.2884	0.0484
NX_Q93050-1	ATP6V0A1 V-type proton ATPase 116 kDa subunit a isoform 1 Iso 2	95694	6.2036	331.387	13	61	18.6522	1.5918	49	10.6436	0.018696	8.0289	0.7752
NX_P25092-1	GUCY2C Heat-stable enterotoxin receptor Iso 1	123323	6.7646	330.531	10	96	11.5564	10.5166	23	11.5182	0.0148064	12.2337	1.5222
NX_Q8TDB6-1	DTX3L E3 ubiquitin-protein ligase DTX3L Iso 1	83501	7.9731	329.405	6	72	10.9459	4.0698	14	7.9852	0.0158872	15.0968	1.2778
NX_Q9Y6D9-3	MAD1L1 Mitotic spindle assembly checkpoint protein MAD1 Iso 2	72241	6.3926	329.312	5	70	7.8275	9.9914	9	6.9525	0.0220533	3.5618	0.2591
NX_Q15021-1	NCAPD2 Condensin complex subunit 1 Iso 1	157082	6.1626	329.223	31	125	29.3362	3.0348	80	7.5997	0.016852	8.2611	1.3103
NX_Q13136-2	PPFIA1 Liprin-alpha-1 Iso 2	133887	5.8257	328.481	29	138	28.6076	7.308	84	10.063	0.0145221	12.43	1.6716
NX_P16144-4	ITGB4 Integrin beta-4 Beta-4D	194340	5.6982	328.185	12	148	7.9656	10.7445	21	10.4516	0.0173921	0.6551	0.1298
NX_A6NCI4-1	VWA3A von Willebrand factor A domain-containing protein 3A Iso 1	133934	8.4287	327.622	11	107	11.6554	5.2126	18	11.7206	0.010499	4.6382	0.629
NX_P22455-2	FGFR4 Fibroblast growth factor receptor 4 Iso 2	83399	6.3325	327.394	4	54	5.3806	9.3924	12	9.0923	0.0249674	0.1746	0.0147
NX_O14925-1	TIMM23 Mitochondrial import inner membrane translocase subunit Tim23 Iso 1	21928	8.8345	326.678	4	13	24.8804	3.1925	17	9.3757	0.0151587	5.8867	0.1302
NX_P57071-1	PRDM15 PR domain zinc finger protein 15 Iso 1	169160	8.1182	326.25	13	135	10.0199	9.4548	24	9.3774	0.0163604	4.4015	0.7581
NX_P15170-1	GSPT1 Eukaryotic peptide chain release factor GTP-binding subunit ERF3A Iso 1	55720	5.3086	324.73	12	54	22.2445	2.8585	41	9.4177	0.0160907	3.1174	0.1758
NX_Q8IVU3-1	HERC6 Probable E3 ubiquitin-protein ligase HERC6 Iso 1	115052	7.8252	324.724	14	89	12.0352	9.6574	32	11.1414	0.0175551	27.9793	3.2626
NX_O75746-2	SLC25A12 Calcium-binding mitochondrial carrier protein Aralar1 Iso 2	62680	9.3193	323.417	11	50	24.5184	6.5785	34	7.7408	0.0171487	1.5046	0.0949
NX_Q969Z3-1	MARC2 Mitochondrial amidoxime reducing component 2 Iso 1	37998	9.394	323.373	8	31	25.6716	4.8087	16	13.8995	0.0151753	5.8352	0.2252
NX_Q8TDW0-1	LRRC8C Volume-regulated anion channel subunit LRRC8C Iso 1	92390	7.3975	322.683	6	65	11.8306	2.7266	19	7.7113	0.0143361	2.5769	0.2407
NX_A3KMH1-1	VWA8 von Willebrand factor A domain-containing protein 8 Iso 1	214687	7.0122	322.131	32	192	23.0971	8.401	62	10.743	0.0150475	0	0
NX_Q13488-1	TCIRG1 V-type proton ATPase 116 kDa subunit a isoform 3 Long	92908	6.6753	321.489	7	58	13.3735	4.1149	19	5.5548	0.0181736	2.0091	0.1883
NX_P08069-1	IGF1R Insulin-like growth factor 1 receptor Iso 1	154692	5.4565	320.315	25	111	23.4821	7.6262	67	8.9786	0.0163233	9.7876	1.5396
NX_Q96RD9-1	FCRL5 Fc receptor-like protein 5 Iso 1	106370	6.7017	319.864	7	62	8.8025	11.1711	14	10.5145	0.0182524	0.1478	0.0159
NX_Q7Z3S7-1	CACNA2D4 Voltage-dependent calcium channel subunit alpha-2/delta-4 Iso 1	127856	5.0215	319.644	10	84	9.7625	11.8941	17	13.576	0.0153985	0	0
NX_Q8WVM0-1	TFB1M Dimethyladenosine transferase 1_ mitochondrial Iso 1	39518	9.5874	318.692	7	33	25.4335	9.543	19	10.329	0.0188544	5.2297	0.2086
NX_P78368-1	CSNK1G2 Casein kinase I isoform gamma-2 Iso 1	47427	9.3032	318.648	10	38	29.6386	6.0652	26	8.4046	0.0145656	5.6187	0.2689
NX_Q9NRY4-1	ARHGAP35 Rho GTPase-activating protein 35 Iso 1	170406	6.1758	318.567	16	131	15.3436	8.6977	39	10.0712	0.0146807	113.167	19.4708
NX_Q14195-1	DPYSL3 Dihydropyrimidinase-related protein 3 Iso 1	61924	6.0249	318.427	8	42	14.2105	11.9596	13	11.4955	0.0125019	0.0952	0.0059
NX_P21802-22	FGFR2 Fibroblast growth factor receptor 2 Iso 22	76373	6.1421	318.359	2	56	1.7647	3.4502	7	4.4274	0.0160137	5.6186	0.4339
NX_Q14197-1	MRPL58 Peptidyl-tRNA hydrolase ICT1_ mitochondrial Iso 1	23615	10.4868	317.582	4	23	20.3883	3.5034	15	10.8604	0.0190475	3.6376	0.0868
NX_O75794-1	CDC123 Cell division cycle protein 123 homolog Iso 1	39110	4.437	317.433	8	32	26.7857	3.5566	20	7.49	0.0177091	3.3302	0.1318
NX_Q9H488-1	POFUT1 GDP-fucose protein O-fucosyltransferase 1 Iso 1	43927	8.5898	317.406	9	30	33.7629	7.5406	16	7.5993	0.0160374	5.2636	0.2338
NX_Q13496-2	MTM1 Myotubularin Iso 2	66011	8.3818	317.002	8	60	18.0212	6.7954	13	13.8033	0.0100195	0.955	0.0635
NX_P57735-1	RAB25 Ras-related protein Rab-25 Iso 1	23480	5.6235	314.212	4	21	21.5962	5.935	6	7.7281	0.00620764	0.5468	0.0129
NX_Q8WWI5-1	SLC44A1 Choline transporter-like protein 1 Iso 1	73253	8.5474	314.101	10	50	17.8082	5.2353	31	11.1237	0.0178266	0	0
NX_Q9UGR2-1	ZC3H7B Zinc finger CCCH domain-containing protein 7B Iso 1	109787	6.8877	313.838	18	83	23.132	9.4698	38	11.5887	0.016599	5.4145	0.605
NX_P22033-1	MUT Methylmalonyl-CoA mutase_ mitochondrial Iso 1	83081	6.4849	313.165	15	58	24.2667	6.3917	52	10.4926	0.0133981	8.266	0.691
NX_Q86UT5-1	PDZD3 Na(+)/H(+) exchange regulatory cofactor NHE-RF4 Iso 1	60993	6.2344	313.117	6	44	6.8301	5.8619	23	6.4975	0.0150676	0	0
NX_Q8WVX9-1	FAR1 Fatty acyl-CoA reductase 1 Iso 1	59318	9.397	313.056	8	46	16.699	5.3685	29	11.0886	0.0169862	3.8517	0.2299
NX_O15230-2	LAMA5 Laminin subunit alpha-5 Iso 2	61247	6.9609	312.409	9	45	20.8556	5.5558	26	8.5667	0.0134998	4.4837	0.2837
NX_Q8NFQ8-1	TOR1AIP2 Torsin-1A-interacting protein 2 TOR1AIP2	51232	4.6553	311.736	4	44	16.8085	1.701	9	7.3579	0.0128689	11.6532	0.6
NX_Q8IZJ1-2	UNC5B Netrin receptor UNC5B Iso 2	102368	5.5005	311.192	3	61	2.4625	11.8573	7	13.8045	0.0146669	1.0049	0.1049
NX_P50570-1	DNM2 Dynamin-2 Iso 1	98003	7.1162	310.497	21	98	27.4713	7.6617	46	11.2145	0.0186061	5.3923	0.5306
NX_O75822-1	EIF3J Eukaryotic translation initiation factor 3 subunit J Iso 1	29044	4.5176	310.414	7	29	36.8217	9.4292	20	9.5125	0.0178863	0	0
NX_Q8TDW7-2	FAT3 Protocadherin Fat 3 Iso 2	138749	4.5894	309.864	17	98	19.378	11.3125	32	13.7075	0.0173228	1.7946	0.2504
NX_Q6UXS9-1	CASP12 Inactive caspase-12 Iso 1	38882	5.5854	309.086	3	34	6.1584	3.6718	10	11.4528	0.0224982	2.26	0.0886
NX_P46199-1	MTIF2 Translation initiation factor IF-2_ mitochondrial Iso 1	81266	6.728	308.747	12	61	19.6699	6.6256	30	7.0058	0.0156084	4.723	0.3868
NX_Q8NE71-2	ABCF1 ATP-binding cassette sub-family F member 1 Iso 2	91623	7.5791	308.36	16	74	24.1636	7.9336	44	9.9851	0.0184552	5.5402	0.5105
NX_P53990-1	IST1 IST1 homolog Iso 1	39725	5.0376	307.833	6	27	20.6044	2.4482	18	7.9747	0.0187728	0	0
NX_Q4VNC1-1	ATP13A4 Probable cation-transporting ATPase 13A4 Iso 1	133899	6.2505	306.562	8	92	10.3679	11.7161	17	11.216	0.0126353	0.2111	0.0287
NX_P22307-4	SCP2 Non-specific lipid-transfer protein Iso 4	50309	6.5977	305.214	7	41	18.8841	6.8033	16	10.1351	0.016867	1.8826	0.0958
NX_Q8N766-1	EMC1 ER membrane protein complex subunit 1 Iso 1	111689	7.418	305.013	13	80	14.3001	6.6875	39	7.7154	0.0146156	0	0
NX_P0C025-1	NUDT17 Nucleoside diphosphate-linked moiety X motif 17 Iso 1	35900	6.1992	303.793	2	26	5.7927	1.1241	6	5.7412	0.00453665	0.1621	0.0059
NX_Q969X0-1	RILPL2 RILP-like protein 2 Iso 1	23971	4.752	303.537	5	29	27.0142	9.6932	8	6.7139	0.0118828	0.6208	0.0149
NX_P51116-1	FXR2 Fragile X mental retardation syndrome-related protein 2 Iso 1	74178	5.8564	303.176	10	65	19.3165	2.1042	24	7.1663	0.0147243	7.594	0.5662
NX_Q92598-2	HSPH1 Heat shock protein 105 kDa Beta	92057	5.2617	302.999	18	77	25.43	8.9522	47	10.9358	0.0186249	5.1179	0.4761
NX_P57105-1	SYNJ2BP Synaptojanin-2-binding protein Iso 1	15918	5.8477	302.315	3	10	22.069	1.4242	9	6.4617	0.0163079	4.8641	0.0775
NX_O60427-1	FADS1 Acyl-CoA (8-3)-desaturase Iso 1	51930	9.0732	300.933	5	34	12.3874	2.9912	20	9.1805	0.0205885	7.1055	0.3713
NX_Q92820-1	GGH Gamma-glutamyl hydrolase Iso 1	35941	6.7295	300.723	6	25	16.6667	7.9171	13	10.5732	0.0170831	2.9159	0.106
NX_Q9BWD1-1	ACAT2 Acetyl-CoA acetyltransferase_ cytosolic Iso 1	41324	6.4878	300.49	3	32	4.7859	7.3172	10	8.5423	0.0171561	35.8712	1.5017
NX_Q12768-1	WASHC5 WASH complex subunit 5 Iso 1	134200	6.5347	299.856	14	105	17.4288	11.0413	24	7.8576	0.0159105	5.5233	0.7467
NX_Q09428-1	ABCC8 ATP-binding cassette sub-family C member 8 Iso 1	176878	7.6304	299.704	10	114	8.9184	5.0135	18	8.7357	0.0170584	3.7839	0.6758
NX_Q99442-1	SEC62 Translocation protein SEC62 Iso 1	45833	6.7134	299.673	2	33	5.2632	6.2921	13	6.6345	0.013215	20.409	0.943
NX_Q9NR30-1	DDX21 Nucleolar RNA helicase 2 Iso 1	87290	9.6797	299.474	11	82	19.1571	7.2944	30	11.5113	0.0142638	0	0
NX_Q2V2M9-2	FHOD3 FH1/FH2 domain-containing protein 3 Iso 2	156655	5.5181	299.441	14	120	16.7024	11.6968	22	9.3542	0.0144991	0.3544	0.0559
NX_Q7KZI7-10	MARK2 Serine/threonine-protein kinase MARK2 Iso 10	77020	10.0576	299.435	9	68	14.2857	7.3501	20	5.9241	0.0177931	3.1525	0.244
NX_Q99500-1	S1PR3 Sphingosine 1-phosphate receptor 3 Iso 1	42222	9.999	299.398	5	32	20.3704	8.0144	11	12.8057	0.00970791	2.1246	0.0915
NX_Q3KQU3-1	MAP7D1 MAP7 domain-containing protein 1 Iso 1	92764	10.5967	298.798	10	99	14.1498	6.3296	22	9.3579	0.0220906	0	0
NX_Q99684-1	GFI1 Zinc finger protein Gfi-1 Iso 1	45268	9.1201	298.707	5	30	17.5355	5.173	16	7.781	0.0141068	4.6937	0.2177
NX_Q15437-1	SEC23B Protein transport protein Sec23B Iso 1	86423	6.4321	298.652	13	56	23.3377	6.3109	42	9.7809	0.0198573	3.3451	0.2925
NX_Q8N9N7-1	LRRC57 Leucine-rich repeat-containing protein 57 Iso 1	26737	8.5298	298.587	5	24	17.1548	6.3987	17	11.4918	0.0110459	5.4134	0.1467
NX_Q13796-1	SHROOM2 Protein Shroom2 Iso 1	176301	6.6372	298.196	12	157	9.4059	8.1572	28	11.186	0.0120358	0.8861	0.1574
NX_O15440-5	ABCC5 Multidrug resistance-associated protein 5 Iso 5	155631	8.6279	296.597	17	106	14.7776	8.4048	35	10.7564	0.0181278	6.1217	0.96
NX_Q99543-1	DNAJC2 DnaJ homolog subfamily C member 2 Iso 1	71951	8.981	296.416	6	67	12.2383	11.3301	19	9.4256	0.0179865	2.8862	0.2093
NX_P30838-1	ALDH3A1 Aldehyde dehydrogenase_ dimeric NADP-preferring Iso 1	50362	6.0952	296.412	4	33	10.1545	4.6485	16	9.1233	0.0125081	1.8565	0.0943
NX_O60551-1	NMT2 Glycylpeptide N-tetradecanoyltransferase 2 Iso 1	56944	7.3491	295.559	8	45	19.0763	1.9912	24	9.4588	0.0158681	3.8352	0.2198
NX_Q9BVC6-1	TMEM109 Transmembrane protein 109 Iso 1	26193	10.875	295.496	3	17	13.5802	7.2701	17	8.2606	0.0162436	20.9403	0.5488
NX_Q08380-1	LGALS3BP Galectin-3-binding protein Iso 1	65289	4.9438	295.495	10	43	25.1282	7.1092	16	6.2826	0.0161943	1.7418	0.1154
NX_Q9NRX5-1	SERINC1 Serine incorporator 1 Iso 1	50461	5.4771	293.94	6	26	18.9845	12.1084	21	9.6594	0.0172985	9.365	0.4825
NX_P20618-1	PSMB1 Proteasome subunit beta type-1 Iso 1	26472	8.2222	293.69	8	27	40.6639	6.4619	13	13.544	0.0181769	3.143	0.084
NX_A1KZ92-1	PXDNL Peroxidasin-like protein Iso 1	163581	7.106	293.608	12	122	10.5263	13.61	22	10.5365	0.0133015	0.4337	0.0721
NX_Q03518-1	TAP1 Antigen peptide transporter 1 Iso 1	87162	7.9482	293.496	7	52	13.1188	2.6345	18	6.5118	0.0109662	3.0518	0.2679
NX_P32856-1	STX2 Syntaxin-2 Iso 3	33320	5.8638	293.466	4	28	25	3.2988	14	10.5477	0.0139572	0	0
NX_Q16822-1	PCK2 Phosphoenolpyruvate carboxykinase [GTP]_ mitochondrial Iso 1	70653	7.4194	293.384	11	62	22.0313	2.9144	26	11.0088	0.0169386	4.2853	0.3064
NX_Q96EK7-1	FAM120B Constitutive coactivator of peroxisome proliferator-activated receptor gamma Iso 1	103716	5.3687	293.211	9	81	15.2747	7.8679	15	11.5687	0.015412	4.6636	0.4936
NX_Q4G176-1	ACSF3 Acyl-CoA synthetase family member 3_ mitochondrial Iso 1	64089	8.3379	293.194	11	55	23.2639	6.3345	24	10.9198	0.0143585	7.6004	0.4922
NX_A5PLK6-1	RGSL1 Regulator of G-protein signaling protein-like Iso 1	125606	9.2505	293.008	16	100	19.6097	9.5333	29	10.8043	0.01441	2.6162	0.332
NX_Q96HY7-1	DHTKD1 Probable 2-oxoglutarate dehydrogenase E1 component DHKTD1_ mitochondrial Iso 1	103011	6.4658	292.843	15	65	21.0011	6.7743	41	9.1343	0.0162646	7.1951	0.747
NX_P17858-1	PFKL ATP-dependent 6-phosphofructokinase_ liver type Iso 1	84964	7.2261	292.107	10	59	16.2821	8.0559	34	9.2987	0.0144414	1.5656	0.1344
NX_Q32MZ4-4	LRRFIP1 Leucine-rich repeat flightless-interacting protein 1 Iso 4	73015	5.6411	291.839	15	86	23.2813	6.4391	42	9.8318	0.0141927	10.1522	0.7429
NX_P40222-1	TXLNA Alpha-taxilin Iso 1	61853	6.104	290.552	8	61	16.6667	6.9238	19	9.3482	0.0166663	1.4926	0.0929
NX_O94874-1	UFL1 E3 UFM1-protein ligase 1 Iso 1	89539	6.334	290.24	17	80	25.9446	5.5687	40	8.5394	0.0148856	5.2944	0.4768
NX_Q9NYL4-1	FKBP11 Peptidyl-prolyl cis-trans isomerase FKBP11 Iso 1	22166	9.7471	289.837	2	15	20.8955	6.6534	6	13.9808	0.0166992	0	0
NX_P07205-1	PGK2 Phosphoglycerate kinase 2 Iso 1	44767	8.7188	289.432	6	37	15.3477	8.3632	21	9.5949	0.0149313	5.5971	0.253
NX_Q9NX14-1	NDUFB11 NADH dehydrogenase [ubiquinone] 1 beta subcomplex subunit 11_ mitochondrial Iso 1	17305	4.938	289.399	3	17	20.915	1.1018	8	4.9688	0.0131221	8.258	0.1435
NX_Q13011-1	ECH1 Delta(3_5)-Delta(2_4)-dienoyl-CoA isomerase_ mitochondrial Iso 1	35793	7.9995	288.37	8	35	29.878	8.5324	21	9.7426	0.0143365	9.6225	0.3479
NX_Q8NHY3-1	GAS2L2 GAS2-like protein 2 Iso 1	96459	9.3706	287.875	13	87	14.8864	5.371	35	8.2913	0.0132229	32.1533	3.1364
NX_P69849-1	NOMO3 Nodal modulator 3 Iso 1	134049	5.3174	287.863	21	88	25.6956	5.5701	70	8.4851	0.0189472	9.6219	1.2999
NX_Q13618-2	CUL3 Cullin-3 Iso 2	86179	7.9336	287.823	14	76	19.4892	11.0147	27	8.8876	0.0168357	2.8759	0.2496
NX_Q9BX74-1	TM2D1 TM2 domain-containing protein 1 Iso 1	22312	6.0967	287.614	4	14	25.1208	12.6554	10	8.2311	0.0148813	2.7762	0.0633
NX_Q8NB25-1	FAM184A Protein FAM184A Iso 1	132882	5.4902	287.391	13	152	14.1228	11.2966	28	9.8209	0.0148224	1.6515	0.22
NX_O14656-1	TOR1A Torsin-1A Iso 1	37784	6.5522	287.374	8	29	27.4096	1.8126	15	11.9579	0.014045	2.5907	0.0988
NX_Q9UQB8-1	BAIAP2 Brain-specific angiogenesis inhibitor 1-associated protein 2 Iso 1	60829	9.1729	287.355	10	56	18.8406	7.3763	32	10.0986	0.0196314	3.8473	0.2353
NX_Q8N9V7-1	TOPAZ1 Protein TOPAZ1 Iso 1	190804	7.7446	287.16	15	161	12.766	10.0301	30	12.7156	0.0189487	4.7539	0.9196
NX_Q14152-1	EIF3A Eukaryotic translation initiation factor 3 subunit A Iso 1	166467	6.3428	287.01	31	299	23.8061	5.5825	77	9.6982	0.0163922	11.7894	1.9685
NX_Q8IXZ2-1	ZC3H3 Zinc finger CCCH domain-containing protein 3 Iso 1	101878	11.3584	286.885	6	84	9.7046	2.3792	18	9.4868	0.0136459	2.459	0.2543
NX_P24821-4	TNC Tenascin Iso 4	230717	4.6055	286.7	17	158	10.9005	9.6238	45	10.265	0.0161331	22.0113	5.2059
NX_Q9NZJ7-1	MTCH1 Mitochondrial carrier homolog 1 Iso 1	41517	9.5801	286.044	7	28	22.365	4.8167	18	10.9255	0.0139004	0	0
NX_Q92888-2	ARHGEF1 Rho guanine nucleotide exchange factor 1 Iso 2	98706	5.2661	285.956	10	74	13.6519	6.4641	17	10.5134	0.0134699	3.916	0.389
NX_O60841-1	EIF5B Eukaryotic translation initiation factor 5B Iso 1	138741	5.2192	285.536	15	119	15.9016	5.209	36	8.6526	0.0133619	10.6608	1.4849
NX_P20645-1	M6PR Cation-dependent mannose-6-phosphate receptor Iso 1	30973	5.4668	285.431	2	29	12.6354	0.4813	9	3.9309	0.0125178	3.4831	0.1097
NX_Q9P265-1	DIP2B Disco-interacting protein 2 homolog B Iso 1	171381	7.9688	284.63	33	114	27.665	5.5076	75	9.388	0.0147836	8.8762	1.5419
NX_P04920-2	SLC4A2 Anion exchange protein 2 B1	135520	5.7832	283.729	11	90	11.2469	6.5728	37	8.6287	0.0163741	7.8786	1.0724
NX_P10243-2	MYBL1 Myb-related protein A Iso 2	78901	6.2329	283.659	10	64	15.0289	10.8007	23	8.3645	0.0217299	2.8679	0.2281
NX_P12268-1	IMPDH2 Inosine-5&apos;-monophosphate dehydrogenase 2 Iso 1	55769	6.4541	282.473	8	45	17.1206	3.4907	23	6.1817	0.0154291	6.6527	0.3743
NX_Q9Y289-1	SLC5A6 Sodium-dependent multivitamin transporter Iso 1	68596	8.1768	281.917	8	26	16.378	7.4188	29	8.9293	0.019033	11.0973	0.7719
NX_O60306-1	AQR RNA helicase aquarius Iso 1	171185	5.9209	281.666	18	117	13.8721	9.9967	46	9.3527	0.0156087	33.1698	5.7178
NX_P0C6C1-1	ANKRD34C Ankyrin repeat domain-containing protein 34C Iso 1	58220	9.3896	280.674	5	56	8.972	12.7602	12	7.2926	0.0135458	0.7458	0.0437
NX_Q9BQ52-1	ELAC2 Zinc phosphodiesterase ELAC protein 2 Iso 1	92160	7.7344	280.248	10	74	17.4334	5.0731	27	9.186	0.0179571	0	0
NX_Q9UNF0-1	PACSIN2 Protein kinase C and casein kinase substrate in neurons protein 2 Iso 1	55703	4.9014	279.575	8	44	24.4856	6.7733	26	7.5545	0.0151385	0	0
NX_Q8IVL5-1	P3H2 Prolyl 3-hydroxylase 2 Iso 1	80933	5.3657	279.442	8	64	17.9379	8.1762	21	8.2788	0.018331	0	0
NX_Q9HDC9-1	APMAP Adipocyte plasma membrane-associated protein Iso 1	46450	5.7466	279.139	5	36	18.0288	9.0659	13	6.6361	0.0142935	4.8761	0.2275
NX_Q86UL3-1	GPAT4 Glycerol-3-phosphate acyltransferase 4 Iso 1	52037	9.4336	278.97	7	42	13.5965	12.8048	18	8.6945	0.0186549	3.1759	0.1668
NX_P09848-1	LCT Lactase-phlorizin hydrolase Iso 1	218447	5.8784	278.752	23	136	15.7239	8.4594	40	10.3893	0.0176087	16.0823	3.5328
NX_Q8N1H7-1	SIX6OS1 Protein SIX6OS1 Iso 1	68123	5.2456	278.71	7	67	13.6286	8.1829	18	11.6361	0.0147645	0.3946	0.0271
NX_Q6NSJ5-1	LRRC8E Volume-regulated anion channel subunit LRRC8E Iso 1	90189	6.5112	278.534	11	64	18.9698	2.9963	30	7.0107	0.014575	5.2198	0.4773
NX_Q16537-2	PPP2R5E Serine/threonine-protein phosphatase 2A 56 kDa regulatory subunit epsilon isoform Iso 2	54008	6.1377	278.446	10	43	25.3247	5.5584	19	9.5681	0.0156606	1.1861	0.0646
NX_Q99538-1	LGMN Legumain Iso 1	49379	6.0718	276.783	6	31	13.8568	13.6491	14	12.4262	0.0219372	0	0
NX_Q9HBD1-4	RC3H2 Roquin-2 Iso 4	117843	8.1138	276.344	9	91	6.7669	5.5922	17	7.5576	0.0139193	1.9596	0.2333
NX_Q8N6G6-3	ADAMTSL1 ADAMTS-like protein 1 Iso 3	193283	7.6143	275.073	11	137	11.3507	8.8643	22	9.4859	0.0158756	1.3001	0.2592
NX_Q13190-1	STX5 Syntaxin-5 Iso 1	39647	9.5684	274.643	6	30	21.6901	8.0824	20	13.0756	0.016149	0	0
NX_Q99698-2	LYST Lysosomal-trafficking regulator Iso 2	225805	6.0835	274.57	9	152	4.6477	5.1685	24	7.6026	0.00866908	18.3258	4.2024
NX_Q9H4L7-1	SMARCAD1 SWI/SNF-related matrix-associated actin-dependent regulator of chromatin subfamily A containing DEAD/H box 1 Iso 1	117327	5.2397	274.279	16	86	19.0058	5.9907	30	10.3103	0.0164658	1.0774	0.1274
NX_Q96QB1-2	DLC1 Rho GTPase-activating protein 7 Iso 2	170484	5.9458	274.095	10	150	8.966	6.8199	23	11.4427	0.0170431	12.8791	2.2191
NX_Q9Y2I7-1	PIKFYVE 1-phosphatidylinositol 3-phosphate 5-kinase Iso 1	236984	6.2271	274.023	23	199	14.5377	7.7179	41	7.4348	0.0134896	2.9969	0.7185
NX_O60832-1	DKC1 H/ACA ribonucleoprotein complex subunit DKC1 Iso 1	57637	9.7969	273.866	11	57	24.5136	5.0741	24	7.9611	0.0167279	3.0675	0.1783
NX_P09104-2	ENO2 Gamma-enolase Iso 2	42680	4.8047	273.751	9	36	30.9463	4.9231	37	8.5097	0.0179611	11.6249	0.5004
NX_Q15047-1	SETDB1 Histone-lysine N-methyltransferase SETDB1 Iso 1	143065	5.6382	273.337	15	121	16.189	8.2903	37	10.1907	0.0145586	0	0
NX_Q8NHP8-1	PLBD2 Putative phospholipase B-like 2 Iso 1	65430	6.3442	272.973	7	37	17.657	4.8836	21	9.9256	0.0155525	3.7315	0.246
NX_Q8IY63-2	AMOTL1 Angiomotin-like protein 1 Iso 2	101116	6.8936	272.816	11	79	10.9272	10.304	27	10.167	0.0166773	1.6485	0.1673
NX_Q8N3A8-2	PARP8 Poly [ADP-ribose] polymerase 8 Iso 2	91101	8.3115	272.34	5	73	3.6946	4.2417	12	5.1679	0.00836041	0.3157	0.0292
NX_Q99759-1	MAP3K3 Mitogen-activated protein kinase kinase kinase 3 Iso 1	70853	9.0029	272.131	17	65	33.8658	9.848	40	8.224	0.0147768	46.1013	3.2869
NX_Q13596-1	SNX1 Sorting nexin-1 Iso 1	59033	4.8984	270.175	8	46	24.5211	10.9903	17	7.3391	0.0142536	7.4495	0.4409
NX_O95363-1	FARS2 Phenylalanine--tRNA ligase_ mitochondrial Iso 1	52323	7.0547	269.82	5	37	12.6386	9.1501	16	9.8923	0.0145657	4.1239	0.2173
NX_A5YKK6-3	CNOT1 CCR4-NOT transcription complex subunit 1 Iso 3	241104	6.5889	269.787	35	182	19.907	7.8972	75	10.0102	0.0171022	4.1095	1.0001
NX_Q15008-1	PSMD6 26S proteasome non-ATPase regulatory subunit 6 Iso 1	45502	5.2983	269.223	9	44	27.5064	11.2767	24	8.2029	0.0135389	4.817	0.2207
NX_Q8N3V7-2	SYNPO Synaptopodin Iso 2	96337	10.084	269.175	10	65	16.3898	2.728	28	8.2132	0.0172957	4.9161	0.4759
NX_Q8IV08-1	PLD3 Phospholipase D3 Iso 1	54670	6.0073	268.96	7	28	18.1633	6.9771	22	7.7781	0.0181472	5.6039	0.3091
NX_Q13505-1	MTX1 Metaxin-1 Iso 1	51430	10.0591	268.718	3	44	8.5837	2.8302	13	7.8521	0.0174693	0	0
NX_Q05397-7	PTK2 Focal adhesion kinase 1 Iso 7	114179	6.3076	267.884	15	91	18.2903	7.6471	32	11.4504	0.0187207	49.9572	5.7476
NX_P04062-1	GBA Glucosylceramidase Long	59678	7.3433	267.785	8	42	12.1269	6.2168	26	7.4151	0.0141126	8.441	0.5079
NX_O95996-3	APC2 Adenomatous polyposis coli protein 2 Iso 3	243667	8.8682	267.698	16	226	9.1225	11.5234	33	10.2898	0.0166081	0.2583	0.0635
NX_Q13098-4	GPS1 COP9 signalosome complex subunit 1 Iso 1	55501	6.2974	267.584	9	41	25.8656	5.2965	26	11.318	0.0160273	0	0
NX_Q5TC82-2	RC3H1 Roquin-1 Iso 2	124764	6.7559	267.555	12	91	12.2667	6.4214	23	7.9369	0.0162924	1.8551	0.2334
NX_Q9Y646-1	CPQ Carboxypeptidase Q Iso 1	51854	5.7407	267.179	6	30	17.161	4.6978	23	6.4234	0.017513	34.6373	1.8051
NX_O00743-1	PPP6C Serine/threonine-protein phosphatase 6 catalytic subunit Iso 1	35121	5.3042	266.987	6	26	20.6557	9.9629	9	9.5986	0.01835	2.208	0.0791
NX_Q9H173-1	SIL1 Nucleotide exchange factor SIL1 Iso 1	52052	5.1064	266.096	10	41	20.8243	8.6544	31	11.4109	0.0192013	8.8938	0.4658
NX_Q13616-1	CUL1 Cullin-1 Iso 1	89621	7.9688	265.356	10	76	15.8505	6.4017	21	8.1297	0.0102101	2.3322	0.2107
NX_P49588-1	AARS Alanine--tRNA ligase_ cytoplasmic Iso 1	106743	5.1812	264.227	25	91	28.6157	5.3873	58	8.8841	0.0184719	7.9534	0.8554
NX_Q15833-2	STXBP2 Syntaxin-binding protein 2 Iso 2	66096	6.0908	264.074	12	55	21.5254	5.5793	29	8.5324	0.0169471	4.5265	0.3014
NX_O75340-1	PDCD6 Programmed cell death protein 6 Iso 1	21854	4.9731	263.453	3	16	16.7539	1.5869	8	6.445	0.0109042	0	0
NX_Q8WUS8-1	SDR42E1 Short-chain dehydrogenase/reductase family 42E member 1 Iso 1	44256	8.2441	263.359	7	28	20.3562	6.4516	38	11.3325	0.0128955	45.0257	2.0093
NX_Q7KYR7-5	BTN2A1 Butyrophilin subfamily 2 member A1 Iso 5	53170	6.3047	263.312	7	61	24.8927	5.6304	17	8.9801	0.0168883	2.9055	0.1566
NX_E9PRG8-1	C11orf98 Uncharacterized protein C11orf98 Iso 1	13789	12.0981	262.85	2	9	18.8525	7.5694	7	7.5609	0.0214006	3.928	0.0542
NX_P80303-1	NUCB2 Nucleobindin-2 Iso 1	50191	4.8486	261.563	8	44	26.4286	8.7419	23	11.2194	0.014388	6.5239	0.3284
NX_P36957-1	DLST Dihydrolipoyllysine-residue succinyltransferase component of 2-oxoglutarate dehydrogenase complex_ mitochondrial Iso 1	48724	9.2769	261.084	6	38	10.8168	1.8385	15	4.3057	0.0186532	5.2639	0.2584
NX_P02794-1	FTH1 Ferritin heavy chain Iso 1	21212	5.187	260.044	6	18	37.1585	9.2219	14	10.608	0.0177506	6.1072	0.1307
NX_Q8WV07-1	LTO1 Protein LTO1 homolog Iso 1	15344	5.4009	259.931	5	14	46.7153	11.9217	11	10.7132	0.0162922	0.2504	0.0039
NX_Q9H9C1-2	VIPAS39 Spermatogenesis-defective protein 39 homolog Iso 2	51549	6.4014	259.579	9	46	22.2973	7.8764	25	12.4834	0.0172541	4.1473	0.2149
NX_P61978-1	HNRNPK Heterogeneous nuclear ribonucleoprotein K Iso 1	50944	5.2207	256.851	9	41	26.1339	8.8323	22	9.0577	0.013856	0	0
NX_P13497-1	BMP1 Bone morphogenetic protein 1 BMP1-3	111177	6.457	256.761	9	84	11.1562	11.0264	14	13.6958	0.0201957	0.4422	0.0502
NX_P15621-2	ZNF44 Zinc finger protein 44 Iso 2	68044	8.6675	256.477	6	53	13.073	4.6138	14	7.89	0.0154213	0.2407	0.017
NX_Q13976-1	PRKG1 cGMP-dependent protein kinase 1 Alpha	76316	5.6455	256.071	12	68	17.8838	10.1041	22	10.6188	0.0152504	1.3519	0.1041
NX_Q9NVK5-1	FGFR1OP2 FGFR1 oncogene partner 2 Iso 1	29408	5.6104	255.584	2	37	11.8577	8.5013	6	14.3423	0.0106816	13.1295	0.3879
NX_Q13523-1	PRPF4B Serine/threonine-protein kinase PRP4 homolog Iso 1	116915	10.6948	255.404	12	101	15.8888	7.1562	25	10.4741	0.0185611	1.8114	0.2125
NX_Q9Y6R1-1	SLC4A4 Electrogenic sodium bicarbonate cotransporter 1 Iso 1	121382	6.3428	255.174	12	69	15.9407	4.3564	33	8.5425	0.0155176	0	0
NX_A8MT70-3	ZBBX Zinc finger B-box domain-containing protein 1 Iso 3	87944	5.105	253.14	8	83	14.9157	8.8436	15	11.1192	0.0207242	5.1585	0.4595
NX_O95347-1	SMC2 Structural maintenance of chromosomes protein 2 Iso 1	135571	8.6279	252.94	16	131	16.0401	9.0153	43	8.6114	0.0174616	0	0
NX_Q9H490-1	PIGU Phosphatidylinositol glycan anchor biosynthesis class U protein Iso 1	50018	7.6406	252.811	4	21	13.7931	10.8339	11	11.0504	0.0185254	0	0
NX_Q96FS4-1	SIPA1 Signal-induced proliferation-associated protein 1 Iso 1	112080	6.1421	252.65	14	79	15.3551	5.5121	35	5.8145	0.0152027	13.189	1.4889
NX_O95793-1	STAU1 Double-stranded RNA-binding protein Staufen homolog 1 Long	63142	9.7998	252.381	6	53	8.1456	10.6656	15	6.4967	0.0150426	2.9098	0.1847
NX_O60437-1	PPL Periplakin Iso 1	204621	5.3218	252.074	15	225	9.5672	8.7003	38	9.267	0.0154962	18.1446	3.7254
NX_Q15738-1	NSDHL Sterol-4-alpha-carboxylate 3-dehydrogenase_ decarboxylating Iso 1	41873	8.083	251.691	6	33	21.1796	1.7776	19	8.8846	0.0168829	6.0983	0.2573
NX_P30566-1	ADSL Adenylosuccinate lyase Iso 1	54854	6.7031	251.481	8	41	20.6612	7.7505	24	7.2678	0.0146927	4.1267	0.2296
NX_Q9NZM3-2	ITSN2 Intersectin-2 Iso 2	190375	8.2749	251.03	18	156	11.6168	8.1447	45	12.1038	0.0150498	3.7281	0.7136
NX_Q14168-1	MPP2 MAGUK p55 subfamily member 2 Iso 1	64540	6.3149	250.808	12	56	27.0833	8.6288	24	10.5278	0.0158613	6.9376	0.4504
NX_Q8TCJ2-1	STT3B Dolichyl-diphosphooligosaccharide--protein glycosyltransferase subunit STT3B Iso 1	93613	9.0557	250.596	8	56	9.9274	1.0886	33	6.376	0.0136638	9.3847	0.885
NX_Q86YB8-1	ERO1B ERO1-like protein beta Iso 1	53509	7.9131	250.593	11	48	22.6981	6.7856	23	11.1213	0.0199264	3.792	0.2061
NX_Q8WVM8-1	SCFD1 Sec1 family domain-containing protein 1 Iso 1	72334	5.833	250.552	15	54	38.4735	6.9791	31	10.5506	0.0147934	2.1157	0.1539
NX_Q10472-1	GALNT1 Polypeptide N-acetylgalactosaminyltransferase 1 Iso 1	64177	7.5601	250.35	7	43	17.8891	2.4176	20	9.3048	0.0166342	5.2725	0.3434
NX_Q6ZMT4-2	KDM7A Lysine-specific demethylase 7A Iso 2	91941	6.3354	249.923	5	71	10.6304	5.205	12	8.711	0.0180761	0.5175	0.0483
NX_Q8NCW5-1	NAXE NAD(P)H-hydrate epimerase Iso 1	31654	7.6304	249.756	2	22	10.4167	1.4174	7	10.0281	0.0128334	0	0
NX_P37268-1	FDFT1 Squalene synthase Iso 1	48084	6.0835	249.655	7	31	19.6643	9.5538	24	13.1823	0.0195638	18.7109	0.9099
NX_Q15006-1	EMC2 ER membrane protein complex subunit 2 Iso 1	34811	6.1348	249.429	6	24	22.5589	4.9803	17	10.4119	0.0118775	2.0615	0.0722
NX_P28482-1	MAPK1 Mitogen-activated protein kinase 1 Iso 1	41363	6.5317	249.322	13	30	30	5.6821	23	8.395	0.0129018	2.3199	0.0969
NX_Q9H8M5-2	CNNM2 Metal transporter CNNM2 Iso 2	94280	5.874	249.107	6	63	9.9648	8.8657	17	9.6317	0.0105868	0.9268	0.0883
NX_Q96M96-1	FGD4 FYVE_ RhoGEF and PH domain-containing protein 4 Iso 1	86571	5.7261	248.972	13	77	17.3629	11.2582	31	11.3131	0.0142547	11.052	0.9687
NX_Q8N1F7-1	NUP93 Nuclear pore complex protein Nup93 Iso 1	93429	5.373	248.726	12	79	15.1404	8.5384	18	7.5005	0.0146421	1.2139	0.1141
NX_Q9BS26-1	ERP44 Endoplasmic reticulum resident protein 44 Iso 1	46941	4.9219	248.035	6	37	22.9064	1.6499	22	8.9377	0.0118085	8.5596	0.4055
NX_P04035-1	HMGCR 3-hydroxy-3-methylglutaryl-coenzyme A reductase Iso 1	97412	6.3076	246.961	9	65	11.8243	7.5292	22	9.885	0.0172573	8.0728	0.7998
NX_Q32MZ4-1	LRRFIP1 Leucine-rich repeat flightless-interacting protein 1 Iso 1	89198	4.3916	246.371	13	102	19.1832	2.7081	35	11.049	0.0148416	0.4682	0.0421
NX_Q99456-1	KRT12 Keratin_ type I cytoskeletal 12 Iso 1	53478	4.5073	246.32	6	45	11.7409	7.5212	13	9.0075	0.0152574	0.2597	0.0139
NX_Q8NBN3-1	TMEM87A Transmembrane protein 87A Iso 1	63389	6.3062	245.979	10	43	16.5766	9.2195	22	8.1229	0.014733	2.1071	0.1345
NX_Q9P253-1	VPS18 Vacuolar protein sorting-associated protein 18 homolog Iso 1	110115	5.6572	245.528	7	86	10.0719	7.584	12	13.2817	0.0125999	1.2173	0.1358
NX_Q5TCS8-4	AK9 Adenylate kinase 9 Iso 4	221271	4.7739	245.268	11	166	9.1575	7.1581	24	11.2974	0.0133605	5.3206	1.1856
NX_P01023-1	A2M Alpha-2-macroglobulin Iso 1	163187	6.0029	244.726	12	105	12.8901	5.7166	27	11.2971	0.0159693	0.3037	0.05
NX_Q16798-1	ME3 NADP-dependent malic enzyme_ mitochondrial Iso 1	67025	7.894	244.467	6	50	10.7616	9.5678	12	9.2974	0.0121228	4.8265	0.3267
NX_O15360-1	FANCA Fanconi anemia group A protein Iso 1	162670	6.1201	244.262	8	108	6.1856	11.7924	21	9.3763	0.0177972	5.3218	0.8778
NX_Q86VM9-2	ZC3H18 Zinc finger CCCH domain-containing protein 18 Iso 2	84049	5.313	244.103	8	138	12.5495	9.9352	19	9.8662	0.0243118	1.3597	0.115
NX_P29803-1	PDHA2 Pyruvate dehydrogenase E1 component subunit alpha_ testis-specific form_ mitochondrial Iso 1	42905	8.439	243.273	5	36	12.3711	6.0454	15	10.2383	0.0165835	3.8421	0.1678
NX_Q69YL0-1	NCBP2-AS2 Uncharacterized protein NCBP2-AS2 Iso 1	10883	12.4014	242.854	2	13	20.202	1.72	6	5.7542	0.0119909	24.6896	0.2703
NX_Q8N4G2-1	ARL14 ADP-ribosylation factor-like protein 14 Iso 1	21574	8.9487	242.76	6	16	35.4167	6.5868	17	10.8387	0.0149741	5.6412	0.1234
NX_Q9P2E2-3	KIF17 Kinesin-like protein KIF17 Iso 2	114925	5.2178	242.654	10	84	12.6459	9.357	16	8.2621	0.0143294	0.5054	0.0585
NX_Q96T23-2	RSF1 Remodeling and spacing factor 1 Iso 2	160030	4.7446	242.474	18	141	20.0709	10.7248	36	12.4383	0.0135988	5.3215	0.8597
NX_P17050-1	NAGA Alpha-N-acetylgalactosaminidase Iso 1	46533	4.7988	242.46	7	29	19.4647	2.9664	20	9.8157	0.0167094	5.7468	0.2705
NX_Q9NRG9-1	AAAS Aladin Iso 1	59536	7.2114	241.704	13	36	31.3187	8.1911	21	8.9768	0.0180622	3.1395	0.1897
NX_P54764-2	EPHA4 Ephrin type-A receptor 4 Iso 2	104440	6.668	241.564	5	80	6.9519	1.3327	13	8.8999	0.0150085	0.774	0.0821
NX_P00846-1	MT-ATP6 ATP synthase subunit a Iso 1	24800	10.4634	241.504	2	7	7.0796	3.574	11	7.3491	0.0122136	16.401	0.407
NX_Q96T21-2	SECISBP2 Selenocysteine insertion sequence-binding protein 2 Iso 2	87338	8.9487	241.476	7	70	8.1946	6.7069	15	11.8057	0.0175248	0.3733	0.0329
NX_O15371-1	EIF3D Eukaryotic translation initiation factor 3 subunit D Iso 1	63932	5.6807	241.275	13	37	31.7518	7.6466	21	10.8732	0.0201759	0	0
NX_Q9BQP7-1	MGME1 Mitochondrial genome maintenance exonuclease 1 Iso 1	39395	7.5981	240.801	7	32	24.4186	9.5677	18	10.2488	0.0158993	2.4413	0.0972
NX_O60518-1	RANBP6 Ran-binding protein 6 Iso 1	124633	4.6904	240.347	12	88	19.0045	6.8034	29	8.6265	0.0141562	18.4929	2.3348
NX_Q08945-1	SSRP1 FACT complex subunit SSRP1 Iso 1	81024	6.438	240.08	14	70	15.6559	5.9312	28	7.8025	0.0138291	7.6513	0.6229
NX_O15417-2	TNRC18 Trinucleotide repeat-containing gene 18 protein Iso 2	239348	9.7002	240.078	16	178	7.4025	11.057	38	11.5581	0.0128648	15.6345	3.7632
NX_Q15700-1	DLG2 Disks large homolog 2 Iso 1	97491	6.0015	239.652	8	82	15.7471	9.2619	18	13.8811	0.0133952	4.6788	0.4586
NX_Q8IX21-1	SLF2 SMC5-SMC6 complex localization factor protein 2 Iso 1	131791	9.2695	239.476	15	101	17.4766	9.2879	30	13.1756	0.011982	0.9755	0.1295
NX_Q8WXE9-1	STON2 Stonin-2 Iso 1	101101	5.0493	239.471	7	51	7.4033	7.2677	19	10.3023	0.0163851	8.9615	0.9132
NX_Q9NX76-1	CMTM6 CKLF-like MARVEL transmembrane domain-containing protein 6 Iso 1	20405	5.0464	238.485	2	12	11.4754	13.9482	7	5.6336	0.0203157	4.549	0.0944
NX_Q9BX79-1	STRA6 Receptor for retinol uptake STRA6 Iso 1	73455	9.041	238.144	5	33	9.1454	6.1032	25	6.9099	0.0162438	0	0
NX_Q68BL8-1	OLFML2B Olfactomedin-like protein 2B Iso 1	83946	4.8896	237.879	11	59	18.9333	5.918	14	9.8249	0.0203027	0.3484	0.0295
NX_Q6ZRP7-1	QSOX2 Sulfhydryl oxidase 2 Iso 1	77479	7.5088	237.502	15	66	25.9312	9.9952	41	11.26	0.017752	4.8382	0.3787
NX_P27448-4	MARK3 MAP/microtubule affinity-regulating kinase 3 Iso 4	83196	9.8071	236.575	11	73	18.1452	5.3813	23	7.3019	0.0139112	2.1256	0.178
NX_Q9HCX4-2	TRPC7 Short transient receptor potential channel 7 Iso 2	86221	7.5396	236.418	9	54	14.6113	10.854	17	9.0201	0.0138476	16.0128	1.3898
NX_Q9BTU6-1	PI4K2A Phosphatidylinositol 4-kinase type 2-alpha Iso 1	53988	8.3306	235.754	12	53	26.5136	5.7579	24	7.3709	0.0160695	3.0413	0.1655
NX_Q02952-1	AKAP12 A-kinase anchor protein 12 Iso 1	191365	4.1763	234.989	23	174	25.477	7.0138	81	9.6971	0.0159253	47.5782	9.1375
NX_Q9Y446-1	PKP3 Plakophilin-3 PKP3a	87029	9.5654	234.987	13	74	22.9611	10.409	34	10.5811	0.0152938	3.8723	0.339
NX_O95954-1	FTCD Formimidoyltransferase-cyclodeaminase A	58889	5.4316	234.912	12	52	36.414	9.8312	22	13.6513	0.0193063	1.8567	0.1107
NX_P29973-1	CNGA1 cGMP-gated cation channel alpha-1 Iso 1	79535	7.8354	234.619	8	54	11.8841	6.4569	14	6.9465	0.0182389	0.1723	0.0138
NX_Q9NY12-1	GAR1 H/ACA ribonucleoprotein complex subunit 1 Iso 1	22334	11.3101	234.483	6	17	33.1797	5.3624	17	12.115	0.0188032	0	0
NX_Q9Y230-2	RUVBL2 RuvB-like 2 Iso 2	46277	5.1533	234.451	7	41	13.8756	2.9401	19	7.7428	0.0159113	1.889	0.0878
NX_P46063-1	RECQL ATP-dependent DNA helicase Q1 Iso 1	73409	7.7871	234.101	12	58	19.5686	4.521	29	9.1954	0.0158067	3.5923	0.2676
NX_P32456-1	GBP2 Guanylate-binding protein 2 Iso 1	67166	5.3936	233.559	3	58	6.4298	5.3627	9	10.8655	0.0208648	0.8129	0.0551
NX_Q9NUL7-1	DDX28 Probable ATP-dependent RNA helicase DDX28 Iso 1	59544	10.834	233.275	9	47	21.6667	2.579	23	9.0253	0.0181188	2.6138	0.1563
NX_O60503-1	ADCY9 Adenylate cyclase type 9 Iso 1	150603	6.9873	233.062	18	97	17.1471	7.0139	49	7.7139	0.0161012	4.5992	0.7033
NX_Q9Y2L6-1	FRMD4B FERM domain-containing protein 4B Iso 1	117973	8.6968	233.023	16	92	20.793	9.5002	42	14.3726	0.0309881	9.7688	1.1615
NX_O94979-1	SEC31A Protein transport protein Sec31A Iso 1	132931	6.4292	232.898	10	77	14.2623	8.6736	11	10.4843	0.0193867	0	0
NX_P05362-1	ICAM1 Intercellular adhesion molecule 1 Iso 1	57789	7.916	232.887	12	44	34.7744	2.1158	26	9.6049	0.0141124	5.0532	0.2962
NX_Q96HA8-1	WDYHV1 Protein N-terminal glutamine amidohydrolase Iso 1	23664	5.3613	232.574	4	20	28.7805	3.6038	5	7.6256	0.0129886	1.7011	0.0411
NX_P48730-1	CSNK1D Casein kinase I isoform delta Iso 1	47300	10.0239	231.958	6	32	17.3494	8.4864	14	6.5373	0.0134407	0	0
NX_Q96FX8-1	PERP p53 apoptosis effector related to PMP-22 Iso 1	21371	6.7793	230.783	3	8	17.0984	1.9612	13	4.4244	0.0106098	24.9829	0.55
NX_Q5TZF3-2	ANKRD45 Ankyrin repeat domain-containing protein 45 Iso 1	29958	4.4224	230.77	9	20	37.218	7.5227	25	7.5595	0.016386	5.3683	0.1625
NX_O75976-1	CPD Carboxypeptidase D Iso 1	152834	5.6162	230.592	26	120	24.058	9.6508	59	10.9077	0.0166886	3.1337	0.4826
NX_P12694-1	BCKDHA 2-oxoisovalerate dehydrogenase subunit alpha_ mitochondrial Iso 1	50439	8.3115	230.505	4	36	13.4831	3.3134	12	7.8757	0.0151133	2.9027	0.1473
NX_P78352-3	DLG4 Disks large homolog 4 Iso 3	80075	5.5356	230.117	6	76	10.4022	11.705	17	13.0919	0.0179043	4.2558	0.3424
NX_Q9HAB3-1	SLC52A2 Solute carrier family 52_ riboflavin transporter_ member 2 Iso 1	45747	6.7705	229.984	3	17	1.7978	3.0551	10	7.3696	0.0135071	20.9108	0.9727
NX_O15085-2	ARHGEF11 Rho guanine nucleotide exchange factor 11 Iso 2	172136	5.2163	229.938	18	130	11.9718	10.3216	45	10.5319	0.0154013	30.0016	5.195
NX_O75052-1	NOS1AP Carboxyl-terminal PDZ ligand of neuronal nitric oxide synthase protein Iso 1	56114	5.8521	229.863	8	44	19.9605	1.8038	21	10.4538	0.018129	0	0
NX_Q9NYF8-1	BCLAF1 Bcl-2-associated transcription factor 1 Iso 1	106058	10.3638	229.595	9	103	12.8261	5.4898	22	9.8045	0.0124509	0	0
NX_Q8WWZ7-1	ABCA5 ATP-binding cassette sub-family A member 5 Iso 1	186386	6.501	228.909	10	109	7.0646	9.9844	16	11.0948	0.014118	0.7934	0.1492
NX_Q92974-1	ARHGEF2 Rho guanine nucleotide exchange factor 2 Iso 1	111473	6.8848	228.543	20	112	25.8621	8.5676	45	11.7254	0.0186514	2.7287	0.3069
NX_O43657-1	TSPAN6 Tetraspanin-6 Iso 1	27545	8.0581	228.285	4	18	18.7755	9.6237	12	7.4962	0.014264	4.5947	0.1295
NX_Q8IXU6-1	SLC35F2 Solute carrier family 35 member F2 Iso 1	41184	5.8008	228.125	2	22	9.6257	0.8339	8	6.2106	0.0122219	0	0
NX_Q6U841-2	SLC4A10 Sodium-driven chloride bicarbonate exchanger Iso 2	122562	5.8887	227.781	11	94	9.375	9.6611	27	10.071	0.015796	1.8598	0.2302
NX_P09923-1	ALPI Intestinal-type alkaline phosphatase Iso 1	56776	5.4448	227.352	9	30	24.2424	3.5009	23	8.9085	0.0173677	2.3381	0.1336
NX_Q06330-1	RBPJ Recombining binding protein suppressor of hairless APCR-2	55601	6.8262	227.183	9	46	28.2	6.6814	14	12.4775	0.0172505	1.2293	0.0693
NX_Q86YT6-1	MIB1 E3 ubiquitin-protein ligase MIB1 Iso 1	110065	6.4585	226.9	15	83	18.8867	7.7123	26	10.1711	0.0128058	0.5909	0.0665
NX_Q9Y5S9-1	RBM8A RNA-binding protein 8A Iso 1	19876	5.373	226.393	4	12	46.5517	4.8782	6	13.1328	0.0109837	0	0
NX_P53634-1	CTSC Dipeptidyl peptidase 1 Iso 1	51820	6.5508	226.039	6	35	15.3348	5.9166	14	7.3613	0.0159968	4.9639	0.2614
NX_Q9UBU9-1	NXF1 Nuclear RNA export factor 1 Iso 1	70138	8.5928	225.973	7	53	18.0937	1.5069	20	8.221	0.0164001	3.9823	0.2815
NX_Q9Y217-1	MTMR6 Myotubularin-related protein 6 Iso 1	71922	7.4502	225.424	9	61	17.8744	11.4866	14	11.4288	0.0185283	0	0
NX_P30740-1	SERPINB1 Leukocyte elastase inhibitor Iso 1	42714	5.8521	224.019	5	31	25.3298	10.8289	14	9.4087	0.0181153	2.1664	0.0928
NX_Q2M1P5-1	KIF7 Kinesin-like protein KIF7 Iso 1	150494	6.3442	224.016	14	154	20.6255	11.9308	27	10.5299	0.0204544	1.2915	0.1957
NX_Q8IYJ1-1	CPNE9 Copine-9 Iso 1	61825	4.9922	223.682	8	51	14.4665	9.0247	19	10.6579	0.0205015	30.0774	1.8744
NX_Q8N5M1-1	ATPAF2 ATP synthase mitochondrial F1 complex assembly factor 2 Iso 1	32751	6.7002	223.157	4	21	13.8408	4.2267	14	10.2485	0.0137647	2.9677	0.0979
NX_O15511-1	ARPC5 Actin-related protein 2/3 complex subunit 5 Iso 1	16310	5.3101	223.021	4	14	43.0464	8.6209	8	11.689	0.0223364	1.9345	0.0317
NX_P50443-1	SLC26A2 Sulfate transporter Iso 1	81608	8.3467	222.994	6	54	12.3139	9.7085	11	8.4462	0.0124018	3.2448	0.2683
NX_Q9Y4C1-1	KDM3A Lysine-specific demethylase 3A Iso 1	147247	7.9702	222.623	15	131	12.3391	7.9917	24	9.1899	0.0146111	9.4901	1.4194
NX_P54578-1	USP14 Ubiquitin carboxyl-terminal hydrolase 14 Iso 1	56033	5.0142	222.588	12	48	32.5911	10.5097	27	9.9471	0.0132998	2.6572	0.1502
NX_Q96EY1-1	DNAJA3 DnaJ homolog subfamily A member 3_ mitochondrial Iso 1	52455	9.5288	220.65	8	40	27.5	8.934	22	11.3643	0.0191562	0	0
NX_P28827-1	PTPRM Receptor-type tyrosine-protein phosphatase mu Iso 1	163577	6.1919	220.609	10	107	10.124	9.9805	20	9.1271	0.0117165	1.8003	0.2979
NX_Q9NX20-1	MRPL16 39S ribosomal protein L16_ mitochondrial Iso 1	28431	10.541	220.407	4	21	13.9442	4.72	6	5.8416	0.0137569	3.0738	0.0876
NX_P08236-1	GUSB Beta-glucuronidase Iso 1	74684	6.5625	220.082	11	47	24.424	4.5893	26	11.0013	0.0231535	0	0
NX_Q7L592-1	NDUFAF7 Protein arginine methyltransferase NDUFAF7_ mitochondrial Iso 1	49206	8.4741	219.217	10	40	24.7166	4.1593	23	12.2528	0.0138557	1.8548	0.0918
NX_P48449-1	LSS Lanosterol synthase Iso 1	83255	6.1509	219.005	6	54	10.2459	4.2017	17	11.7418	0.0165532	0	0
NX_Q12882-1	DPYD Dihydropyrimidine dehydrogenase [NADP(+)] Iso 1	111329	6.7178	218.92	10	91	13.2683	6.1167	22	13.0113	0.0155276	0.5297	0.0601
NX_Q96L93-5	KIF16B Kinesin-like protein KIF16B Iso 4	132783	6.1523	218.865	19	135	16.9681	10.2071	37	10.0951	0.0132533	4.5179	0.6028
NX_Q13129-1	RLF Zinc finger protein Rlf Iso 1	217812	6.3076	218.811	11	150	6.0084	10.602	22	8.1338	0.0118868	3.6417	0.8122
NX_Q9NV70-2	EXOC1 Exocyst complex component 1 Iso 2	100219	6.1436	218.109	15	79	22.1843	5.2285	23	7.9236	0.0140846	3.5535	0.3594
NX_O75964-1	ATP5MG ATP synthase subunit g_ mitochondrial Iso 1	11421	9.9844	217.525	2	11	20.3883	2.0022	8	8.5787	0.0109025	10.4914	0.1199
NX_Q15058-1	KIF14 Kinesin-like protein KIF14 Iso 1	186374	7.7813	217.369	24	163	18.0218	5.5381	57	10.2084	0.0177865	20.4284	3.8377
NX_O75131-1	CPNE3 Copine-3 Iso 1	60092	5.4727	217.084	8	40	18.8082	3.6037	16	7.5913	0.0184227	1.8096	0.1104
NX_Q96ST8-1	CEP89 Centrosomal protein of 89 kDa Iso 1	89534	6.3472	216.891	12	92	11.8774	10.6251	28	7.1088	0.0157906	18.4538	1.6606
NX_Q14642-1	INPP5A Type I inositol 1_4_5-trisphosphate 5-phosphatase Iso 1	47788	6.6006	216.348	12	44	32.5243	8.8865	27	10.7404	0.0227273	5.0704	0.2454
NX_Q9BZE4-2	GTPBP4 Nucleolar GTP-binding protein 1 Iso 2	68229	9.7031	216.324	13	59	22.1465	9.5619	22	7.6858	0.0159276	2.3991	0.1648
NX_O43493-1	TGOLN2 Trans-Golgi network integral membrane protein 2 TGN51	50988	5.4009	215.47	9	56	24.2171	6.3894	19	12.4669	0.0168676	0	0
NX_Q14997-1	PSME4 Proteasome activator complex subunit 4 Iso 1	211197	6.438	215.003	17	138	12.2084	9.7359	26	9.6007	0.0169785	0.7808	0.1668
NX_O43155-1	FLRT2 Leucine-rich repeat transmembrane protein FLRT2 Iso 1	74001	7.6157	214.932	8	46	9.2424	7.919	18	6.53	0.0144609	23.255	1.7419
NX_P22059-1	OSBP Oxysterol-binding protein 1 Iso 1	89364	6.9126	214.873	10	68	20.0744	7.1892	23	11.1193	0.0173088	3.1272	0.2823
NX_Q9NX62-1	IMPAD1 Inositol monophosphatase 3 Iso 1	38656	6.4058	214.656	7	35	27.0195	8.691	18	13.4187	0.0119777	3.6705	0.1426
NX_Q9UQ13-1	SHOC2 Leucine-rich repeat protein SHOC-2 Iso 1	64847	8.5635	214.199	8	64	19.7595	9.9381	18	11.0119	0.0186378	2.2691	0.1483
NX_Q9NPF8-1	ADAP2 Arf-GAP with dual PH domain-containing protein 2 Iso 1	44320	9.665	214.197	5	44	18.3727	5.9343	14	11.3135	0.0225218	0	0
NX_Q59H18-3	TNNI3K Serine/threonine-protein kinase TNNI3K Iso 3	77908	6.8145	213.844	6	58	9.1822	5.6016	13	6.2619	0.018271	1.3993	0.1105
NX_Q8TEW0-2	PARD3 Partitioning defective 3 homolog Iso 2	151056	7.6362	213.415	19	128	18.3296	9.3448	29	9.587	0.0149299	1.9916	0.3021
NX_Q2NL82-1	TSR1 Pre-rRNA-processing protein TSR1 homolog Iso 1	91751	7.0283	213.373	9	66	13.4328	4.1433	20	7.6046	0.0188803	4.1635	0.3839
NX_P10155-3	TROVE2 60 kDa SS-A/Ro ribonucleoprotein Iso 3	58445	8.3848	213.144	6	49	19.305	5.5682	18	8.925	0.01415	1.7144	0.1014
NX_Q4KMP7-1	TBC1D10B TBC1 domain family member 10B Iso 1	87144	9.4805	212.928	10	50	17.203	4.2241	32	6.4178	0.0117311	5.5956	0.4908
NX_Q9UBS4-1	DNAJB11 DnaJ homolog subfamily B member 11 Iso 1	40488	5.7466	212.544	4	34	17.3184	1.5794	10	7.9085	0.0191944	2.4693	0.1007
NX_Q14CX7-2	NAA25 N-alpha-acetyltransferase 25_ NatB auxiliary subunit Iso 2	99205	5.8374	211.824	12	84	16.9965	7.7572	20	7.9137	0.0138734	2.7176	0.2726
NX_Q86SQ7-3	SDCCAG8 Serologically defined colon cancer antigen 8 Iso 3	73269	5.4595	210.721	10	75	15.142	9.9011	22	6.6819	0.016112	4.6476	0.3439
NX_P38571-1	LIPA Lysosomal acid lipase/cholesteryl ester hydrolase Iso 1	45389	6.4497	210.599	5	27	20.5514	4.2606	14	11.6399	0.0147382	0	0
NX_Q92633-1	LPAR1 Lysophosphatidic acid receptor 1 Iso 1	41081	8.4902	210.58	3	24	7.967	7.2261	6	6.5447	0.0118255	3.9858	0.1664
NX_Q9P0T7-1	TMEM9 Transmembrane protein 9 Iso 1	20560	6.2197	210.429	3	15	32.7869	1.4443	11	9.8467	0.0121045	2.6902	0.0567
NX_Q9C0D6-1	FHDC1 FH2 domain-containing protein 1 Iso 1	124684	9.3149	210.37	5	113	6.5617	4.1874	12	8.0077	0.0135095	1.3418	0.1687
NX_Q9Y2H6-1	FNDC3A Fibronectin type-III domain-containing protein 3A Iso 1	131767	6.2666	210.36	11	76	14.1903	6.7541	29	7.6816	0.0154391	0	0
NX_Q7Z5L7-1	PODN Podocan Iso 1	68933	6.5347	210.32	9	51	13.7031	6.0382	20	8.2692	0.0144253	0.263	0.0182
NX_Q9Y570-1	PPME1 Protein phosphatase methylesterase 1 Iso 1	42288	5.5884	210.241	5	31	15.0259	6.7944	15	10.9032	0.017108	2.1536	0.092
NX_Q14008-1	CKAP5 Cytoskeleton-associated protein 5 Iso 1	225350	7.6685	209.375	38	194	22.4902	10.0391	98	9.4665	0.0173709	0	0
NX_Q9NVW2-1	RLIM E3 ubiquitin-protein ligase RLIM Iso 1	68507	7.3184	209.109	3	48	7.5321	6.577	11	11.1708	0.0215068	0	0
NX_P62937-1	PPIA Peptidyl-prolyl cis-trans isomerase A Iso 1	18000	7.853	208.69	5	16	16.3636	1.8764	11	8.5474	0.0154113	3.3622	0.0613
NX_Q9NTJ3-1	SMC4 Structural maintenance of chromosomes protein 4 Iso 1	147090	6.3442	208.646	24	157	21.6615	6.3411	52	8.7971	0.0146622	9.4676	1.3999
NX_Q8IWS0-1	PHF6 PHD finger protein 6 Iso 1	41263	8.6821	208.461	3	36	11.7808	15.9742	6	12.4354	0.0108583	0	0
NX_Q13217-1	DNAJC3 DnaJ homolog subfamily C member 3 Iso 1	57544	5.751	208.325	6	51	16.8651	4.5332	10	8.7247	0.0219624	1.0429	0.0605
NX_P18084-1	ITGB5 Integrin beta-5 Iso 1	87996	5.6455	207.879	12	73	19.3993	3.7831	19	9.9566	0.0117081	6.4842	0.5924
NX_P33897-1	ABCD1 ATP-binding cassette sub-family D member 1 Iso 1	82884	9.1011	207.807	12	61	19.1946	6.3388	31	10.1153	0.0176119	5.7521	0.48
NX_Q13402-5	MYO7A Unconventional myosin-VIIa Iso 5	240486	8.8667	207.618	24	193	15.4876	9.4101	42	10.0818	0.0174017	1.6645	0.4038
NX_Q92747-1	ARPC1A Actin-related protein 2/3 complex subunit 1A Iso 1	41542	8.1343	207.147	12	31	50	8.3608	24	11.3556	0.0185025	6.2628	0.2639
NX_Q96EU6-2	RRP36 Ribosomal RNA processing protein 36 homolog Iso 2	29111	10.4502	206.993	8	35	34.3874	7.4327	15	8.649	0.018671	3.3588	0.098
NX_P14324-1	FDPS Farnesyl pyrophosphate synthase Iso 1	48244	5.7554	206.625	4	36	11.6945	5.3913	15	6.415	0.0178407	6.4941	0.3168
NX_Q6ZWB6-1	KCTD8 BTB/POZ domain-containing protein KCTD8 Iso 1	52407	8.4126	206.27	4	45	5.4968	6.5176	10	3.5312	0.0121744	7.592	0.4016
NX_Q8IZV5-1	RDH10 Retinol dehydrogenase 10 Iso 1	38062	7.1294	206.188	4	30	10.8504	1.2741	11	10.9801	0.0183501	1.618	0.0627
NX_Q8TDG4-1	HELQ Helicase POLQ-like Iso 1	124052	6.1392	205.808	6	95	4.4505	9.9396	15	10.2446	0.0134672	1.1516	0.1444
NX_P0CW18-1	PRSS56 Serine protease 56 Iso 1	64556	8.7026	205.536	9	48	23.7148	10.4305	18	9.458	0.0123123	26.7756	1.7571
NX_Q03519-1	TAP2 Antigen peptide transporter 2 Iso 1	75615	7.9438	204.8	8	42	15.1604	4.3719	14	10.2912	0.0115591	2.7293	0.2081
NX_Q5SZL2-1	CEP85L Centrosomal protein of 85 kDa-like Iso 1	91750	5.9194	204.6	5	86	4.8447	9.2013	17	8.2842	0.0121908	42.5834	3.9532
NX_Q9NRF8-1	CTPS2 CTP synthase 2 Iso 1	65635	6.4629	204.261	12	44	23.2082	7.6562	25	7.4305	0.0172674	5.0323	0.334
NX_Q9Y6N9-5	USH1C Harmonin Iso 5	101280	7.1851	204.049	9	84	11.7909	10.9828	17	7.266	0.0120601	6.2809	0.6387
NX_Q9H788-1	SH2D4A SH2 domain-containing protein 4A Iso 1	52694	8.1709	203.693	9	46	28.6344	2.9995	29	11.9449	0.017087	2.6784	0.1418
NX_O60637-1	TSPAN3 Tetraspanin-3 Iso 1	27999	5.4199	203.677	3	16	10.6719	2.858	9	8.289	0.0209494	0	0
NX_Q9BZM5-1	ULBP2 UL16-binding protein 2 Iso 1	27349	7.0386	203.512	2	27	11.7886	4.6999	7	6.2625	0.0158792	5.5987	0.1561
NX_Q969J3-1	BORCS5 BLOC-1-related complex subunit 5 Iso 1	22208	5.9385	203.25	1	18	5.102	3.4446	4	7.8898	0.0166077	0	0
NX_Q5M775-1	SPECC1 Cytospin-B Iso 1	118512	6.2622	203.196	22	98	26.4045	7.4195	59	9.7041	0.0198774	5.6193	0.6702
NX_Q9UDY2-1	TJP2 Tight junction protein ZO-2 A1	133876	7.0181	203.128	20	122	21.8487	7.3079	48	10.4798	0.0170356	3.766	0.5053
NX_P11137-3	MAP2 Microtubule-associated protein 2 Iso 3	198960	4.6377	202.773	17	208	15.4142	10.2796	28	12.798	0.0131961	0.2646	0.0528
NX_Q9Y4D7-1	PLXND1 Plexin-D1 Iso 1	211870	6.75	202.734	28	141	18.961	8.4972	60	9.1129	0.0177488	3.3558	0.7229
NX_Q8IVL8-1	CPO Carboxypeptidase O Iso 1	42501	6.6343	202.69	3	42	13.9037	11.1337	10	9.2046	0.0141529	16.6316	0.7159
NX_Q9C0B5-1	ZDHHC5 Palmitoyltransferase ZDHHC5 Iso 1	77496	9.167	202.659	11	55	25.3147	3.1724	31	10.5668	0.0174663	0	0
NX_Q9P0I2-1	EMC3 ER membrane protein complex subunit 3 Iso 1	29932	6.394	202.523	6	23	37.931	7.8807	17	11.6683	0.0197641	0	0
NX_Q15904-1	ATP6AP1 V-type proton ATPase subunit S1 Iso 1	51992	5.6851	201.977	6	30	14.4681	2.4228	19	9.1502	0.0169766	3.3071	0.1726
NX_Q9BSA4-1	TTYH2 Protein tweety homolog 2 Iso 1	58734	5.4023	201.686	5	27	12.5468	5.3324	16	10.3703	0.0117018	44.892	2.6871
NX_Q9H977-1	WDR54 WD repeat-containing protein 54 Iso 1	35867	5.7451	201.394	2	16	8.3832	0.3263	9	11.1601	0.022893	162.749	5.9433
NX_Q15293-1	RCN1 Reticulocalbin-1 Iso 1	38866	4.6729	201.118	5	37	23.2628	4.3676	14	8.5282	0.0160946	5.3242	0.2071
NX_Q5BJF6-4	ODF2 Outer dense fiber protein 2 Iso 4	95288	6.9243	200.324	10	106	10.801	3.3122	20	11.5345	0.0169003	14.5913	1.4012
NX_Q13620-1	CUL4B Cullin-4B Iso 2	102234	7.9189	200.245	12	100	11.6201	7.8783	22	10.9213	0.0198649	1.1991	0.1233
NX_Q9NW97-1	TMEM51 Transmembrane protein 51 Iso 1	27742	5.2368	199.974	2	14	6.7194	0.6603	9	6.431	0.0136125	0.6034	0.0168
NX_Q9H583-1	HEATR1 HEAT repeat-containing protein 1 Iso 1	242213	6.0879	199.817	38	183	20.8955	6.0414	85	8.8235	0.0165429	25.9698	6.3506
NX_Q7Z3C6-1	ATG9A Autophagy-related protein 9A Iso 1	94387	6.1904	199.775	12	65	21.8117	8.2269	24	12.4299	0.0153434	0	0
NX_Q9UBB6-2	NCDN Neurochondrin Iso 2	77194	5.1782	199.761	7	58	9.691	11.8717	10	8.531	0.0126466	0.3185	0.025
NX_Q5T655-1	CFAP58 Cilia- and flagella-associated protein 58 Iso 1	103353	8.7319	197.698	15	125	19.7248	7.7184	30	9.2785	0.0178059	1.369	0.1418
NX_Q9UBL6-1	CPNE7 Copine-7 Iso 1	70249	5.9326	197.12	6	46	12.4803	8.2713	17	12.485	0.0105788	1.6561	0.1183
NX_Q6ZP82-1	CCDC141 Coiled-coil domain-containing protein 141 Iso 1	166156	5.2764	196.843	21	138	15.7931	9.7043	37	10.8995	0.0162972	16.2321	2.7154
NX_Q9H329-1	EPB41L4B Band 4.1-like protein 4B Iso 1	99650	9.2607	196.833	8	61	13.7778	11.7041	19	9.0733	0.0150594	3.1851	0.3203
NX_P20908-1	COL5A1 Collagen alpha-1(V) chain Iso 1	183446	4.749	196.521	11	123	10.0109	5.0857	19	11.9449	0.0128363	1.0599	0.1953
NX_Q9Y5S2-1	CDC42BPB Serine/threonine-protein kinase MRCK beta Iso 1	194191	5.9268	196.273	27	167	17.6505	4.726	62	9.1599	0.014382	12.179	2.3909
NX_P25398-1	RPS12 40S ribosomal protein S12 Iso 1	14505	6.9844	195.861	4	18	25.7576	9.3018	9	10.0008	0.0169544	1.9566	0.0292
NX_P04040-1	CAT Catalase Iso 1	59718	6.9727	195.313	8	50	21.2524	3.629	18	10.0333	0.018143	3.5815	0.2148
NX_Q8IWU9-1	TPH2 Tryptophan 5-hydroxylase 2 a	56021	5.9868	195.296	5	47	13.0612	4.0367	17	8.2775	0.0116798	17.2427	0.9794
NX_Q9UN37-1	VPS4A Vacuolar protein sorting-associated protein 4A Iso 1	48867	7.7563	194.76	11	46	20.3661	11.5518	16	11.0555	0.0129985	14.2528	0.701
NX_Q8IWJ2-1	GCC2 GRIP and coiled-coil domain-containing protein 2 Iso 1	195787	4.916	194.234	27	233	19.7743	7.7822	60	12.6129	0.0183919	41.6047	8.1958
NX_P51114-2	FXR1 Fragile X mental retardation syndrome-related protein 1 Iso 2	60754	5.9604	193.862	10	60	26.1596	3.5745	21	11.9537	0.0143295	3.929	0.2404
NX_Q8IVG5-1	SAMD9L Sterile alpha motif domain-containing protein 9-like Iso 1	184414	7.9292	193.509	29	163	18.9394	8.5893	65	12.0679	0.0144258	3.0327	0.5648
NX_Q9H2M9-1	RAB3GAP2 Rab3 GTPase-activating protein non-catalytic subunit Iso 1	155885	5.2764	193.37	9	116	7.1788	6.4707	19	8.7932	0.0151369	5.8984	0.9295
NX_O60333-1	KIF1B Kinesin-like protein KIF1B Iso 1	204347	5.2808	192.408	19	172	14.6476	7.1214	33	10.0979	0.0178856	2.019	0.4157
NX_Q96CM8-1	ACSF2 Acyl-CoA synthetase family member 2_ mitochondrial Iso 1	68080	7.3521	192.268	8	45	20.813	6.6307	20	9.3032	0.0175436	0	0
NX_Q8WXR4-6	MYO3B Myosin-IIIb Iso 6	135321	7.9277	191.415	10	97	8.0537	8.9854	28	8.5641	0.0143102	0.4053	0.0554
NX_Q8N4L8-1	CCDC24 Coiled-coil domain-containing protein 24 Iso 1	34300	6.5947	191.403	4	30	17.2638	8.4405	8	4.5534	0.0190957	0.4173	0.0146
NX_Q9NRW7-1	VPS45 Vacuolar protein sorting-associated protein 45 Iso 1	65035	8.2866	190.897	10	63	20.1754	7.1232	23	10.393	0.0123953	6.049	0.3961
NX_P41743-1	PRKCI Protein kinase C iota type Iso 1	68218	5.4478	190.756	11	42	24.6644	8.6545	28	8.4731	0.0217343	5.0624	0.3505
NX_Q9UIJ7-3	AK3 GTP:AMP phosphotransferase AK3_ mitochondrial Iso 3	21001	9.8613	189.605	6	19	29.9465	6.6726	13	7.7842	0.0102779	0.3899	0.0082
NX_Q96BJ3-1	AIDA Axin interactor_ dorsalization-associated protein Iso 1	35001	6.1113	189.215	9	36	29.7386	5.8061	17	8.994	0.0150518	5.2075	0.1833
NX_Q8NDW8-6	TTC21A Tetratricopeptide repeat protein 21A Iso 6	145464	6.6958	187.881	17	121	18.6321	8.7112	24	9.6538	0.0171402	1.1954	0.176
NX_Q13474-2	DRP2 Dystrophin-related protein 2 Iso 2	99729	5.6851	187.126	11	63	14.9033	5.5908	35	12.4821	0.0162038	2.3806	0.2399
NX_Q15811-4	ITSN1 Intersectin-1 Iso 4	187670	7.8809	186.703	15	140	10.303	6.6048	28	8.0172	0.0118637	28.2611	5.3313
NX_Q5T7N3-1	KANK4 KN motif and ankyrin repeat domain-containing protein 4 Iso 1	107275	4.9966	185.38	13	77	19.2965	8.1964	26	7.7908	0.0157364	8.1712	0.8822
NX_Q13247-3	SRSF6 Serine/arginine-rich splicing factor 6 SRP55-3	38395	11.3979	184.907	4	36	7.1642	2.501	14	4.8093	0.0138665	10.5997	0.409
NX_O95243-1	MBD4 Methyl-CpG-binding domain protein 4 Iso 1	66009	9.022	184.711	12	64	27.7586	9.8024	16	11.0188	0.0129148	0.7731	0.0517
NX_P83111-1	LACTB Serine beta-lactamase-like protein LACTB_ mitochondrial Iso 1	60655	8.6426	183.351	9	51	20.841	9.0828	26	8.8267	0.0199871	5.6292	0.3442
NX_O75533-1	SF3B1 Splicing factor 3B subunit 1 Iso 1	145737	6.6533	180.503	12	108	12.1933	6.3099	20	7.6383	0.0147895	2.2534	0.3303
NX_Q9BXP5-4	SRRT Serrate RNA effector molecule homolog Iso 4	100085	5.6367	180.21	12	100	15.729	4.6874	24	10.4467	0.0169615	2.9289	0.2947
NX_O14617-1	AP3D1 AP-3 complex subunit delta-1 Iso 1	130075	8.543	179.268	15	93	13.8768	9.2763	32	9.5374	0.0175984	2.9929	0.3928
NX_Q9NUB1-3	ACSS1 Acetyl-coenzyme A synthetase 2-like_ mitochondrial Iso 3	62681	6.8613	179.262	5	37	14.0845	4.5199	11	11.5682	0.0173724	1.2699	0.0805
NX_Q9C009-1	FOXQ1 Forkhead box protein Q1 Iso 1	41500	9.6826	179.133	5	31	15.1365	1.9464	12	11.0409	0.011553	15.6283	0.6543
NX_Q86UL8-2	MAGI2 Membrane-associated guanylate kinase_ WW and PDZ domain-containing protein 2 Iso 2	157137	5.9077	179.035	13	118	10.687	10.6696	25	10.6901	0.0198161	0.8584	0.1357
NX_A5D8V7-2	CCDC151 Coiled-coil domain-containing protein 151 Iso 2	63697	9.1494	177.054	6	58	9.7967	9.3826	19	5.2947	0.0106026	39.2023	2.5076
NX_Q9HD20-1	ATP13A1 Manganese-transporting ATPase 13A1 A	132869	8.0332	176.138	12	93	16.0299	7.3677	25	9.1377	0.0158643	0	0
NX_Q9NS68-1	TNFRSF19 Tumor necrosis factor receptor superfamily member 19 Iso 1	45984	5.1255	175.129	8	27	28.6052	11.2471	14	11.6407	0.0168079	0	0
NX_Q502W6-8	VWA3B von Willebrand factor A domain-containing protein 3B Iso 8	122619	6.0249	175.036	12	109	14.1667	8.9462	31	9.4902	0.0151396	2.5805	0.3194
NX_Q00653-4	NFKB2 Nuclear factor NF-kappa-B p100 subunit Iso 4	96617	5.8008	173.9	8	63	8.6763	2.9603	13	8.5794	0.017249	10.2352	0.9965
NX_P68400-1	CSNK2A1 Casein kinase II subunit alpha Iso 1	45114	7.5806	173.202	7	34	24.8082	4.7708	29	9.0084	0.0204513	1.97	0.0892
NX_Q92994-3	BRF1 Transcription factor IIIB 90 kDa subunit Iso 3	51765	4.7578	173.095	9	59	18.8161	8.1987	25	12.6529	0.0135176	68.1926	3.5633
NX_Q8NF91-11	SYNE1 Nesprin-1 Iso 11	131103	5.2207	172.799	10	107	8.3406	9.1154	22	12.6244	0.0187402	2.6701	0.3538
NX_Q01484-5	ANK2 Ankyrin-2 Iso 4	204623	5.7773	172.65	31	159	21.2024	5.8323	54	11.0119	0.0171827	7.9574	1.6411
NX_Q96J02-2	ITCH E3 ubiquitin-protein ligase Itchy homolog Iso 2	98614	5.8345	172.379	9	81	14.7332	5.1617	23	13.2414	0.0164654	1.6537	0.1642
NX_Q99959-2	PKP2 Plakophilin-2 Iso 1	92698	9.5347	169.269	14	73	16.9654	9.5964	33	9.1896	0.0131857	67.2507	6.2686
NX_A1L390-1	PLEKHG3 Pleckstrin homology domain-containing family G member 3 Iso 1	134329	6.104	167.581	9	99	8.7777	5.6366	29	8.5073	0.0143921	4.8742	0.6596
NX_O95271-1	TNKS Tankyrase-1 Iso 1	141950	6.583	167.073	12	108	16.8048	9.9539	25	12.0839	0.018719	0.3177	0.0457
NX_Q7Z3J3-1	RGPD4 RanBP2-like and GRIP domain-containing protein 4 Iso 1	197164	5.8374	166.939	23	161	15.3584	8.1979	37	10.1885	0.0175227	1.8881	0.3753
NX_Q92994-5	BRF1 Transcription factor IIIB 90 kDa subunit Iso 5	71074	5.0156	165.896	9	70	16.6154	8.2022	21	13.6405	0.0129622	0.065	0.0047
NX_Q9NZN3-1	EHD3 EH domain-containing protein 3 Iso 1	60848	6.0981	165.062	9	52	17.9439	7.306	24	8.546	0.0180499	0.2351	0.0143
NX_Q6P158-1	DHX57 Putative ATP-dependent RNA helicase DHX57 Iso 1	155506	7.5205	163.843	15	107	11.7605	7.8186	26	10.2	0.0184834	4.3518	0.6841
NX_Q13905-3	RAPGEF1 Rap guanine nucleotide exchange factor 1 Iso 3	122658	5.8271	163.523	8	87	6.9406	10.0164	13	9.8415	0.00986594	1.8499	0.2284
NX_Q9NZB2-1	FAM120A Constitutive coactivator of PPAR-gamma-like protein 1 A	121810	8.981	163.314	8	73	11.2701	4.247	22	7.5722	0.0151361	4.2474	0.5228
NX_Q96CW5-1	TUBGCP3 Gamma-tubulin complex component 3 Iso 1	103506	8.042	163.104	13	78	18.7431	10.0614	25	9.561	0.0158184	0	0
NX_Q8IVE3-1	PLEKHH2 Pleckstrin homology domain-containing family H member 2 Iso 1	168123	7.3184	161.443	14	125	8.5064	11.0874	25	9.4166	0.0146532	15.5066	2.6334
NX_Q9BQI6-1	SLF1 SMC5-SMC6 complex localization factor protein 1 Iso 1	120972	8.4272	161.093	10	102	8.9792	7.2463	15	12.5004	0.0161815	0.6295	0.0771
NX_A6NKT7-1	RGPD3 RanBP2-like and GRIP domain-containing protein 3 Iso 1	197362	5.8975	160.688	23	165	14.2776	8.4213	36	9.0505	0.0178688	2.6024	0.5175
NX_Q9H8E8-2	KAT14 Cysteine-rich protein 2-binding protein Iso 2	74277	8.8813	160.679	4	56	7.4924	10.4734	10	10.2944	0.0184667	0.0961	0.0072
NX_Q9HCM1-1	KIAA1551 Uncharacterized protein KIAA1551 Iso 1	194734	8.937	156.965	23	166	15.2833	8.625	41	11.8388	0.0200512	11.7494	2.3109
NX_Q9UKS7-1	IKZF2 Zinc finger protein Helios Iso 1	59535	6.3018	154.587	7	47	23.5741	9.9813	15	13.6372	0.018951	0	0
NX_P30876-1	POLR2B DNA-directed RNA polymerase II subunit RPB2 Iso 1	133810	6.4307	154.172	14	115	10.8177	10.2403	28	11.5091	0.0159047	16.7109	2.2614
NX_Q8IVT5-3	KSR1 Kinase suppressor of Ras 1 Iso 3	87289	8.7817	150.382	11	76	17.5573	12.3315	20	10.6174	0.0119263	0.2513	0.0222
NX_O14715-1	RGPD8 RANBP2-like and GRIP domain-containing protein 8 Iso 1	198868	6.0469	149.603	19	163	15.2408	10.2687	34	8.3595	0.0179405	0.2985	0.0598
NX_P22102-1	GART Trifunctional purine biosynthetic protein adenosine-3 Long	107699	6.2461	147.277	15	86	22.3762	7.5274	32	12.1303	0.0194036	3.851	0.4198
NX_O94964-1	SOGA1 Protein SOGA1 Iso 1	159660	6.0234	144.599	20	165	15.5306	8.0103	47	10.1414	0.0151639	72.6427	11.7173
NX_Q9NS87-1	KIF15 Kinesin-like protein KIF15 Iso 1	160060	5.6499	143.713	20	154	15.4899	9.0546	36	10.102	0.014978	3.8255	0.6164
NX_Q9Y2H0-1	DLGAP4 Disks large-associated protein 4 Iso 2	107501	6.9243	141.671	9	76	14.6613	7.6084	22	11.1634	0.0154215	2.4086	0.2613
NX_Q9NSV4-3	DIAPH3 Protein diaphanous homolog 3 Iso 3	136838	6.6211	140.906	12	117	12.6572	7.951	17	9.5603	0.0158444	0	0
NX_Q49A92-2	C8orf34 Uncharacterized protein C8orf34 Iso 2	47563	4.7036	139.65	6	32	19.6721	10.8465	19	13.2453	0.0154144	0.3225	0.0154
NX_Q96J65-1	ABCC12 Multidrug resistance-associated protein 9 Iso 1	152199	8.2983	139.113	14	114	13.6865	7.7137	31	9.8007	0.0145853	5.0661	0.7788
NX_Q6UWE0-2	LRSAM1 E3 ubiquitin-protein ligase LRSAM1 Iso 2	80377	5.647	139.054	12	79	19.2529	6.5879	22	9.173	0.010609	5.5614	0.453
NX_Q9C0C2-1	TNKS1BP1 182 kDa tankyrase-1-binding protein Iso 1	181683	4.5776	137.785	21	156	21.3997	7.5802	53	10.9739	0.0142712	4.0938	0.7484
NX_O15066-1	KIF3B Kinesin-like protein KIF3B Iso 1	85072	7.5776	131.727	10	90	19.1432	8.1461	18	8.4229	0.0204657	10.1486	0.8651
NX_Q9UBP9-1	GULP1 PTB domain-containing engulfment adapter protein 1 Iso 1	34468	7.8516	126.525	5	30	17.1053	8.7809	11	10.6512	0.0216139	1.159	0.0405
NX_Q9P1Z9-2	CCDC180 Coiled-coil domain-containing protein 180 Iso 2	197219	5.6689	125.379	23	179	13.3451	6.235	37	11.7567	0.0138732	5.9883	1.1913
NX_Q9P2P5-1	HECW2 E3 ubiquitin-protein ligase HECW2 Iso 1	175659	5.1108	124.549	22	111	20.4198	7.8915	35	12.4598	0.0160917	4.9469	0.8743
NX_Q9H6A9-1	PCNX3 Pecanex-like protein 3 Iso 1	221896	6.1758	120.448	23	138	15.7817	9.63	44	10.9143	0.0164398	4.1233	0.9254
NX_Q6N069-1	NAA16 N-alpha-acetyltransferase 16_ NatA auxiliary subunit Iso 1	101397	7.7769	116.05	18	100	25.9259	11.8005	36	11.8053	0.0196826	5.9705	0.6119
NX_Q9UBV2-1	SEL1L Protein sel-1 homolog 1 Iso 1	88698	5.0771	116.016	8	60	18.136	4.0065	18	8.0503	0.0153901	1.987	0.1774
NX_Q6DN12-1	MCTP2 Multiple C2 and transmembrane domain-containing protein 2 Iso 1	99532	7.3711	113.823	7	67	10.2506	1.7408	22	10.0856	0.0190189	0	0
NX_Q9BXK5-1	BCL2L13 Bcl-2-like protein 13 Iso 2	52690	4.2158	113.738	5	36	16.4948	8.6706	8	11.1833	0.0134491	2.8682	0.1515
NX_Q86UX2-3	ITIH5 Inter-alpha-trypsin inhibitor heavy chain H5 Iso 3	80614	8.2163	112.424	12	64	23.6264	7.8761	23	10.8406	0.017423	1.4061	0.1139
NX_P19099-1	CYP11B2 Cytochrome P450 11B2_ mitochondrial Iso 1	57523	9.6475	110.892	9	36	22.0676	8.911	18	13.7745	0.0180279	9.4796	0.5494
NX_Q9H6N6-1	MYH16 Putative uncharacterized protein MYH16 Iso 1	128211	5.2368	108.566	3	119	1.3674	2.76	11	6.9521	0.0145842	30.1752	3.8781
NX_Q8IVV2-1	LOXHD1 Lipoxygenase homology domain-containing protein 1 Iso 1	235527	5.2236	108.115	27	177	18.0455	9.6284	54	10.7421	0.0133228	29.4993	7.0146
NX_P42356-1	PI4KA Phosphatidylinositol 4-kinase alpha Iso 1	236675	6.624	104.443	26	198	16.3178	5.3881	53	11.028	0.0168085	2.1441	0.5133
NX_Q9H930-2	SP140L Nuclear body protein SP140-like protein Iso 2	63109	8.4331	103.899	12	65	24.4037	10.1657	24	11.5549	0.0170209	0.9069	0.0583
NX_Q9BU02-1	THTPA Thiamine-triphosphatase Iso 1	25550	4.5542	103.654	4	23	20	10.4626	9	13.2525	0.0239337	4.6527	0.1197
NX_A6QL64-1	ANKRD36 Ankyrin repeat domain-containing protein 36A Iso 1	217330	8.8213	102.326	26	250	15.559	6.1161	40	12.0536	0.0198602	8.7401	1.9166
NX_Q9BQS8-1	FYCO1 FYVE and coiled-coil domain-containing protein 1 Iso 1	166878	4.6685	101.996	16	165	14.6143	9.2783	32	7.8739	0.0149356	3.8902	0.6562
NX_Q9UIW2-1	PLXNA1 Plexin-A1 Iso 1	210931	6.4717	96.3673	20	146	12.5	5.1023	28	11.5815	0.0159191	2.7689	0.5933
NX_Q9P202-1	WHRN Whirlin Iso 1	96499	8.8389	95.7904	9	74	9.2613	4.73	29	10.7537	0.0156436	5.0842	0.4921
NX_P52735-3	VAV2 Guanine nucleotide exchange factor VAV2 Iso 3	96969	6.4541	89.0959	8	90	11.2038	7.9202	15	10.5479	0.0116951	13.5207	1.3281
NX_Q6NUP7-1	PPP4R4 Serine/threonine-protein phosphatase 4 regulatory subunit 4 Iso 1	99388	7.6553	89.0783	9	83	12.0275	5.8443	17	11.6593	0.0134139	1.4267	0.1434
NX_Q96K76-1	USP47 Ubiquitin carboxyl-terminal hydrolase 47 Iso 1	157211	4.7856	84.3974	17	119	16.8	9.2247	35	8.6342	0.0166024	6.369	1.0106
NX_O43174-2	CYP26A1 Cytochrome P450 26A1 Iso 2	48527	8.6104	82.4472	5	37	16.5888	4.0939	8	6.6999	0.00971434	3.5162	0.1729
NX_O75051-1	PLXNA2 Plexin-A2 Iso 1	210968	6.0249	77.9413	23	139	17.529	5.9971	34	11.3109	0.0173717	3.7726	0.8087
NX_Q7Z494-1	NPHP3 Nephrocystin-3 Iso 1	150768	6.3018	76.2022	14	113	12.0301	8.0337	23	14.0012	0.0183599	5.8331	0.887
NX_Q6P5Q4-1	LMOD2 Leiomodin-2 Iso 1	61637	5.4961	71.3839	5	51	10.7861	2.3947	12	8.5931	0.0136741	1.9303	0.1193
NX_Q68EM7-1	ARHGAP17 Rho GTPase-activating protein 17 Iso 1	95377	7.2876	70.7155	6	67	11.2372	7.5314	10	5.9653	0.0209199	0	0
NX_Q96NW7-2	LRRC7 Leucine-rich repeat-containing protein 7 Iso 2	167280	6.1509	67.8508	20	127	18.4564	11.2289	38	10.7595	0.0224031	0.7124	0.1201
NX_Q8NG08-1	HELB DNA helicase B Iso 1	123174	5.4844	60.1656	7	87	12.5115	11.614	15	11.0077	0.0190366	0.8924	0.1115
NX_Q9BZJ0-1	CRNKL1 Crooked neck-like protein 1 Iso 1	100389	7.9614	52.2596	11	82	10.4953	9.7163	23	12.1901	0.0174055	2.6825	0.2708

## Sheet: F1_TRYPS_2
Entry	Description	mW (Da)	pI (pH)	PLGS Score	Peptides	Theoretical Peptides	Coverage (%)	Precursor RMS Mass Error (ppm)	Products	Products RMS Mass Error (ppm)	Products RMS RT Error (min)	Amount (fmol)	Amount (ngrams)
NX_P60709-1	ACTB Actin_ cytoplasmic 1 Iso 1	41709	5.1431	68623.3	64	37	75.2	2.1864	827	6.4041	0.0263838	692.958	29.159
NX_P05386-1	RPLP1 60S acidic ribosomal protein P1 Iso 1	11506	4.0005	60044	4	8	57.0175	0.6005	90	5.8788	0.012071	103.222	1.2003
NX_P05186-1	ALPL Alkaline phosphatase_ tissue-nonspecific isozyme Iso 1	57268	6.1948	58778.6	63	45	62.7863	2.1667	668	6.0921	0.0172278	356.457	20.5487
NX_P35613-1	BSG Basigin Iso 1	42174	5.2822	58529.8	20	24	38.4416	1.4659	283	5.1269	0.0157752	0	0
NX_P10809-1	HSPD1 60 kDa heat shock protein_ mitochondrial Iso 1	61016	5.5503	57562	58	57	74.8691	2.3783	708	6.2339	0.0185663	193.288	11.8342
NX_P08195-1	SLC3A2 4F2 cell-surface antigen heavy chain Iso 1	67951	4.6992	54989.5	109	51	67.3016	1.8004	1128	5.3532	0.0182894	466.49	31.825
NX_P61224-1	RAP1B Ras-related protein Rap-1b Iso 1	20811	5.4653	53627.4	18	17	83.1522	3.3163	238	5.8716	0.0177802	119.238	2.5103
P00924	ENO1_YEAST Enolase 1 OS=Saccharomyces cerevisiae (strain ATCC 204508 / S288c) GN=ENO1 PE=1 SV=3	47889	5.8989	50954.9	70	37	75.2784	1.9206	713	5.6909	0.02359	500	23.9882
NX_P31327-1	CPS1 Carbamoyl-phosphate synthase [ammonia]_ mitochondrial Iso 1	164834	6.2798	50367.1	155	121	74.2667	2.7569	1951	5.7763	0.0159112	303.089	50.337
NX_P80723-1	BASP1 Brain acid soluble protein 1 Iso 1	22680	4.4238	42799.5	20	30	85.4626	1.5751	347	6.7342	0.0146503	270.968	6.1492
NX_A6NIZ1-1	- Ras-related protein Rap-1b-like protein Iso 1	20911	5.1709	42511.9	26	18	77.1739	2.7626	193	5.9967	0.0165682	0.4617	0.0098
NX_P35613-3	BSG Basigin Iso 3	19425	6.2329	38346.3	10	15	55.1136	1.189	216	4.8672	0.0158899	205.062	4.0094
NX_P27105-1	STOM Erythrocyte band 7 integral membrane protein Iso 1	31710	7.9878	38053.5	20	26	65.2778	1.8706	190	5.7133	0.0154104	125.536	4.0048
NX_P07355-1	ANXA2 Annexin A2 Iso 1	38579	7.7842	37970.9	41	34	77.5811	4.205	494	5.6521	0.0163478	217.565	8.4485
NX_P04899-1	GNAI2 Guanine nucleotide-binding protein G(i) subunit alpha-2 Iso 1	40425	5.1899	36965.6	31	33	69.5775	2.9495	376	5.5483	0.0146449	159.288	6.5342
NX_P63218-1	GNG5 Guanine nucleotide-binding protein G(I)/G(S)/G(O) subunit gamma-5 Iso 1	7313	10.3813	35555.2	4	7	66.1765	2.8051	58	5.4156	0.0329725	86.5527	0.6433
NX_Q71U36-1	TUBA1A Tubulin alpha-1A chain Iso 1	50103	4.7622	35427	20	35	64.9667	1.835	346	6.3996	0.0168812	140.137	7.1218
NX_P68363-1	TUBA1B Tubulin alpha-1B chain Iso 1	50119	4.7622	35331	24	35	64.9667	1.9463	361	6.4211	0.0167738	56.8587	2.8905
NX_P63104-1	YWHAZ 14-3-3 protein zeta/delta Iso 1	27727	4.5278	34085.7	17	30	57.551	5.627	198	5.87	0.0145311	65.924	1.8404
NX_P05388-1	RPLP0 60S acidic ribosomal protein P0 Iso 1	34251	5.606	32649.3	26	27	64.3533	2.9452	255	5.8965	0.0142776	123.081	4.2395
NX_P68104-1	EEF1A1 Elongation factor 1-alpha 1 Iso 1	50109	9.3428	31395	33	36	60.8225	2.2777	379	5.4286	0.0180634	271.415	13.7019
NX_P08238-1	HSP90AB1 Heat shock protein HSP 90-beta Iso 1	83212	4.7739	31382.9	55	75	60.4972	3.5316	666	5.8156	0.0156808	175.752	14.694
NX_Q6S8J3-1	POTEE POTE ankyrin domain family member E Iso 1	121285	5.7715	31077.6	18	114	16.3721	6.3732	213	6.0072	0.0274526	3.5824	0.4405
NX_P62820-1	RAB1A Ras-related protein Rab-1A Iso 1	22663	5.8491	30140.6	16	22	64.878	1.6577	135	7.1039	0.021058	40.4868	0.9274
NX_P35221-1	CTNNA1 Catenin alpha-1 Iso 1	100008	5.8755	30073.5	54	83	72.5166	2.7315	676	6.5881	0.0143528	114.571	11.5437
NX_P08754-1	GNAI3 Guanine nucleotide-binding protein G(k) subunit alpha Iso 1	40506	5.3584	29717	24	32	64.6893	3.4136	297	6.217	0.0147485	157.669	6.4806
NX_A6NMY6-1	ANXA2P2 Putative annexin A2-like protein Iso 1	38634	6.5479	29637.4	40	33	60.177	4.291	362	5.8828	0.0170129	196.919	7.6464
NX_P0DPH7-1	TUBA3C Tubulin alpha-3C chain Iso 1	49927	4.7974	29494.5	20	35	65.7778	3.7712	291	6.8955	0.0177309	0.0485	0.0025
NX_Q9BQE3-1	TUBA1C Tubulin alpha-1C chain Iso 1	49863	4.7856	29420.7	20	35	65.2561	1.7173	303	5.8733	0.0180189	140.137	7.0881
NX_O43707-1	ACTN4 Alpha-actinin-4 Iso 1	104788	5.1211	29092.6	83	93	70.3622	3.081	834	6.2164	0.016664	147.274	15.5094
NX_P62879-1	GNB2 Guanine nucleotide-binding protein G(I)/G(S)/G(T) subunit beta-2 Iso 1	37307	5.5356	28472.9	15	21	63.2353	1.9847	208	6.0584	0.0162869	116.21	4.4244
NX_P42704-1	LRPPRC Leucine-rich PPR motif-containing protein_ mitochondrial Iso 1	157804	5.729	27934.7	118	146	74.2468	3.8113	1289	6.0986	0.0149092	136.277	21.6821
NX_P35579-1	MYH9 Myosin-9 Iso 1	226390	5.3364	27628.3	157	196	57.551	2.6736	1745	6.4502	0.013512	167.449	38.1428
NX_Q9NZM1-1	MYOF Myoferlin Iso 1	234558	5.7642	26994.7	135	176	63.0762	3.0629	1084	6.8313	0.0158331	0	0
NX_P62834-1	RAP1A Ras-related protein Rap-1A Iso 1	20973	6.5317	26903.2	14	16	78.8044	3.1938	170	5.6044	0.0184527	51.3759	1.0958
NX_P05023-1	ATP1A1 Sodium/potassium-transporting ATPase subunit alpha-1 Iso 1	112824	5.1694	26466.8	71	78	50.8309	2.6865	851	6.4469	0.0141275	183.722	20.9825
NX_P05387-1	RPLP2 60S acidic ribosomal protein P2 Iso 1	11657	4.1792	26309.8	5	9	69.5652	0.7457	111	5.2985	0.0107706	98.6082	1.1503
NX_Q9UBI6-1	GNG12 Guanine nucleotide-binding protein G(I)/G(S)/G(O) subunit gamma-12 Iso 1	8001	9.4761	26220.8	7	7	76.3889	1.6125	78	5.7225	0.0108684	97.3984	0.7909
NX_P26038-1	MSN Moesin Iso 1	67777	6.0103	26134.4	57	70	63.2582	2.4342	639	6.3306	0.0138619	111.298	7.5609
NX_Q15758-1	SLC1A5 Neutral amino acid transporter B(0) Iso 1	56562	5.1753	26089.5	21	29	36.7837	2.657	224	6.2421	0.0165887	164.725	9.3983
NX_P68366-2	TUBA4A Tubulin alpha-4A chain Iso 2	48297	4.7007	24902.4	19	35	57.7367	1.9962	279	6.5805	0.0174893	6.8168	0.3341
NX_P14625-1	HSP90B1 Endoplasmin Iso 1	92411	4.5645	24787.7	64	92	57.6588	5.1329	702	6.0789	0.0140154	173.573	16.0996
NX_Q6NZI2-1	CAVIN1 Caveolae-associated protein 1 Iso 1	43449	5.3394	24404.3	26	33	33.0769	1.5072	291	5.6675	0.0115226	182.985	7.9555
NX_P99999-1	CYCS Cytochrome c Iso 1	11741	9.958	23795.8	12	12	61.9048	2.418	130	7.0747	0.0123021	80.7482	0.9579
NX_P13987-1	CD59 CD59 glycoprotein Iso 1	14167	6.0337	23331.2	13	11	25	1.5009	123	4.8523	0.0116704	254.629	3.7697
NX_P13639-1	EEF2 Elongation factor 2 Iso 1	95277	6.394	23260.3	67	80	62.9371	2.484	682	6.0925	0.0166937	115.801	11.1525
NX_Q13740-1	ALCAM CD166 antigen Iso 1	65061	5.8477	23171.1	28	47	55.4031	2.5848	258	6.7229	0.017447	0	0
NX_P62873-1	GNB1 Guanine nucleotide-binding protein G(I)/G(S)/G(T) subunit beta-1 Iso 1	37353	5.5356	22399.3	20	21	68.8235	3.5624	212	6.867	0.0135236	56.3377	2.1507
NX_P61204-1	ARF3 ADP-ribosylation factor 3 Iso 1	20587	7.3887	22363.7	13	17	58.011	4.486	131	7.2049	0.0139358	59.3867	1.2268
NX_P35241-1	RDX Radixin Iso 1	68521	5.9692	21933.5	33	69	46.6552	1.6143	352	6.6688	0.0136484	50.7395	3.4847
NX_P07900-1	HSP90AA1 Heat shock protein HSP 90-alpha Iso 1	84606	4.7476	21762.9	56	101	57.7869	4.0313	560	6.1656	0.0157292	102.664	8.7325
NX_P04406-1	GAPDH Glyceraldehyde-3-phosphate dehydrogenase Iso 1	36030	8.6968	21571.6	22	26	77.0149	2.6387	235	5.7108	0.014326	122.212	4.427
NX_P30050-1	RPL12 60S ribosomal protein L12 Iso 1	17807	9.8965	20768.4	7	18	54.5455	1.8831	93	5.4541	0.0156572	38.9349	0.7004
NX_P50151-1	GNG10 Guanine nucleotide-binding protein G(I)/G(S)/G(O) subunit gamma-10 Iso 1	7200	8.0039	20764.7	5	9	69.1176	1.3372	39	5.8513	0.0141346	27.779	0.2049
NX_P15311-1	EZR Ezrin Iso 1	69369	5.8726	20236.2	61	80	62.628	3.1513	532	6.4102	0.0152703	119.242	8.2905
NX_P11021-1	HSPA5 Endoplasmic reticulum chaperone BiP Iso 1	72288	4.875	19970	46	60	52.5994	2.8797	471	6.2805	0.0155626	150.734	10.9202
NX_P01116-2	KRAS GTPase KRas 2B	21410	8.2222	19850.8	10	16	67.0213	1.1876	128	5.5215	0.0148305	40.3128	0.8729
NX_Q9H0U4-1	RAB1B Ras-related protein Rab-1B Iso 1	22157	5.395	19425.4	16	21	77.6119	2.8659	138	7.1502	0.0214214	58.2587	1.3016
NX_P00338-1	LDHA L-lactate dehydrogenase A chain Iso 1	36665	8.3657	19153.3	34	38	68.9759	3.2209	285	6.0043	0.0144462	120.933	4.4714
NX_P60033-1	CD81 CD81 antigen Iso 1	25792	4.9131	18956.6	4	11	27.1186	5.1612	112	5.8977	0.0125963	160.582	4.2544
NX_P46777-1	RPL5 60S ribosomal protein L5 Iso 1	34340	10.0151	18734.3	16	29	54.2088	2.2578	186	6.0599	0.0167019	97.6123	3.3765
NX_Q12931-1	TRAP1 Heat shock protein 75 kDa_ mitochondrial Iso 1	80059	8.2852	18677.5	37	79	57.6705	3.8671	458	6.5148	0.0138811	92.4243	7.4305
NX_P84085-1	ARF5 ADP-ribosylation factor 5 Iso 1	20516	6.3618	18606.9	12	17	66.1111	4.5839	96	6.7277	0.0135611	24.2268	0.5001
NX_P12814-1	ACTN1 Alpha-actinin-1 Iso 1	102992	5.0933	18562.6	52	85	66.9283	3.2863	614	6.395	0.0171849	55.2191	5.7223
NX_P61586-1	RHOA Transforming protein RhoA Iso 1	21754	5.7305	18465.7	16	22	70.4663	6.4575	157	6.118	0.0138279	98.9287	2.1873
NX_P18085-1	ARF4 ADP-ribosylation factor 4 Iso 1	20497	7.0356	17898.1	18	17	69.4444	5.0094	113	6.9511	0.0136411	34.3541	0.7085
NX_Q9UHB6-4	LIMA1 LIM domain and actin-binding protein 1 Iso 4	85171	6.3149	17744	36	83	55.1316	2.387	443	6.6446	0.0169457	149.657	12.8226
NX_P63096-1	GNAI1 Guanine nucleotide-binding protein G(i) subunit alpha-1 Iso 1	40335	5.5913	17475	20	32	67.2316	3.7546	229	6.867	0.0161501	55.3962	2.2674
NX_O15260-1	SURF4 Surfeit locus protein 4 Iso 1	30373	7.8252	17347.2	8	16	26.0223	1.7714	70	7.0377	0.0142905	0	0
NX_Q14697-1	GANAB Neutral alpha-glucosidase AB Iso 1	106806	5.688	17330.1	60	77	58.0508	4.4636	520	6.7466	0.0145802	92.8783	9.9687
NX_P61006-1	RAB8A Ras-related protein Rab-8A Iso 1	23653	9.4321	17266.9	13	22	65.2174	5.5441	120	6.7974	0.0118842	56.6339	1.3501
NX_Q9NQC3-2	RTN4 Reticulon-4 Iso 2	40292	4.4912	17204.9	10	22	40.2145	1.6331	142	5.3388	0.0150805	123.477	4.9854
NX_P07437-1	TUBB Tubulin beta chain Iso 1	49638	4.5908	17168.3	24	32	64.1892	2.4703	314	6.3603	0.0173899	59.6747	2.9913
NX_P16070-1	CD44 CD44 antigen Iso 1	81487	4.9849	17059.8	18	49	14.0162	3.0864	196	6.499	0.0113966	0	0
NX_P27797-1	CALR Calreticulin Iso 1	48111	4.0942	17031	36	52	63.789	2.4158	346	6.9032	0.0191426	264.921	12.7991
NX_Q05639-1	EEF1A2 Elongation factor 1-alpha 2 Iso 1	50438	9.3472	16875.3	21	36	60.6911	3.4765	255	5.9529	0.0179083	210.199	10.6807
NX_Q05682-3	CALD1 Caldesmon Iso 3	64217	6.7046	16872.7	31	70	50.3584	5.5786	456	6.311	0.0127494	143.698	9.2417
NX_Q05682-5	CALD1 Caldesmon Iso 5	61176	6.3545	16851.8	32	67	53.3835	5.4927	457	6.4173	0.0128437	18.2102	1.1157
NX_P23284-1	PPIB Peptidyl-prolyl cis-trans isomerase B Iso 1	23727	9.8511	16725.1	18	24	53.7037	4.7524	155	6.418	0.0128598	96.8241	2.3044
NX_P68032-1	ACTC1 Actin_ alpha cardiac muscle 1 Iso 1	41991	5.0713	16665.1	31	37	75.5968	1.8777	392	6.621	0.0296675	172.332	7.3002
NX_P18621-1	RPL17 60S ribosomal protein L17 Iso 1	21383	10.5981	16508.6	11	17	47.8261	5.4542	96	5.3827	0.0148354	68.5812	1.4831
NX_P40926-1	MDH2 Malate dehydrogenase_ mitochondrial Iso 1	35480	8.8213	16438.5	16	32	56.5089	5.0669	164	6.2482	0.0153809	45.0039	1.6183
NX_P68133-1	ACTA1 Actin_ alpha skeletal muscle Iso 1	42023	5.0713	16295.4	29	37	74.8011	1.8728	367	6.2697	0.0300235	309.716	13.1299
NX_P84095-1	RHOG Rho-related GTP-binding protein RhoG Iso 1	21294	8.0845	16273.5	14	18	69.6335	2.6848	121	6.8434	0.0144606	41.6255	0.906
NX_P10316-1	HLA-A HLA class I histocompatibility antigen_ A-69 alpha chain Iso 1	40951	6.4497	16230.5	17	31	50.6849	1.7692	284	6.3673	0.0175497	183.6	7.5757
NX_P01891-1	HLA-A HLA class I histocompatibility antigen_ A-68 alpha chain Iso 1	40883	6.2271	16085.4	21	30	54.5205	1.7252	277	6.3932	0.0175184	182.747	7.5281
NX_Q14697-2	GANAB Neutral alpha-glucosidase AB Iso 2	109369	5.7817	16048.3	45	78	57.6605	4.975	474	6.7355	0.0149538	10.5093	1.1549
NX_P01112-1	HRAS GTPase HRas Iso 1	21284	4.9805	15966	9	16	66.1376	6.3151	101	5.0692	0.0142999	8.669	0.1876
NX_P51149-1	RAB7A Ras-related protein Rab-7a Iso 1	23474	6.5742	15659.3	18	24	82.1256	3.7786	172	6.6807	0.0170211	47.3851	1.1266
NX_P07195-1	LDHB L-lactate dehydrogenase B chain Iso 1	36615	5.6396	15538.4	20	29	47.3054	2.3378	186	5.8889	0.0138988	97.5686	3.6026
NX_Q15019-1	SEPT2 Septin-2 Iso 1	41461	6.1392	14891.4	25	31	66.759	2.2927	238	7.2837	0.0143498	79.8868	3.3325
NX_P23528-1	CFL1 Cofilin-1 Iso 1	18490	8.2207	14872.8	10	21	75.3012	5.2901	106	5.9936	0.0259926	55.86	1.0463
NX_P30464-1	HLA-B HLA class I histocompatibility antigen_ B-15 alpha chain Iso 1	40362	5.8608	14772	12	30	42.5414	2.0752	184	6.0819	0.0195922	115.973	4.717
NX_Q16181-1	SEPT7 Septin-7 Iso 1	50648	8.8887	14770.6	29	41	62.9291	2.1752	265	6.5376	0.0134205	92.9479	4.7371
NX_P61313-1	RPL15 60S ribosomal protein L15 Iso 1	24131	12.0146	14756.8	12	18	49.5098	2.1463	105	6.3519	0.0234333	65.4197	1.5871
NX_P30453-1	HLA-A HLA class I histocompatibility antigen_ A-34 alpha chain Iso 1	41029	5.855	14717.5	14	30	41.6438	1.7654	218	6.6633	0.018364	0.7312	0.0302
NX_P18124-1	RPL7 60S ribosomal protein L7 Iso 1	29207	11.0654	14683.5	22	25	54.4355	3.103	210	5.591	0.0162714	99.2127	2.9052
NX_Q02543-1	RPL18A 60S ribosomal protein L18a Iso 1	20748	11.105	14602.5	17	24	47.7273	4.4814	118	5.9598	0.0148347	61.8622	1.302
NX_P08174-1	CD55 Complement decay-accelerating factor Iso 2	41373	7.459	14401.2	15	33	42.5197	3.1803	140	6.2724	0.0180068	0	0
NX_Q07020-1	RPL18 60S ribosomal protein L18 Iso 1	21621	12.1304	14401	10	13	37.766	3.0033	119	4.6934	0.0267407	106.261	2.311
NX_P49411-1	TUFM Elongation factor Tu_ mitochondrial Iso 1	49510	7.3726	13883.7	36	42	69.469	3.8827	319	6.4203	0.0163683	87.8283	4.3812
NX_Q15286-1	RAB35 Ras-related protein Rab-35 Iso 1	23010	8.3936	13793.5	19	20	57.2139	3.5877	141	6.3872	0.013619	64.2662	1.4981
NX_O00161-1	SNAP23 Synaptosomal-associated protein 23 SNAP-23a	23339	4.6963	13785.9	12	26	63.981	4.7047	107	7.4218	0.0156789	29.527	0.6997
NX_P12236-1	SLC25A6 ADP/ATP translocase 3 Iso 1	32845	10.062	13741.1	20	32	56.7114	6.1367	192	6.9836	0.0204003	34.4096	1.1388
NX_Q9NQC3-1	RTN4 Reticulon-4 Iso 1	129851	4.2246	13611.9	24	96	27.6846	5.0423	143	6.4789	0.015982	6.2645	0.8165
NX_Q9NQC3-5	RTN4 Reticulon-4 Iso 5	42247	4.4487	13595.2	9	23	37.5	1.6926	119	5.6305	0.0162412	4.9625	0.2101
NX_Q01650-1	SLC7A5 Large neutral amino acids transporter small subunit 1 Iso 1	54974	7.6304	13444.8	20	27	28.0079	2.7279	261	5.7173	0.0157601	512.827	28.5617
NX_P05534-1	HLA-A HLA class I histocompatibility antigen_ A-24 alpha chain Iso 1	40663	5.8799	13444.5	13	32	40	2.7203	233	6.0563	0.0151413	0.0893	0.0037
NX_P01892-1	HLA-A HLA class I histocompatibility antigen_ A-2 alpha chain Iso 1	40896	6.5376	13369.7	18	32	53.6986	4.8858	264	6.3039	0.0161583	0.193	0.008
NX_P11233-1	RALA Ras-related protein Ral-A Iso 1	23551	6.9858	13275.2	16	19	41.7476	3.2444	104	6.7121	0.0156149	79.8447	1.8953
NX_P62910-1	RPL32 60S ribosomal protein L32 Iso 1	15849	11.7393	13262.8	12	13	53.3333	1.684	82	6.2601	0.0125618	60.194	0.9615
NX_P60953-2	CDC42 Cell division control protein 42 homolog Iso 2	21245	6.1538	13160.5	7	14	42.4084	3.4454	91	5.3186	0.0189358	47.2492	1.0206
NX_P30491-1	HLA-B HLA class I histocompatibility antigen_ B-53 alpha chain Iso 1	40470	6.0059	13133.6	9	28	34.8066	1.407	158	5.9074	0.0216179	3.9629	0.1616
NX_P62888-1	RPL30 60S ribosomal protein L30 Iso 1	12775	9.9536	13106.6	8	10	68.6957	4.5604	82	5.3202	0.0145919	82.7738	1.0723
NX_P68371-1	TUBB4B Tubulin beta-4B chain Iso 1	49799	4.6025	13080.1	22	32	66.2921	2.5382	288	6.2462	0.0178358	39.3184	1.9772
NX_P35268-1	RPL22 60S ribosomal protein L22 Iso 1	14777	9.6064	12841.4	10	10	64.8438	4.2343	92	7.3415	0.0183124	62.9185	0.934
NX_P05141-1	SLC25A5 ADP/ATP translocase 2 Iso 1	32831	9.9917	12840.8	27	32	45.302	4.8504	202	6.2649	0.016786	104.585	3.4597
NX_P43121-1	MCAM Cell surface glycoprotein MUC18 Iso 1	71562	5.4536	12718.3	23	60	45.5108	2.867	287	6.4242	0.0151911	91.026	6.6064
NX_P07237-1	P4HB Protein disulfide-isomerase Iso 1	57080	4.5645	12635.1	39	55	62.0079	2.4205	355	5.9493	0.0151434	82.4663	4.7431
NX_P14923-1	JUP Junction plakoglobin Iso 1	81692	5.6982	12441.8	50	53	69.7987	2.5962	474	6.7657	0.0158667	75.2237	6.2049
NX_P35222-1	CTNNB1 Catenin beta-1 Iso 1	85442	5.4478	12372.4	42	55	61.2036	2.454	466	6.5956	0.0154849	90.6225	7.8048
NX_P30475-1	HLA-B HLA class I histocompatibility antigen_ B-39 alpha chain Iso 1	40302	5.7173	12274.2	11	31	39.2265	2.1122	171	6.2559	0.0200197	47.9684	1.9509
NX_P27635-1	RPL10 60S ribosomal protein L10 Iso 1	24587	10.4927	12210.8	17	20	50	3.2123	142	5.34	0.0141274	94.6787	2.3727
NX_P13667-1	PDIA4 Protein disulfide-isomerase A4 Iso 1	72887	4.7681	12180.4	47	77	54.8837	2.9698	383	6.335	0.014538	63.628	4.6623
NX_P05556-1	ITGB1 Integrin beta-1 Iso 1	88356	5.0977	12164.9	34	59	44.8622	2.7882	425	6.2857	0.015924	165.02	15.1361
NX_P61019-1	RAB2A Ras-related protein Rab-2A Iso 1	23530	6.0806	12065.7	10	24	42.4528	1.7668	91	6.1262	0.0174604	25.1553	0.5966
NX_Q16527-1	CSRP2 Cysteine and glycine-rich protein 2 Iso 1	20939	8.5884	11953.1	10	17	59.5855	1.8738	98	6.5463	0.0126286	42.8031	0.9359
NX_P11142-1	HSPA8 Heat shock cognate 71 kDa protein Iso 1	70854	5.2002	11906.5	36	55	60.8359	6.1301	329	6.9455	0.0153902	54.1337	3.8503
NX_P02786-1	TFRC Transferrin receptor protein 1 Iso 1	84818	6.1641	11865.9	41	72	56.8421	3.1066	476	5.9979	0.0123527	109.545	9.3473
NX_P62979-1	RPS27A Ubiquitin-40S ribosomal protein S27a Iso 1	17953	10.0283	11858.5	8	15	58.3333	4.5015	98	6.0189	0.0146745	119.997	2.1968
NX_P62241-1	RPS8 40S ribosomal protein S8 Iso 1	24190	10.7153	11856	11	19	50.9615	1.0726	117	5.1791	0.0125738	52.1426	1.277
NX_P09471-2	GNAO1 Guanine nucleotide-binding protein G(o) subunit alpha Alpha-2	40061	5.5151	11750	22	30	51.6949	8.1636	180	5.7914	0.0161393	31.3111	1.2712
NX_P62750-1	RPL23A 60S ribosomal protein L23a Iso 1	17684	10.8896	11712.2	9	14	34.6154	3.3299	81	6.4875	0.0174354	85.3936	1.511
NX_Q02878-1	RPL6 60S ribosomal protein L6 Iso 1	32707	11.0244	11597.5	24	29	44.0972	1.7909	185	5.7085	0.0147667	102.112	3.3477
NX_P08134-1	RHOC Rho-related GTP-binding protein RhoC Iso 1	21992	6.189	11491.7	21	20	55.9585	3.6566	141	6.2062	0.0146302	14.5106	0.3243
NX_Q13885-1	TUBB2A Tubulin beta-2A chain Iso 1	49874	4.5908	11434.4	19	32	57.5281	3.6879	237	6.2638	0.0177388	18.3141	0.9213
NX_P60842-1	EIF4A1 Eukaryotic initiation factor 4A-I Iso 1	46124	5.1548	11333.6	24	47	66.0098	3.5012	199	7.4966	0.0152795	67.0715	3.1109
NX_O60716-1	CTNND1 Catenin delta-1 1ABC	108103	5.7979	11251.4	51	90	50	3.4634	403	6.2833	0.0154946	0	0
NX_Q8WUD1-1	RAB2B Ras-related protein Rab-2B Iso 1	24199	7.8457	11250.3	9	26	43.9815	2.757	71	6.1506	0.0148566	24.3236	0.5945
NX_P13637-1	ATP1A3 Sodium/potassium-transporting ATPase subunit alpha-3 Iso 1	111677	5.0552	11127.8	25	74	25.074	3.1429	333	6.7884	0.0141054	1.1059	0.1252
NX_Q5JWF2-2	GNAS Guanine nucleotide-binding protein G(s) subunit alpha isoforms XLas XLas-2	109557	4.7666	11087.4	18	49	19.6481	3.18	196	5.9724	0.0142593	67.6532	7.4667
NX_Q10471-1	GALNT2 Polypeptide N-acetylgalactosaminyltransferase 2 Iso 1	64691	8.3218	10882.8	33	49	56.042	4.494	266	6.4049	0.0152237	56.3189	3.6874
NX_P50993-1	ATP1A2 Sodium/potassium-transporting ATPase subunit alpha-2 Iso 1	112193	5.3247	10863.9	30	84	33.1373	5.9467	318	7.0635	0.0138911	166.813	18.9462
NX_P31040-1	SDHA Succinate dehydrogenase [ubiquinone] flavoprotein subunit_ mitochondrial Iso 1	72645	7.0415	10823	29	49	56.3253	2.1203	283	6.6722	0.0142818	72.3471	5.3333
NX_O75369-4	FLNB Filamin-B Iso 4	230641	5.1914	10788.6	121	166	58.4186	3.0155	1064	6.7937	0.015907	187.493	43.6132
NX_P62258-1	YWHAE 14-3-3 protein epsilon Iso 1	29155	4.4355	10744.5	15	31	60.3922	3.0596	130	6.7439	0.0142792	59.4037	1.7432
NX_P36578-1	RPL4 60S ribosomal protein L4 Iso 1	47667	11.4961	10734.9	29	48	46.1358	2.5892	217	6.2164	0.0139133	115.418	5.5381
NX_P46940-1	IQGAP1 Ras GTPase-activating-like protein IQGAP1 Iso 1	189132	6.041	10696.6	99	136	60.4707	4.1676	897	6.8442	0.0163565	90.693	17.2207
NX_P05026-1	ATP1B1 Sodium/potassium-transporting ATPase subunit beta-1 Iso 1	35038	8.6484	10691.6	17	32	63.6964	5.3208	135	7.5169	0.0169494	0	0
NX_P04350-1	TUBB4A Tubulin beta-4A chain Iso 1	49553	4.5908	10643.9	22	32	62.6126	4.2777	226	6.4845	0.0166688	0.6575	0.0329
NX_P19338-1	NCL Nucleolin Iso 1	76568	4.4004	10595.8	31	74	33.9437	4.6378	301	7.2088	0.0147464	81.2021	6.2259
NX_P62424-1	RPL7A 60S ribosomal protein L7a Iso 1	29977	11.0581	10575	21	24	46.9925	2.2728	220	6.064	0.0127986	80.6883	2.4341
NX_P63173-1	RPL38 60S ribosomal protein L38 Iso 1	8212	10.5542	10552.8	6	8	48.5714	1.1021	42	5.0557	0.0189954	28.415	0.2351
NX_P0DP23-1	CALM1 Calmodulin-1 Iso 1	16826	3.8833	10551.1	9	23	46.9799	1.6694	82	6.2197	0.0131931	39.542	0.6658
NX_Q58FF7-1	HSP90AB3P Putative heat shock protein HSP 90-beta-3 Iso 1	68282	4.5132	10513.5	22	62	38.526	5.659	216	6.7518	0.0185299	9.9681	0.6845
NX_O43795-1	MYO1B Unconventional myosin-Ib Iso 1	131901	9.6753	10494.6	69	100	52.7289	2.8117	559	6.2503	0.0141207	67.5361	8.9831
NX_P14314-1	PRKCSH Glucosidase 2 subunit beta Iso 1	59387	4.1309	10486.8	24	43	49.4318	1.6205	242	6.0854	0.0142243	0	0
NX_P61353-1	RPL27 60S ribosomal protein L27 Iso 1	15787	10.9775	10484	9	11	48.5294	1.8545	73	5.1021	0.0148659	99.0006	1.564
NX_O43795-2	MYO1B Unconventional myosin-Ib Iso 2	124871	9.4688	10416.5	56	96	54.0816	2.4755	546	6.328	0.0142444	49.3568	6.2178
NX_P46779-1	RPL28 60S ribosomal protein L28 Iso 1	15737	12.4175	10381.8	9	18	35.7664	2.7234	51	6.2353	0.0135792	45.9868	0.7268
NX_Q14254-1	FLOT2 Flotillin-2 Iso 1	47034	5.001	10302.7	21	52	55.6075	2.4799	186	6.1677	0.0130869	33.3862	1.5846
NX_Q99623-1	PHB2 Prohibitin-2 Iso 1	33275	10.1895	10296.5	14	34	50.8361	2.9535	120	6.398	0.014319	50.7859	1.691
NX_P01889-1	HLA-B HLA class I histocompatibility antigen_ B-7 alpha chain Iso 1	40434	5.4712	10282.4	15	32	46.6851	2.3433	155	6.526	0.0209341	0.2397	0.0098
NX_O75955-1	FLOT1 Flotillin-1 Iso 1	47325	7.2979	10242.6	26	48	65.5738	2.9296	208	6.9119	0.0162137	40.8194	1.9423
NX_P00387-1	CYB5R3 NADH-cytochrome b5 reductase 3 Iso 1	34212	7.3872	10112.6	15	26	52.1595	3.9647	122	6.3842	0.0137924	0	0
NX_O43852-1	CALU Calumenin Iso 1	37083	4.2773	10107.3	18	37	56.5079	1.7271	97	8.2223	0.0156916	23.7753	0.8849
NX_P12235-1	SLC25A4 ADP/ATP translocase 1 Iso 1	33043	10.0723	10008.2	19	31	52.6846	4.8673	163	7.0704	0.0216383	9.1635	0.3051
NX_Q00610-1	CLTC Clathrin heavy chain 1 Iso 1	191491	5.3525	10006.9	96	142	58.6269	4.184	842	6.5991	0.01431	0	0
NX_P27348-1	YWHAQ 14-3-3 protein theta Iso 1	27746	4.4854	10004	22	28	71.8367	4.7574	150	6.6542	0.0131049	33.3267	0.9348
NX_P62987-1	UBA52 Ubiquitin-60S ribosomal protein L40 Iso 1	14718	10.2656	9898.19	7	13	50	4.6668	80	6.2325	0.0150828	14.1301	0.2121
NX_P51153-1	RAB13 Ras-related protein Rab-13 Iso 1	22759	9.5698	9838.37	9	21	45.8128	8.1394	84	6.6007	0.0149735	38.0422	0.8751
NX_Q29963-1	HLA-C HLA class I histocompatibility antigen_ Cw-6 alpha chain Iso 1	40943	5.6001	9760.2	15	28	51.6393	1.9372	169	6.6852	0.0147236	20.4055	0.8453
NX_O14950-1	MYL12B Myosin regulatory light chain 12B Iso 1	19766	4.4927	9744.94	6	22	38.9535	3.2914	61	7.213	0.0151762	0	0
NX_P29992-1	GNA11 Guanine nucleotide-binding protein subunit alpha-11 Iso 1	42096	5.3687	9643.91	19	38	54.5961	3.6525	129	6.0141	0.0141701	57.1263	2.4226
NX_P61254-1	RPL26 60S ribosomal protein L26 Iso 1	17247	10.9805	9632.49	11	16	38.6207	0.9012	85	6.4165	0.0129652	75.0896	1.2959
NX_P01111-1	NRAS GTPase NRas Iso 1	21215	4.8208	9586.07	9	16	57.1429	6.2525	84	5.5309	0.0133797	8.3242	0.1791
NX_Q99714-1	HSD17B10 3-hydroxyacyl-CoA dehydrogenase type-2 Iso 1	26906	7.8384	9528.72	17	20	88.5057	4.5765	119	8.1109	0.0173977	16.6422	0.4519
NX_P61225-1	RAP2B Ras-related protein Rap-2b Iso 1	20491	4.5278	9482.6	10	17	55.7377	4.6974	96	5.7083	0.0147055	21.9127	0.4543
NX_P62847-1	RPS24 40S ribosomal protein S24 Iso 1	15413	11.2354	9300.45	4	12	30.8271	5.1952	42	6.3067	0.0155846	0	0
NX_Q03135-1	CAV1 Caveolin-1 Iso 1	20458	5.5898	9239.75	8	17	50.5618	2.5861	60	6.0922	0.0107529	69.9646	1.4443
NX_O95782-1	AP2A1 AP-2 complex subunit alpha-1 A	107477	6.6255	9231.7	53	77	58.0348	2.7391	376	6.383	0.0143387	0	0
NX_P62136-1	PPP1CA Serine/threonine-protein phosphatase PP1-alpha catalytic subunit Iso 1	37487	5.8931	9204.05	14	25	49.0909	3.7519	147	6.4433	0.0148788	32.4226	1.2403
NX_P61026-1	RAB10 Ras-related protein Rab-10 Iso 1	22526	8.5737	9072.03	13	22	64	3.1594	82	7.08	0.0114671	29.3734	0.6688
NX_Q00325-2	SLC25A3 Phosphate carrier protein_ mitochondrial B	39932	9.6123	9052.48	22	29	59.8338	5.4093	180	6.471	0.0206935	83.3926	3.3703
NX_P24752-1	ACAT1 Acetyl-CoA acetyltransferase_ mitochondrial Iso 1	45170	9.1201	9002.22	22	42	59.0164	2.5199	131	7.3321	0.0153128	28.4092	1.2922
NX_P50914-1	RPL14 60S ribosomal protein L14 Iso 1	23417	11.4053	8933.39	12	15	27.907	3.978	74	6.4005	0.0104325	93.2841	2.1965
NX_P04222-1	HLA-C HLA class I histocompatibility antigen_ Cw-3 alpha chain Iso 1	40835	5.9429	8910.18	14	26	38.2514	1.8781	112	6.7097	0.0161519	3.2075	0.1323
NX_P0C0S8-1	HIST1H2AG;HIST1H2AI;HIST1H2AK;HIST1H2AL;HIST1H2AM Histone H2A type 1 Iso 1	14082	11.3335	8896.28	4	9	30	0.3994	37	5.5857	0.0161198	0	0
NX_P32969-1	RPL9;RPL9P7;RPL9P8;RPL9P9 60S ribosomal protein L9 Iso 1	21849	10.3711	8869.17	9	16	56.7708	5.6064	93	7.3357	0.0123138	43.462	0.9552
NX_P39023-1	RPL3 60S ribosomal protein L3 Iso 1	46079	10.6187	8836.97	22	39	44.9132	4.4583	211	7.2675	0.0172198	103.913	4.821
NX_A5A3E0-1	POTEF POTE ankyrin domain family member F Iso 1	121366	5.7715	8836.42	29	114	17.1163	6.6491	182	6.9293	0.0294862	106.13	13.0644
NX_P83731-1	RPL24 60S ribosomal protein L24 Iso 1	17767	11.6851	8822.6	7	18	31.8471	2.4023	69	6.9882	0.0109347	68.4035	1.2239
NX_P11279-1	LAMP1 Lysosome-associated membrane glycoprotein 1 Iso 1	44853	8.8374	8821.13	8	32	25.1799	6.1691	76	5.2396	0.0133116	74.1059	3.3641
NX_P40429-1	RPL13A 60S ribosomal protein L13a Iso 1	23562	11.354	8790.76	20	23	45.8128	3.8811	90	6.5939	0.0129811	60.9094	1.4396
NX_P62701-1	RPS4X 40S ribosomal protein S4_ X isoform Iso 1	29579	10.5864	8773.58	19	25	57.7947	2.9523	137	5.4359	0.0157914	44.7905	1.3359
NX_P46776-1	RPL27A 60S ribosomal protein L27a Iso 1	16551	11.4214	8728.51	12	9	35.1351	4.0747	64	5.9901	0.0119855	76.0798	1.2687
NX_P62906-1	RPL10A 60S ribosomal protein L10a Iso 1	24815	10.3564	8615.01	11	22	46.5438	4.4717	137	5.6491	0.0135285	91.6756	2.2921
NX_P62070-1	RRAS2 Ras-related protein R-Ras2 Iso 1	23384	5.6382	8596.7	9	21	46.0784	3.3603	75	7.0495	0.0159104	38.4311	0.908
NX_P46778-1	RPL21 60S ribosomal protein L21 Iso 1	18553	10.9102	8570.04	12	18	46.25	4.6843	73	6.2635	0.0131373	68.5242	1.2761
NX_P36873-1	PPP1CC Serine/threonine-protein phosphatase PP1-gamma catalytic subunit Iso 1	36959	6.1011	8524.91	14	27	53.87	4.1786	131	6.2195	0.0152484	3.2158	0.1213
NX_P25705-1	ATP5F1A ATP synthase subunit alpha_ mitochondrial Iso 1	59713	9.4321	8473.05	22	51	41.7722	3.4698	220	6.5942	0.0145166	48.7502	2.9184
NX_P08708-1	RPS17 40S ribosomal protein S17 Iso 1	15540	10.2407	8455.99	7	13	55.5556	2.9945	61	6.9796	0.0157714	24.5288	0.3828
NX_P06748-1	NPM1 Nucleophosmin Iso 1	32554	4.4443	8445.94	8	26	23.4694	3.4291	61	7.0575	0.0176907	0	0
NX_P62140-1	PPP1CB Serine/threonine-protein phosphatase PP1-beta catalytic subunit Iso 1	37162	5.7715	8397.17	13	28	45.8716	3.8661	127	6.5159	0.0159561	11.9683	0.4546
NX_P54886-1	ALDH18A1 Delta-1-pyrroline-5-carboxylate synthase Long	87247	6.6768	8387.07	41	68	46.6667	2.69	330	6.0803	0.0163231	0	0
NX_Q14126-1	DSG2 Desmoglein-2 Iso 1	122217	4.9541	8343.05	39	82	44.7227	4.1275	380	6.8167	0.0171551	75.0532	9.2385
NX_P63000-2	RAC1 Ras-related C3 botulinum toxin substrate 1 B	23452	8.751	8285.84	9	18	45.0237	3.7465	101	6.6095	0.0159445	88.0412	2.1012
NX_Q9NVA2-1	SEPT11 Septin-11 Iso 1	49367	6.3633	8254.74	23	49	56.4103	5.2955	183	6.4717	0.0139908	51.8965	2.5784
NX_P31946-2	YWHAB 14-3-3 protein beta/alpha Short	27832	4.5674	8251.96	12	25	59.4262	7.5407	98	8.0858	0.0163587	34.1721	0.9556
NX_Q9NZN4-1	EHD2 EH domain-containing protein 2 Iso 1	61122	6.0015	8140.85	26	51	59.4843	2.8004	213	7.0329	0.0130692	40.5665	2.488
NX_O00159-3	MYO1C Unconventional myosin-Ic Iso 3	119553	9.7266	8135.48	51	94	55.9387	3.2993	453	7.2281	0.0152633	74.1555	8.9303
NX_Q92930-1	RAB8B Ras-related protein Rab-8B Iso 1	23569	9.4321	8075.66	8	20	39.6135	7.0818	65	6.4808	0.0141637	3.7529	0.0892
NX_P62826-1	RAN GTP-binding nuclear protein Ran Iso 1	24407	7.3125	8042.25	10	20	41.6667	1.3598	77	5.1129	0.0130424	51.8377	1.2749
NX_P13073-1	COX4I1 Cytochrome c oxidase subunit 4 isoform 1_ mitochondrial Iso 1	19564	9.9155	8038.87	10	18	43.787	1.7493	56	5.8461	0.0151413	34.4687	0.6768
NX_P63010-1	AP2B1 AP-2 complex subunit beta Iso 1	104486	5.0552	8000.65	50	76	55.2828	2.8587	386	6.8268	0.0162247	51.4453	5.4257
NX_O43615-1	TIMM44 Mitochondrial import inner membrane translocase subunit TIM44 Iso 1	51323	8.4346	7903.3	28	52	51.7699	2.4275	205	6.3107	0.0152998	51.2165	2.6478
NX_P62805-1	HIST1H4A;HIST1H4B;HIST1H4C;HIST1H4D;HIST1H4E;HIST1H4F;HIST1H4H;HIST1H4I;HIST1H4J;HIST1H4K;HIST1H4L;HIST2H4A;HIST2H4B;HIST4H4 Histone H4 Iso 1	11360	11.7671	7871.24	10	11	55.3398	3.3783	41	6.4547	0.0118414	28.9631	0.3292
NX_P35609-1	ACTN2 Alpha-actinin-2 Iso 1	103788	5.1533	7842.32	23	87	28.6353	5.5038	212	6.8396	0.0182921	3.1399	0.3279
NX_Q9Y3L5-1	RAP2C Ras-related protein Rap-2c Iso 1	20731	4.6729	7836.5	10	18	61.7486	4.6754	81	5.2221	0.0134608	16.555	0.3472
NX_P62829-1	RPL23 60S ribosomal protein L23 Iso 1	14856	10.9395	7793.81	8	14	65.7143	0.7133	67	6.226	0.0179432	57.7326	0.8648
NX_P20340-2	RAB6A Ras-related protein Rab-6A Iso 2	23533	5.2266	7757.26	13	24	69.2308	8.2582	85	6.7499	0.0130021	31.3381	0.7415
NX_P62899-1	RPL31 60S ribosomal protein L31 Iso 1	14453	10.9688	7731.36	8	13	37.6	4.7036	65	6.2691	0.0122644	0	0
NX_P60866-1	RPS20 40S ribosomal protein S20 Iso 1	13364	10.4414	7688.65	4	7	42.0168	6.3562	32	4.0056	0.0153136	19.3805	0.2614
NX_P34897-1	SHMT2 Serine hydroxymethyltransferase_ mitochondrial Iso 1	55957	8.5781	7670.88	22	47	49.2063	1.8548	174	6.1174	0.0159814	0	0
NX_P10301-1	RRAS Ras-related protein R-Ras Iso 1	23465	6.5083	7657.71	6	20	41.2844	1.8034	60	6.2277	0.016888	31.841	0.7531
NX_P00367-1	GLUD1 Glutamate dehydrogenase 1_ mitochondrial Iso 1	61359	7.7021	7647.6	34	48	47.3118	3.5993	211	7.0345	0.0144074	39.3771	2.4311
NX_P26641-2	EEF1G Elongation factor 1-gamma Iso 2	56114	7.6626	7614.07	23	45	51.7454	3.1926	199	6.9231	0.0171208	59.3602	3.3534
NX_Q562R1-1	ACTBL2 Beta-actin-like protein 2 Iso 1	41975	5.2515	7433.34	16	38	34.8404	3.3564	170	6.2571	0.020733	356.072	15.078
NX_P62745-1	RHOB Rho-related GTP-binding protein RhoB Iso 1	22109	4.9146	7341.24	13	18	61.7347	1.7229	79	5.9466	0.0139705	28.8159	0.6507
NX_P23396-1	RPS3 40S ribosomal protein S3 Iso 1	26671	10.0415	7308.02	18	27	64.6091	5.0397	127	6.6903	0.0151268	44.8062	1.2035
NX_P84098-1	RPL19 60S ribosomal protein L19 Iso 1	23451	11.8901	7271.81	13	18	33.6735	6.0595	81	6.3442	0.0147794	91.3768	2.1547
NX_Q13509-1	TUBB3 Tubulin beta-3 chain Iso 1	50400	4.6392	7262.29	19	32	52	1.9844	175	6.6472	0.0208849	5.6117	0.2856
NX_Q9NS69-1	TOMM22 Mitochondrial import receptor subunit TOM22 homolog Iso 1	15511	4.0649	7256.42	4	8	33.8028	1.3659	41	8.9413	0.0212919	23.4621	0.3642
NX_P62913-1	RPL11 60S ribosomal protein L11 Iso 1	20239	9.9551	7225.05	7	18	28.6517	2.8335	54	5.6446	0.0131422	0	0
NX_Q9BY67-1	CADM1 Cell adhesion molecule 1 Iso 1	48478	4.7593	7172.14	13	33	40.2715	3.8118	139	7.7257	0.0162069	0	0
NX_P61981-1	YWHAG 14-3-3 protein gamma Iso 1	28284	4.6069	7153.9	8	27	37.6518	2.2176	78	5.7203	0.0105428	18.7228	0.5331
NX_Q9P0L0-1	VAPA Vesicle-associated membrane protein-associated protein A Iso 1	27875	8.9004	7153.34	13	23	44.5783	2.1955	107	6.8934	0.0153492	51.5927	1.4509
NX_Q06830-1	PRDX1 Peroxiredoxin-1 Iso 1	22096	8.2427	7125.15	14	20	76.3819	2.5445	101	7.7262	0.015027	29.5416	0.6599
NX_P40939-1	HADHA Trifunctional enzyme subunit alpha_ mitochondrial Iso 1	82946	9.3413	7065.78	42	63	63.4338	2.416	299	7.4678	0.01726	36.4212	3.0499
NX_Q9BUF5-1	TUBB6 Tubulin beta-6 chain Iso 1	49825	4.5791	7061.68	15	33	39.9103	6.2223	117	6.6408	0.0156291	13.7507	0.6918
NX_Q9UNN8-1	PROCR Endothelial protein C receptor Iso 1	26654	6.7852	7015.94	13	17	41.1765	4.2741	92	5.5295	0.0148694	66.4291	1.7945
NX_Q9UQ80-1	PA2G4 Proliferation-associated protein 2G4 Iso 1	43759	6.1069	7009.74	29	36	59.1371	3.5329	181	6.8727	0.0162159	69.967	3.0876
NX_Q9ULV4-3	CORO1C Coronin-1C Iso 3	58909	7.6113	6992.6	23	44	47.6281	1.2196	193	6.1296	0.0162149	52.8226	3.1559
NX_P19022-1	CDH2 Cadherin-2 Iso 1	99747	4.4429	6978.08	17	53	22.4062	2.4568	158	6.0761	0.0125957	0	0
NX_P11234-1	RALB Ras-related protein Ral-B Iso 1	23393	6.2402	6966.2	12	16	42.233	3.8186	80	6.2825	0.0171748	4.9529	0.1165
NX_P0CG38-1	POTEI POTE ankyrin domain family member I Iso 1	121204	5.7817	6935.64	23	112	20.5581	7.9646	126	8.0723	0.0308705	125.912	15.4791
NX_P51148-1	RAB5C Ras-related protein Rab-5C Iso 1	23467	8.5796	6925.58	8	17	48.6111	6.8041	89	8.0008	0.0176587	42.5048	1.0078
NX_Q93096-1	PTP4A1 Protein tyrosine phosphatase type IVA 1 Iso 1	19802	9.2051	6914.48	8	17	46.8208	3.5167	62	4.5715	0.0142298	24.5396	0.4947
NX_P62249-1	RPS16 40S ribosomal protein S16 Iso 1	16435	10.5688	6826.83	11	19	41.0959	1.4565	61	5.1478	0.0172704	36.8947	0.611
NX_Q9Y277-1	VDAC3 Voltage-dependent anion-selective channel protein 3 Iso 1	30639	8.8301	6824	14	23	56.5371	4.5805	110	7.2784	0.0157774	52.3138	1.6218
NX_P62917-1	RPL8 60S ribosomal protein L8 Iso 1	28007	11.4521	6794.42	15	24	47.0817	3.7588	87	6.4285	0.0125964	57.595	1.6272
NX_Q9Y3U8-1	RPL36 60S ribosomal protein L36 Iso 1	12245	12	6754.02	7	12	32.381	3.579	40	5.3893	0.0122566	44.9162	0.553
NX_P29966-1	MARCKS Myristoylated alanine-rich C-kinase substrate Iso 1	31535	4.2583	6745.09	11	20	66.2651	0.934	130	5.7968	0.0148139	57.8126	1.8341
NX_P61247-1	RPS3A 40S ribosomal protein S3a Iso 1	29925	10.1763	6671.13	14	32	51.8939	7.8086	93	6.9906	0.0148372	56.9984	1.7198
NX_P21291-1	CSRP1 Cysteine and glycine-rich protein 1 Iso 1	20553	8.5532	6657.04	10	19	68.9119	2.1555	81	6.3283	0.0120792	36.7908	0.7882
NX_P36776-1	LONP1 Lon protease homolog_ mitochondrial Iso 1	106422	5.9619	6606.38	47	94	49.5308	5.0168	324	7.4191	0.0140625	43.0955	4.6113
NX_O75396-1	SEC22B Vesicle-trafficking protein SEC22b Iso 1	24577	6.501	6578.23	7	19	34.4186	9.1035	65	6.7414	0.015136	50.8275	1.2616
NX_O95716-1	RAB3D Ras-related protein Rab-3D Iso 1	24251	4.5674	6574.28	7	20	48.4018	3.3463	49	7.4492	0.0132997	1.8468	0.0452
NX_P54709-1	ATP1B3 Sodium/potassium-transporting ATPase subunit beta-3 Iso 1	31492	8.436	6563.48	10	20	52.3298	1.33	100	7.4664	0.0223059	117.903	3.7558
NX_Q15836-1	VAMP3 Vesicle-associated membrane protein 3 Iso 1	11301	9.4087	6527.14	4	8	44	3.5845	42	8.3038	0.0197794	17.6325	0.2004
NX_Q15907-1	RAB11B Ras-related protein Rab-11B Iso 1	24473	5.5474	6514.33	11	20	50	3.242	79	8.1942	0.0199848	30.0631	0.7396
NX_P00505-1	GOT2 Aspartate aminotransferase_ mitochondrial Iso 1	47487	9.2637	6511.36	25	50	50.9302	2.3269	148	6.4647	0.0141854	36.699	1.7585
NX_P13861-1	PRKAR2A cAMP-dependent protein kinase type II-alpha regulatory subunit Iso 1	45489	4.771	6492.61	21	32	67.5743	3.5433	152	7.5456	0.0171888	24.4948	1.1233
NX_O43491-1	EPB41L2 Band 4.1-like protein 2 Iso 1	112519	5.1753	6407.49	52	115	57.3134	5.8704	373	7.6348	0.0156483	36.0876	4.0816
NX_Q02218-1	OGDH 2-oxoglutarate dehydrogenase_ mitochondrial Iso 1	115861	6.3955	6377.12	42	76	43.4995	3.8406	272	6.0358	0.0188954	30.9155	3.6212
NX_P61106-1	RAB14 Ras-related protein Rab-14 Iso 1	23881	5.7979	6349.15	10	21	52.093	1.6864	90	6.9618	0.0126438	31.5664	0.7615
NX_P01893-1	HLA-H Putative HLA class I histocompatibility antigen_ alpha chain H Iso 1	40866	5.8682	6344.79	10	32	36.4641	3.3897	108	6.8889	0.0115604	9.8308	0.4042
NX_Q07021-1	C1QBP Complement component 1 Q subcomponent-binding protein_ mitochondrial Iso 1	31342	4.5469	6336.74	8	20	50	1.0861	76	7.3666	0.0178374	52.7221	1.6745
NX_P38646-1	HSPA9 Stress-70 protein_ mitochondrial Iso 1	73634	5.7803	6224.27	35	75	49.3373	4.7819	241	7.2481	0.0145454	39.6671	2.934
NX_O75390-1	CS Citrate synthase_ mitochondrial Iso 1	51679	8.4507	6209.02	28	33	57.7253	5.4233	185	6.5225	0.0178909	102.222	5.3095
NX_Q96IX5-1	ATP5MD Up-regulated during skeletal muscle growth protein 5 Iso 1	6453	10.0664	6199.68	2	5	43.1034	1.4094	17	4.0629	0.0131583	21.987	0.1432
NX_P06576-1	ATP5F1B ATP synthase subunit beta_ mitochondrial Iso 1	56524	5.0962	6195.42	24	41	69.3762	4.3018	210	7.373	0.0165731	38.9213	2.2014
NX_P37108-1	SRP14 Signal recognition particle 14 kDa protein Iso 1	14560	10.4854	6194.9	5	14	49.2647	1.2827	52	8.8291	0.0140443	27.1559	0.3988
NX_Q14344-1	GNA13 Guanine nucleotide-binding protein subunit alpha-13 Iso 1	44021	7.9966	6192.35	27	41	62.5995	6.9154	152	6.6774	0.0173433	18.9322	0.8404
NX_P09543-1	CNP 2&apos;_3&apos;-cyclic-nucleotide 3&apos;-phosphodiesterase CNPII	47548	9.3618	6158.16	24	46	45.1306	3.7684	155	7.1182	0.0174557	31.8851	1.5298
NX_Q9H7Z7-1	PTGES2 Prostaglandin E synthase 2 Iso 1	41916	9.4072	6125.91	16	37	44.5623	3.9674	123	7.238	0.0140312	27.8479	1.1728
NX_P61513-1	RPL37A 60S ribosomal protein L37a Iso 1	10268	10.8516	6109.81	4	8	41.3043	2.0818	38	5.6267	0.0213106	36.4601	0.383
NX_P15880-1	RPS2 40S ribosomal protein S2 Iso 1	31304	10.6465	6061.5	16	32	41.6382	6.0838	96	5.9131	0.0158765	29.3727	0.9285
NX_P61604-1	HSPE1 10 kDa heat shock protein_ mitochondrial Iso 1	10924	9.4702	6051.05	6	15	64.7059	1.7566	37	4.7585	0.0128365	16.547	0.1809
NX_P42677-1	RPS27 40S ribosomal protein S27 Iso 1	9454	9.835	6028.73	5	8	42.8571	3.187	44	6.3104	0.0129864	47.6144	0.4668
NX_P27824-1	CANX Calnexin Iso 1	67525	4.2686	6012.46	30	50	40.2027	5.1016	220	7.2937	0.0196538	88.4235	6.015
NX_O60814-1	HIST1H2BK Histone H2B type 1-K Iso 1	13881	10.7402	6009.71	4	15	35.7143	1.2232	31	7.4086	0.0112737	37.1529	0.5161
NX_Q5ZPR3-1	CD276 CD276 antigen Iso 1	57199	4.5791	5983.58	9	28	19.1011	1.1643	87	8.157	0.015208	47.2912	2.7418
NX_P04181-1	OAT Ornithine aminotransferase_ mitochondrial Iso 1	48504	6.6123	5959.64	22	38	60.5923	4.6656	131	7.6658	0.0137007	27.7252	1.3551
NX_Q9H4G4-1	GLIPR2 Golgi-associated plant pathogenesis-related protein 1 Iso 1	17207	9.7632	5940.05	7	13	60.3896	1.2612	41	5.4138	0.0130645	13.0985	0.227
NX_P35232-1	PHB Prohibitin Iso 1	29785	5.4302	5874.05	12	23	61.3971	4.3886	81	7.2548	0.0217203	22.7638	0.6798
NX_O15427-1	SLC16A3 Monocarboxylate transporter 4 Iso 1	49436	7.8867	5790.96	14	27	18.4946	2.9422	130	5.6967	0.0194154	136.789	6.8527
NX_Q04941-1	PLP2 Proteolipid protein 2 Iso 1	16679	7.0078	5757.72	3	7	8.5526	0.7972	31	5.6965	0.0105812	119.746	2.0396
NX_Q9HAV0-1	GNB4 Guanine nucleotide-binding protein subunit beta-4 Iso 1	37543	5.5283	5680.65	16	22	63.2353	2.3254	127	7.2214	0.0163209	49.6217	1.9009
NX_P43007-1	SLC1A4 Neutral amino acid transporter A Iso 1	55687	5.8315	5595.22	9	28	25.9398	3.5923	83	6.8457	0.0149422	31.4245	1.7636
NX_P00533-1	EGFR Epidermal growth factor receptor Iso 1	134190	6.2344	5594.84	43	109	48.595	5.5474	283	7.3188	0.0156197	57.5865	7.9296
NX_P62753-1	RPS6 40S ribosomal protein S6 Iso 1	28663	11.2896	5593.87	14	27	28.1124	5.7352	77	6.9203	0.0114343	47.638	1.3744
NX_Q96QD8-1	SLC38A2 Sodium-coupled neutral amino acid transporter 2 Iso 1	55989	7.9731	5578.17	10	20	21.1462	5.1736	97	5.6031	0.0174305	44.33	2.4988
NX_P50991-1	CCT4 T-complex protein 1 subunit delta Iso 1	57887	7.7827	5556.43	33	48	61.7811	2.7178	195	6.6174	0.0160554	38.552	2.2529
NX_O43169-1	CYB5B Cytochrome b5 type B Iso 1	16321	4.6875	5528.18	5	14	50.6849	1.1858	42	6.5121	0.0193711	26.1394	0.4299
NX_P59190-2	RAB15 Ras-related protein Rab-15 Iso 2	23502	10.3242	5516.29	6	17	38.9423	5.9756	37	5.9999	0.0114772	0.9958	0.0236
NX_Q15043-1	SLC39A14 Zinc transporter ZIP14 Iso 1	54177	5.0142	5498.75	6	19	20.935	0.9815	87	6.4151	0.0126367	0	0
NX_P05787-1	KRT8 Keratin_ type II cytoskeletal 8 Iso 1	53671	5.3408	5490.79	33	46	57.971	4.2359	219	7.7488	0.0159776	30.9462	1.6619
NX_P62081-1	RPS7 40S ribosomal protein S7 Iso 1	22113	10.582	5430.99	6	22	33.5052	3.5502	58	4.8365	0.0192158	27.7583	0.6142
NX_Q96CW1-1	AP2M1 AP-2 complex subunit mu Iso 1	49623	9.8848	5422.66	24	38	51.7241	4.4372	160	7.7418	0.016681	0	0
NX_P50454-1	SERPINH1 Serpin H1 Iso 1	46411	9.0439	5399.35	21	36	56.2201	3.7057	166	7.3584	0.0160412	39.2164	1.8257
NX_E9PAV3-1	NACA Nascent polypeptide-associated complex subunit alpha_ muscle-specific form skNAC	205293	10.0386	5385.49	11	158	7.7478	6.435	64	9.4233	0.0152469	23.2402	4.79
NX_P53396-1	ACLY ATP-citrate synthase Iso 1	120762	6.9507	5368.99	45	98	41.0536	6.2549	279	7.578	0.0165433	33.4642	4.0743
NX_O43491-4	EPB41L2 Band 4.1-like protein 2 Iso 4	95483	5.4507	5348.04	38	102	51.8779	6.2575	301	7.7226	0.0153346	20.8368	1.9991
NX_P26232-2	CTNNA2 Catenin alpha-2 Iso 2	100383	5.5986	5309.34	18	87	22.8729	5.5699	151	6.5471	0.0132333	3.2179	0.3254
NX_Q58FF3-1	HSP90B2P Putative endoplasmin-like protein Iso 1	45829	4.9658	5258.75	12	51	23.0576	4.0255	73	8.0572	0.0135864	1.5463	0.0717
NX_P14618-1	PKM Pyruvate kinase PKM M2	57900	7.7534	5243.61	31	49	70.0565	6.0293	218	8.1516	0.0175726	48.0317	2.8102
NX_P07951-2	TPM2 Tropomyosin beta chain Iso 2	32969	4.437	5231.16	13	37	41.1972	1.9373	118	6.3242	0.0127582	29.3441	0.9697
NX_P07951-1	TPM2 Tropomyosin beta chain Iso 1	32830	4.4634	5173.81	18	36	49.2958	3.4177	121	6.3863	0.0116947	18.2078	0.6002
NX_P04843-1	RPN1 Dolichyl-diphosphooligosaccharide--protein glycosyltransferase subunit 1 Iso 1	68526	5.9268	5135.46	29	54	50.4119	2.4531	212	6.074	0.0148619	36.8851	2.5334
NX_P54652-1	HSPA2 Heat shock-related 70 kDa protein 2 Iso 1	69977	5.4082	5073.85	13	57	22.8482	4.7856	103	6.9301	0.0124342	5.7314	0.403
NX_Q9Y305-1	ACOT9 Acyl-coenzyme A thioesterase 9_ mitochondrial Iso 1	49869	8.7349	5064.46	17	46	39.4077	3.1297	124	7.8758	0.0177334	0	0
NX_Q07065-1	CKAP4 Cytoskeleton-associated protein 4 Iso 1	65982	5.5415	5043.08	23	71	49.3355	3.43	191	7.2118	0.0132659	34.4515	2.2785
NX_Q96S97-1	MYADM Myeloid-associated differentiation marker Iso 1	35250	8.0581	5033.44	5	17	23.2919	4.1273	45	5.8178	0.0171815	29.6784	1.0706
NX_Q3ZCM7-1	TUBB8 Tubulin beta-8 chain Iso 1	49743	4.5967	5033.13	12	32	25.6757	7.1575	105	5.3187	0.0161651	0.1776	0.0089
NX_P49448-1	GLUD2 Glutamate dehydrogenase 2_ mitochondrial Iso 1	61395	8.5723	5028.79	24	48	40.3226	6.7961	144	7.5833	0.013683	38.8787	2.4018
NX_P13797-1	PLS3 Plastin-3 Iso 1	70766	5.2632	5019.17	34	58	60.7937	3.4737	248	6.6627	0.0161888	35.4026	2.5251
NX_P78310-1	CXADR Coxsackievirus and adenovirus receptor Iso 1	40004	7.4355	4963.33	14	33	52.3288	9.518	86	7.7962	0.0145695	32.8204	1.3325
NX_P04075-1	ALDOA Fructose-bisphosphate aldolase A Iso 1	39395	8.0654	4934.93	18	34	55.2198	4.9772	129	7.3805	0.0140646	72.083	2.8744
NX_Q6UB35-1	MTHFD1L Monofunctional C1-tetrahydrofolate synthase_ mitochondrial Iso 1	105723	7.9775	4918.66	35	85	33.0266	5.2807	203	7.5879	0.0152825	35.0536	3.7403
NX_Q9NQC3-6	RTN4 Reticulon-4 Iso 6	108382	4.3154	4898.19	17	85	25.7606	6.1575	81	6.798	0.0161012	6.265	0.6819
NX_Q04917-1	YWHAH 14-3-3 protein eta Iso 1	28201	4.5615	4887.73	9	29	35.3659	3.9888	61	6.8404	0.0133872	7.4542	0.2116
NX_P62269-1	RPS18 40S ribosomal protein S18 Iso 1	17707	11.4141	4873.46	10	20	42.7632	3.0996	60	4.3142	0.012942	34.596	0.613
NX_Q08043-1	ACTN3 Alpha-actinin-3 Iso 1	103176	5.2163	4866.17	22	89	31.2986	7.8489	147	7.6862	0.0173423	3.1345	0.3259
NX_P63027-1	VAMP2 Vesicle-associated membrane protein 2 Iso 1	12654	8.7012	4849.27	4	8	37.931	3.648	33	9.4133	0.0211413	6.125	0.0779
NX_Q9NSE4-1	IARS2 Isoleucine--tRNA ligase_ mitochondrial Iso 1	113719	6.7852	4817.52	42	83	45.5534	3.3905	310	6.5266	0.016431	45.2076	5.1881
NX_Q14568-1	HSP90AA2P Heat shock protein HSP 90-alpha A2 Iso 1	39340	4.377	4815.89	11	64	38.484	5.3366	114	7.1348	0.0150523	36.2777	1.4322
NX_P14618-2	PKM Pyruvate kinase PKM M1	58025	7.5557	4815.47	29	50	63.8418	5.7788	193	8.2268	0.0172315	48.0317	2.8135
NX_P60763-1	RAC3 Ras-related C3 botulinum toxin substrate 3 Iso 1	21365	8.1592	4807.78	6	15	30.2083	4.7709	39	7.0383	0.0134403	5.7547	0.1253
NX_Q96AG4-1	LRRC59 Leucine-rich repeat-containing protein 59 Iso 1	34908	10.0283	4807.75	16	33	50.1629	1.3574	129	7.5446	0.0149494	86.5806	3.0589
NX_Q9NRW1-1	RAB6B Ras-related protein Rab-6B Iso 1	23446	5.2163	4791.06	9	23	51.9231	10.691	52	6.6372	0.0116499	0.8232	0.0194
NX_P30101-1	PDIA3 Protein disulfide-isomerase A3 Iso 1	56746	5.9312	4766.61	28	54	60.7921	2.2257	170	6.4007	0.0159856	36.8676	2.1082
NX_P61803-1	DAD1 Dolichyl-diphosphooligosaccharide--protein glycosyltransferase subunit DAD1 Iso 1	12488	6.917	4728.94	4	7	46.9027	1.1845	20	6.3425	0.00990781	7.4584	0.0945
NX_O95292-1	VAPB Vesicle-associated membrane protein-associated protein B/C Iso 1	27211	7.1206	4719.14	6	23	38.6831	2.318	44	6.1277	0.0185459	12.9988	0.3569
NX_P57088-1	TMEM33 Transmembrane protein 33 Iso 1	27959	9.8848	4650.82	8	16	28.7449	8.1173	44	7.0067	0.010136	18.317	0.5187
NX_Q9P2B2-1	PTGFRN Prostaglandin F2 receptor negative regulator Iso 1	98494	6.1465	4603.09	38	71	41.8658	4.6302	333	7.0245	0.0177294	81.7215	8.1334
NX_P06753-2	TPM3 Tropomyosin alpha-3 chain Iso 2	29014	4.5513	4598.84	10	35	36.6936	1.0262	84	5.8698	0.0135826	12.6114	0.369
NX_P61158-1	ACTR3 Actin-related protein 3 Iso 1	47341	5.5107	4594.6	16	40	43.3014	2.3554	105	7.6873	0.0157954	30.1747	1.4432
NX_P06756-1	ITGAV Integrin alpha-V Iso 1	115964	5.3115	4594.06	44	88	41.9847	4.0515	240	6.7518	0.0141284	51.0587	5.9801
NX_P62277-1	RPS13 40S ribosomal protein S13 Iso 1	17211	10.9409	4569.95	6	17	35.7616	1.6745	50	7.1681	0.0156146	46.9386	0.8084
NX_Q04695-1	KRT17 Keratin_ type I cytoskeletal 17 Iso 1	48076	4.7769	4540.03	25	48	59.4907	2.8982	148	7.3085	0.0156075	19.4513	0.9413
NX_Q14160-1	SCRIB Protein scribble homolog Iso 1	174777	4.8267	4525.52	46	128	40.0613	2.7384	213	7.908	0.0164332	24.0465	4.2287
NX_P53985-1	SLC16A1 Monocarboxylate transporter 1 Iso 1	53908	8.7173	4519.35	10	30	15.8	5.2748	116	6.301	0.0097146	98.355	5.373
NX_Q9Y2D5-6	AKAP2 A-kinase anchor protein 2 Iso 4	120556	4.7813	4511.39	41	88	56.6973	6.3951	233	7.9129	0.0174144	40.9872	4.963
NX_Q9UHD8-1	SEPT9 Septin-9 Iso 1	65360	9.312	4477.51	22	56	48.1229	3.0545	120	7.5233	0.0137948	0	0
NX_Q9BYZ2-1	LDHAL6B L-lactate dehydrogenase A-like 6B Iso 1	41916	8.7979	4463.99	4	33	15.748	8.8889	25	5.2734	0.0201774	27.8702	1.1817
NX_P10114-1	RAP2A Ras-related protein Rap-2a Iso 1	20602	4.5278	4463.06	8	19	47.541	2.562	64	6.5595	0.0162361	6.7478	0.1406
NX_Q9BZG1-1	RAB34 Ras-related protein Rab-34 Iso 1	29025	7.8472	4443.01	14	35	52.5097	5.3134	73	6.5186	0.014786	18.7601	0.5534
NX_P46781-1	RPS9 40S ribosomal protein S9 Iso 1	22577	11.0874	4439.16	20	21	55.6701	5.8116	86	5.485	0.0154028	37.1831	0.8421
NX_P48735-1	IDH2 Isocitrate dehydrogenase [NADP]_ mitochondrial Iso 1	50876	8.855	4429.71	23	43	48.0089	5.7508	137	5.7872	0.0131302	33.3539	1.7132
NX_Q13492-1	PICALM Phosphatidylinositol-binding clathrin assembly protein Iso 1	70710	7.9556	4422.95	19	43	36.9632	3.0595	164	7.9816	0.0151886	0	0
NX_Q10589-1	BST2 Bone marrow stromal antigen 2 Iso 1	19756	5.291	4398.88	9	16	26.1111	8.0564	70	5.7851	0.0131499	79.2134	1.5886
NX_P35580-1	MYH10 Myosin-10 Iso 1	228856	5.272	4377.16	43	195	22.8239	6.4473	291	7.1368	0.0146848	6.067	1.3952
NX_P26373-1	RPL13 60S ribosomal protein L13 Iso 1	24246	12.0586	4347.43	10	22	22.2749	2.8919	69	4.7241	0.0111045	81.4225	1.9801
NX_P20020-1	ATP2B1 Plasma membrane calcium-transporting ATPase 1 D	138667	5.644	4342.98	41	106	34.2607	3.5124	315	6.8004	0.0142074	0	0
NX_P06753-5	TPM3 Tropomyosin alpha-3 chain Iso 5	28852	4.5308	4342.11	10	34	37.0968	3.7127	79	6.237	0.013358	1.2663	0.0368
NX_P19256-1	CD58 Lymphocyte function-associated antigen 3 Iso 1	28128	6.3149	4341.16	6	16	28.8	2.9858	42	5.3151	0.00826917	0	0
NX_Q7L1Q6-1	BZW1 Basic leucine zipper and W2 domain-containing protein 1 Iso 1	48012	5.6118	4335.5	21	46	48.4487	3.8174	122	7.213	0.0166563	38.4494	1.8538
NX_P22413-1	ENPP1 Ectonucleotide pyrophosphatase/phosphodiesterase family member 1 Iso 1	104856	6.731	4331.99	29	73	39.3513	3.7621	235	7.3143	0.0166996	48.8083	5.227
NX_P21796-1	VDAC1 Voltage-dependent anion-selective channel protein 1 Iso 1	30753	8.8682	4319.77	17	22	77.0318	4.0951	123	7.6993	0.0142531	30.1816	0.9322
NX_P11940-1	PABPC1 Polyadenylate-binding protein 1 Iso 1	70625	9.813	4315.17	20	55	40.0943	2.2937	117	7.405	0.0149257	20.4524	1.4501
NX_O94973-1	AP2A2 AP-2 complex subunit alpha-2 Iso 1	103895	6.5303	4313.7	27	68	31.6294	3.6615	157	7.0292	0.0150488	5.3132	0.5572
NX_Q6DD88-1	ATL3 Atlastin-3 Iso 1	60503	5.2998	4305.45	27	52	55.8226	4.8393	222	7.213	0.017549	44.5336	2.7165
NX_P12956-1	XRCC6 X-ray repair cross-complementing protein 6 Iso 1	69799	6.2036	4290.11	23	63	40.0657	2.0583	153	7.5795	0.0181864	33.085	2.3202
NX_P51571-1	SSR4 Translocon-associated protein subunit delta Iso 1	18986	5.7231	4283.73	3	12	23.1214	4.3508	51	7.8482	0.0171828	37.2741	0.7145
NX_P08133-1	ANXA6 Annexin A6 Iso 1	75825	5.2646	4280.25	41	76	65.9733	3.553	221	7.4067	0.0160735	29.1773	2.2238
NX_P06753-6	TPM3 Tropomyosin alpha-3 chain Iso 6	28904	4.5205	4279.02	10	33	37.0968	0.9607	75	5.6715	0.0127097	0.2492	0.0072
NX_P16615-1	ATP2A2 Sarcoplasmic/endoplasmic reticulum calcium ATPase 2 Iso 1	114682	5.0522	4279.01	33	80	41.3628	4.8489	264	7.1455	0.0177189	31.406	3.656
NX_P55809-1	OXCT1 Succinyl-CoA:3-ketoacid coenzyme A transferase 1_ mitochondrial Iso 1	56121	7.2202	4277.89	18	41	45	5.1663	92	7.9139	0.0174714	17.5611	0.9942
NX_P24534-1	EEF1B2 Elongation factor 1-beta Iso 1	24748	4.3037	4265.51	13	23	61.7778	5.9113	63	7.654	0.0178847	38.0165	0.9479
NX_Q8NBX0-1	SCCPDH Saccharopine dehydrogenase-like oxidoreductase Iso 1	47121	9.4102	4261.33	9	28	36.8298	0.9486	50	6.2966	0.01242	19.2805	0.9157
NX_O00592-1	PODXL Podocalyxin Iso 1	58599	5.1475	4260.49	15	29	24.1935	5.4309	126	7.0258	0.0142498	0	0
NX_P47914-1	RPL29 60S ribosomal protein L29 Iso 1	17741	12.0791	4260.21	4	11	17.6101	2.051	36	4.367	0.0117323	51.9103	0.9245
NX_Q14141-2	SEPT6 Septin-6 I	48841	6.3589	4243.2	18	46	42.3888	2.7208	115	7.9657	0.0136212	9.8878	0.4866
NX_P42126-1	ECI1 Enoyl-CoA delta isomerase 1_ mitochondrial Iso 1	32795	8.6821	4231.1	12	21	39.7351	2.0783	62	6.6282	0.0122651	25.3234	0.8382
NX_O95837-1	GNA14 Guanine nucleotide-binding protein subunit alpha-14 Iso 1	41544	5.7041	4216.93	11	41	32.6761	5.1808	61	6.6898	0.0137315	13.9186	0.585
NX_P49755-1	TMED10 Transmembrane emp24 domain-containing protein 10 Iso 1	24960	7.2803	4207.41	11	26	43.379	6.105	84	7.7751	0.0133367	38.8126	0.976
NX_P62891-1	RPL39 60S ribosomal protein L39 Iso 1	6402	12.9536	4189.72	3	1	19.6078	2.6978	18	4.9304	0.00940037	38.2272	0.2449
NX_P11166-1	SLC2A1 Solute carrier family 2_ facilitated glucose transporter member 1 Iso 1	54048	8.8608	4187.25	15	21	15.0407	1.602	136	6.0119	0.0112942	112.602	6.1285
NX_Q9NZ45-1	CISD1 CDGSH iron-sulfur domain-containing protein 1 Iso 1	12191	9.4468	4146.93	4	11	34.2593	1.0795	24	8.1453	0.0101315	13.651	0.1689
NX_P51572-1	BCAP31 B-cell receptor-associated protein 31 Iso 1	27974	8.9077	4136.72	8	27	35.7724	6.0931	65	5.9769	0.011417	49.162	1.3789
NX_Q9HB71-1	CACYBP Calcyclin-binding protein Iso 1	26193	8.5825	4134.42	11	27	64.4737	4.4207	48	6.2817	0.0129733	14.3003	0.3764
NX_P43353-1	ALDH3B1 Aldehyde dehydrogenase family 3 member B1 Iso 1	51806	7.4502	4123.9	15	36	48.0769	1.4218	106	7.6022	0.0167763	47.7809	2.5069
NX_Q58FF6-1	HSP90AB4P Putative heat shock protein HSP 90-beta 4 Iso 1	58227	4.4531	4121.88	8	58	16.6337	6.5464	56	5.7044	0.0109491	2.1449	0.1263
NX_P49748-1	ACADVL Very long-chain specific acyl-CoA dehydrogenase_ mitochondrial Iso 1	70345	8.9912	4110.7	40	54	62.1374	6.2202	186	7.4959	0.0155364	0	0
NX_O00410-1	IPO5 Importin-5 Iso 1	123549	4.645	4110.18	45	80	57.0647	3.5252	312	7.8508	0.0139117	41.5872	5.2031
NX_A0FGR8-1	ESYT2 Extended synaptotagmin-2 Iso 1	102294	9.6064	4102.12	30	78	42.5624	2.9331	167	8.2957	0.0190844	64.6697	6.6526
NX_P09493-4	TPM1 Tropomyosin alpha-1 chain Iso 4	32827	4.4971	4099.06	12	36	38.3803	2.7934	86	7.3976	0.0145707	3.719	0.1222
NX_P17813-1	ENG Endoglin Long	70533	6.1392	4093.23	19	38	41.7933	4.4344	120	7.0629	0.0154627	26.5281	1.8995
NX_O95831-1	AIFM1 Apoptosis-inducing factor 1_ mitochondrial Iso 1	66858	9.2607	4075.13	19	46	35.8891	1.8528	106	8.0069	0.0195772	20.2798	1.3625
NX_P62244-1	RPS15A 40S ribosomal protein S15a Iso 1	14829	10.604	4059.28	9	14	64.6154	7.3933	65	7.3439	0.0195894	29.1028	0.4352
NX_Q7L0Y3-1	TRMT10C tRNA methyltransferase 10 homolog C Iso 1	47316	9.7251	4028.32	28	43	63.7717	2.5294	177	7.6943	0.0153937	24.8193	1.1822
NX_O00264-1	PGRMC1 Membrane-associated progesterone receptor component 1 Iso 1	21657	4.3433	3982.78	12	22	50.2564	3.3546	61	6.5003	0.0159279	43.8827	0.956
NX_P67809-1	YBX1 Nuclease-sensitive element-binding protein 1 Iso 1	35902	10.1353	3952.26	11	28	44.7531	0.7751	58	7.1524	0.0127743	21.1956	0.7614
NX_Q09160-1	HLA-A HLA class I histocompatibility antigen_ A-80 alpha chain Iso 1	40766	5.8638	3933.51	10	29	43.8356	4.1159	105	7.3934	0.0112734	5.3584	0.2201
NX_P55060-1	CSE1L Exportin-2 Iso 1	110346	5.4067	3923.52	32	74	39.6498	5.7921	97	8.2181	0.0186064	0	0
NX_P20339-2	RAB5A Ras-related protein Rab-5A Iso 2	22164	9.1479	3919.87	9	17	53.2338	2.2608	57	9.657	0.0141233	7.6172	0.1702
NX_A0FGR8-2	ESYT2 Extended synaptotagmin-2 Iso 2	98840	8.8433	3916.55	30	77	46.0246	2.9426	165	8.3609	0.0194249	16.8395	1.6741
NX_P61020-1	RAB5B Ras-related protein Rab-5B Iso 1	23691	8.2383	3905.12	8	17	48.8372	6.6086	41	8.2871	0.012881	27.0801	0.6482
NX_Q13310-2	PABPC4 Polyadenylate-binding protein 4 Iso 2	69534	9.8643	3894.54	18	58	33.9144	5.0149	95	6.4195	0.0140568	6.3064	0.4402
NX_Q9ULC3-1	RAB23 Ras-related protein Rab-23 Iso 1	26642	6.2124	3877.91	9	22	49.3671	7.3454	52	8.0952	0.0167948	14.8049	0.3981
NX_P34931-1	HSPA1L Heat shock 70 kDa protein 1-like Iso 1	70331	5.6455	3845.13	10	54	20.9048	8.1903	67	7.645	0.0144602	3.1295	0.2215
NX_P21926-1	CD9 CD9 antigen Iso 1	25398	6.9023	3838.58	8	18	22.3684	7.9237	70	5.9161	0.0446364	83.1972	2.162
NX_P06454-1	PTMA Prothymosin alpha Iso 1	12195	3.4482	3807.56	4	10	22.5225	7.4158	27	5.5135	0.0152011	0	0
NX_Q9Y6C9-1	MTCH2 Mitochondrial carrier homolog 2 Iso 1	33308	7.8926	3793.68	14	28	46.8647	3.0237	88	6.1275	0.0151193	34.2877	1.1643
NX_Q00839-1	HNRNPU Heterogeneous nuclear ribonucleoprotein U Iso 1	90527	5.6484	3780.64	32	69	40.8485	3.2038	188	6.9916	0.0157948	40.0322	3.656
NX_P62280-1	RPS11 40S ribosomal protein S11 Iso 1	18418	10.7095	3773.88	11	20	51.8987	2.1944	51	7.5707	0.0129796	20.6133	0.3834
NX_O75844-1	ZMPSTE24 CAAX prenyl protease 1 homolog Iso 1	54777	7.2861	3766.34	8	36	17.8947	2.1307	55	7.7308	0.0148951	13.9437	0.7683
NX_Q15084-1	PDIA6 Protein disulfide-isomerase A6 Iso 1	48091	4.7622	3762.05	15	44	36.8182	8.6072	89	7.6996	0.015411	26.1132	1.267
NX_Q86YS6-1	RAB43 Ras-related protein Rab-43 Iso 1	23324	5.3042	3736.74	3	26	11.7925	1.7479	29	7.3335	0.0122047	12.0199	0.2833
NX_P45880-3	VDAC2 Voltage-dependent anion-selective channel protein 2 Iso 3	31546	7.4678	3734.7	15	21	66.6667	4.3291	99	7.9454	0.0156976	41.4907	1.331
NX_P62851-1	RPS25 40S ribosomal protein S25 Iso 1	13733	10.5762	3724.35	6	10	20.8	0.7351	26	3.4963	0.00995061	38.964	0.5377
NX_Q96IR7-1	HPDL 4-hydroxyphenylpyruvate dioxygenase-like protein Iso 1	39361	6.6006	3719.53	12	25	43.9353	6.0976	73	7.5053	0.0184173	14.2274	0.5652
NX_Q7KZF4-1	SND1 Staphylococcal nuclease domain-containing protein 1 Iso 1	101933	6.75	3694.68	54	93	62.0879	4.4144	309	7.2926	0.0159872	30.1686	3.0978
NX_Q99832-1	CCT7 T-complex protein 1 subunit eta Iso 1	59328	7.519	3689.35	22	48	48.9871	2.3477	118	7.5009	0.0188259	20.2191	1.2107
NX_O15173-1	PGRMC2 Membrane-associated progesterone receptor component 2 Iso 1	23803	4.5425	3682.83	10	26	35.8744	2.4938	55	7.9241	0.0134763	11.8898	0.2839
NX_Q13636-1	RAB31 Ras-related protein Rab-31 Iso 1	21554	6.668	3656.01	8	26	52.5773	2.0251	68	8.4015	0.0198277	19.3281	0.4235
NX_Q13425-1	SNTB2 Beta-2-syntrophin Iso 1	57913	8.9883	3651.76	20	50	42.963	3.2215	116	6.3944	0.0158916	36.2337	2.1163
NX_Q969Q0-1	RPL36AL 60S ribosomal protein L36a-like Iso 1	12460	11.0991	3641.46	6	12	34.9057	2.5023	38	6.6987	0.0130756	52.7404	0.6727
NX_O95297-1	MPZL1 Myelin protein zero-like protein 1 Iso 1	29064	8.9854	3591.68	9	23	26.7658	3.4404	44	5.3623	0.0130877	0	0
NX_P35749-1	MYH11 Myosin-11 Iso 1	227197	5.25	3568.09	34	195	17.14	8.1398	243	7.435	0.0154829	42.4857	9.695
NX_Q09666-2	AHNAK Neuroblast differentiation-associated protein AHNAK Iso 2	16050	5.1826	3560.14	3	17	38.255	0.8507	34	9.2268	0.0189578	18.0766	0.2924
NX_Q99808-2	SLC29A1 Equilibrative nucleoside transporter 1 Iso 2	58924	8.0947	3554.72	9	36	16.6355	1.4793	90	7.8311	0.0117088	65.866	3.9325
NX_P62854-1	RPS26 40S ribosomal protein S26 Iso 1	13007	11.4229	3552.89	2	8	20.8696	1.1676	21	4.9326	0.0138602	22.9136	0.3048
NX_Q9BSJ8-1	ESYT1 Extended synaptotagmin-1 Iso 1	122780	5.458	3535.96	42	87	48.6413	5.1688	269	7.4184	0.0182582	31.4166	3.8759
NX_Q14974-1	KPNB1 Importin subunit beta-1 Iso 1	97108	4.4868	3526.32	31	65	42.2374	4.9026	170	6.6184	0.0158046	34.6018	3.4077
NX_Q9BVK6-1	TMED9 Transmembrane emp24 domain-containing protein 9 Iso 1	27260	8.1973	3520.31	7	24	45.5319	9.1773	53	8.4529	0.0139735	24.1913	0.6626
NX_O75718-1	CRTAP Cartilage-associated protein Iso 1	46531	5.3848	3486.93	13	47	35.4115	6.0651	71	7.4949	0.0151593	17.9493	0.847
NX_Q8WWI1-3	LMO7 LIM domain only protein 7 Iso 3	153574	7.6479	3470.59	58	143	51.0749	4.5573	354	8.1177	0.014915	45.6426	7.0608
NX_Q6IAA8-1	LAMTOR1 Ragulator complex protein LAMTOR1 Iso 1	17733	4.8325	3465.97	6	13	57.764	1.8775	32	4.2913	0.0141199	16.2663	0.2905
NX_Q9H2H9-1	SLC38A1 Sodium-coupled neutral amino acid transporter 1 Iso 1	54012	6.6372	3461.96	11	28	27.9261	2.4636	98	7.3787	0.0168966	78.4458	4.289
NX_Q92599-2	SEPT8 Septin-8 Iso 2	49783	5.7056	3449.42	14	49	40.0932	4.9096	78	6.9078	0.0119198	7.645	0.383
NX_P33527-1	ABCC1 Multidrug resistance-associated protein 1 Iso 1	171480	6.6958	3444.41	52	115	40.823	2.9001	377	7.2422	0.0164097	55.6296	9.6249
NX_O95197-3	RTN3 Reticulon-3 Iso 3	25592	8.7598	3438.84	5	14	34.322	0.8735	39	6.8416	0.0119367	52.7423	1.3597
NX_Q8WWI1-1	LMO7 LIM domain only protein 7 Iso 1	192575	8.0273	3433.52	64	191	43.672	5.1236	355	8.1679	0.0148301	4.3373	0.842
NX_Q9BTT6-1	LRRC1 Leucine-rich repeat-containing protein 1 Iso 1	59204	4.749	3426.22	10	41	31.4886	8.2759	33	11.4229	0.0163617	11.149	0.6688
NX_Q9Y6M7-13	SLC4A7 Sodium bicarbonate cotransporter 3 Iso 13	127721	6.3398	3418.78	23	102	23.0837	4.1973	143	5.7838	0.0134173	0	0
NX_Q9Y6M5-1	SLC30A1 Zinc transporter 1 Iso 1	55264	6.0117	3405.16	11	32	29.9803	1.8367	98	6.6365	0.0147478	44.2592	2.493
NX_Q9UL25-1	RAB21 Ras-related protein Rab-21 Iso 1	24332	7.916	3400.16	8	23	45.7778	1.1915	54	7.1404	0.020541	13.5998	0.3366
NX_P43307-1	SSR1 Translocon-associated protein subunit alpha Iso 1	32215	4.1733	3356.93	6	16	28.3217	2.5687	47	8.0633	0.0168983	22.5029	0.7254
NX_P05783-1	KRT18 Keratin_ type I cytoskeletal 18 Iso 1	48028	5.168	3354.23	16	43	44.8837	4.6492	103	7.8513	0.0147149	26.6023	1.2785
NX_P50148-1	GNAQ Guanine nucleotide-binding protein G(q) subunit alpha Iso 1	42115	5.3408	3345.53	17	38	50.6964	3.9099	80	7.5839	0.0143044	12.4775	0.5294
NX_P09211-1	GSTP1 Glutathione S-transferase P Iso 1	23341	5.2822	3342.47	7	16	39.5238	4.8839	45	9.3876	0.0149133	14.7028	0.3467
NX_O60506-1	SYNCRIP Heterogeneous nuclear ribonucleoprotein Q Iso 1	69559	8.7861	3281.32	20	57	38.6838	4.4463	102	7.639	0.0136861	0	0
NX_P46459-1	NSF Vesicle-fusing ATPase Iso 1	82542	6.5244	3265.38	37	76	46.6398	4.9433	188	6.9965	0.0175718	26.0867	2.168
NX_P59998-1	ARPC4 Actin-related protein 2/3 complex subunit 4 Iso 1	19654	8.7847	3263.11	9	18	56.5476	2.6954	38	7.8133	0.0141755	22.6188	0.4474
NX_Q8IXS6-2	PALM2 Paralemmin-2 Iso 2	45409	4.8267	3259.86	16	45	52.5547	3.1087	104	8.2565	0.0179359	16.7748	0.767
NX_Q9P2X0-1	DPM3 Dolichol-phosphate mannosyltransferase subunit 3 Iso 1	10087	5.5796	3258.89	3	5	29.3478	3.9927	19	5.3517	0.0105699	20.261	0.208
NX_Q8NC51-1	SERBP1 Plasminogen activator inhibitor 1 RNA-binding protein Iso 1	44938	9.1304	3255.83	14	47	38.9706	5.2612	90	9.2466	0.0193175	32.6317	1.4692
NX_P43897-1	TSFM Elongation factor Ts_ mitochondrial Iso 1	35368	8.4741	3243.32	17	32	78.1538	5.5082	77	8.9895	0.0160285	16.8906	0.6036
NX_O94826-1	TOMM70 Mitochondrial import receptor subunit TOM70 Iso 1	67412	6.772	3241.13	25	54	58.8816	5.4676	143	8.3128	0.0166894	23.696	1.6146
NX_O95197-7	RTN3 Reticulon-3 Iso 7	100761	4.6406	3238.05	7	84	11.087	11.1017	37	8.9233	0.0134578	1.4731	0.1493
NX_Q9H1C7-1	CYSTM1 Cysteine-rich and transmembrane domain-containing protein 1 Iso 1	10623	3.9595	3215.58	1	6	10.3093	0.0556	12	5.7793	0.0112466	26.8603	0.2947
NX_Q9Y2Q3-1	GSTK1 Glutathione S-transferase kappa 1 Iso 1	25480	8.7349	3215.03	7	20	36.2832	4.0412	52	5.9867	0.0124197	20.0449	0.5134
NX_Q9Y666-1	SLC12A7 Solute carrier family 12 member 7 Iso 1	119028	6.2622	3162.83	26	71	30.9326	4.2152	157	8.2625	0.0194634	21.6569	2.6066
NX_Q9H0C2-1	SLC25A31 ADP/ATP translocase 4 Iso 1	34999	10.2378	3161.1	9	32	23.4921	7.7792	54	7.0127	0.0144772	5.702	0.2013
NX_Q10567-3	AP1B1 AP-1 complex subunit beta-1 C	103497	4.856	3153.61	27	76	31.5229	4.852	172	7.3526	0.0138564	1.3951	0.1458
NX_Q8TB61-1	SLC35B2 Adenosine 3&apos;-phospho 5&apos;-phosphosulfate transporter 1 Iso 1	47483	9.3193	3147.02	9	22	22.9167	8.2258	44	7.8481	0.0190668	0	0
NX_O00186-1	STXBP3 Syntaxin-binding protein 3 Iso 1	67720	7.6978	3138.61	25	60	46.7905	1.6636	139	7.5013	0.0150408	22.4878	1.5444
NX_P50990-1	CCT8 T-complex protein 1 subunit theta Iso 1	59582	5.272	3114.65	23	57	50.9124	4.7372	134	7.2259	0.0153967	0	0
NX_Q9H4G0-1	EPB41L1 Band 4.1-like protein 1 Iso 1	98442	5.2866	3102.45	32	89	41.2032	4.8376	161	6.8468	0.0145794	5.6072	0.5555
NX_O15145-1	ARPC3 Actin-related protein 2/3 complex subunit 3 Iso 1	20533	8.8037	3099.03	8	19	55.618	4.1864	46	9.0029	0.0131426	20.6184	0.4283
NX_Q9BT22-1	ALG1 Chitobiosyldiphosphodolichol beta-mannosyltransferase Iso 1	52484	6.8247	3095.97	10	34	29.3103	6.6684	41	5.9047	0.015238	9.9206	0.5289
NX_Q15599-1	SLC9A3R2 Na(+)/H(+) exchange regulatory cofactor NHE-RF2 Iso 1	37390	7.9043	3088.97	8	35	26.1128	2.5208	52	5.5179	0.0135505	0	0
NX_O15439-1	ABCC4 Multidrug resistance-associated protein 4 Iso 1	149431	8.1445	3069.7	48	104	35.1698	4.5317	214	7.3281	0.0134351	31.3145	4.7109
NX_Q6IQ22-1	RAB12 Ras-related protein Rab-12 Iso 1	27231	8.5107	3055.7	6	27	23.3607	1.3272	32	7.7569	0.0117527	2.0806	0.0574
NX_P63167-1	DYNLL1 Dynein light chain 1_ cytoplasmic Iso 1	10359	7.2246	3047.23	2	7	37.0787	0.2047	18	8.7763	0.0163889	12.519	0.1319
NX_Q9H4G0-4	EPB41L1 Band 4.1-like protein 1 Iso 4	78782	6.6606	3044.5	26	70	41.7974	4.9894	158	6.716	0.0151198	7.2855	0.5776
NX_Q9H4G0-2	EPB41L1 Band 4.1-like protein 1 Iso 2	87591	5.5488	3038.51	28	80	39.7946	4.8153	165	6.5579	0.0148061	29.0861	2.5658
NX_P20338-1	RAB4A Ras-related protein Rab-4A Iso 1	24374	5.7231	3035.87	6	24	32.1101	5.3204	30	6.4935	0.0132324	3.4606	0.0854
NX_P04844-1	RPN2 Dolichyl-diphosphooligosaccharide--protein glycosyltransferase subunit 2 Iso 1	69241	5.332	3027.35	20	41	48.6529	5.0976	130	7.8259	0.0130951	26.7617	1.8572
NX_Q8WTV0-2	SCARB1 Scavenger receptor class B member 1 Iso 1	56935	7.8882	3023.15	17	36	28.8802	6.4124	123	7.3357	0.0150346	0	0
NX_P27701-1	CD82 CD82 antigen Iso 1	29605	4.9629	3005.99	8	19	30.7116	7.3765	63	7.6843	0.0150175	0	0
NX_Q9Y6M7-3	SLC4A7 Sodium bicarbonate cotransporter 3 Iso 3	114131	6.9214	2990.75	20	86	22.5933	5.0452	127	6.2871	0.0130736	0.5541	0.0639
NX_Q14247-1	CTTN Src substrate cortactin Iso 1	61548	5.0771	2980.89	17	50	35.6364	7.1715	98	8.1648	0.0133851	34.4406	2.127
NX_P04264-1	KRT1 Keratin_ type II cytoskeletal 1 Iso 1	65998	8.2661	2979.65	24	50	42.5466	4.1042	168	6.7674	0.0147248	31.8604	2.1095
NX_Q9UJS0-1	SLC25A13 Calcium-binding mitochondrial carrier protein Aralar2 Iso 1	74128	8.77	2974.88	22	56	42.3704	5.0914	128	7.448	0.0167615	18.9258	1.4114
NX_P50395-1	GDI2 Rab GDP dissociation inhibitor beta Iso 1	50630	6.0557	2964.28	19	44	61.573	5.7784	102	7.3132	0.0163226	18.325	0.9368
NX_P20336-1	RAB3A Ras-related protein Rab-3A Iso 1	24968	4.6626	2961.11	4	19	15.4545	4.1175	29	6.2549	0.0107785	4.0769	0.1028
NX_P38405-1	GNAL Guanine nucleotide-binding protein G(olf) subunit alpha Iso 1	44280	6.2183	2958.98	15	33	49.3438	6.8957	67	7.6434	0.0152607	0.9794	0.0439
NX_Q96DA2-1	RAB39B Ras-related protein Rab-39B Iso 1	24606	7.8472	2934.34	5	23	16.4319	6.2551	27	5.9409	0.0109294	20.7568	0.5158
NX_P49006-1	MARCKSL1 MARCKS-related protein Iso 1	19517	4.4531	2928.5	6	15	54.8718	7.5287	40	7.631	0.0113392	30.6347	0.6
NX_P20337-1	RAB3B Ras-related protein Rab-3B Iso 1	24742	4.6538	2911.03	6	19	36.0731	3.4011	29	7.9453	0.0125864	0.3394	0.0085
NX_P61018-1	RAB4B Ras-related protein Rab-4B Iso 1	23571	5.7056	2901.28	5	21	31.9249	4.5742	31	6.9073	0.0124289	3.857	0.0921
NX_P02533-1	KRT14 Keratin_ type I cytoskeletal 14 Iso 1	51529	4.8984	2887.73	15	47	26.2712	1.6173	82	6.9893	0.0139455	0.3203	0.0166
NX_P24539-1	ATP5PB ATP synthase F(0) complex subunit B1_ mitochondrial Iso 1	28890	9.6563	2887.18	15	25	65.2344	4.0217	85	7.2439	0.0167701	32.8411	0.9513
NX_P23526-1	AHCY Adenosylhomocysteinase Iso 1	47685	5.8901	2878.74	18	32	41.8981	1.9012	98	7.3336	0.0206797	25.5609	1.2342
NX_Q15365-1	PCBP1 Poly(rC)-binding protein 1 Iso 1	37473	6.7148	2875.3	11	28	50	2.5694	63	7.6164	0.0149427	21.0418	0.7998
NX_P26639-1	TARS Threonine--tRNA ligase_ cytoplasmic Iso 1	83381	6.2153	2874.76	34	63	48.1328	2.8414	180	8.0594	0.0180069	28.2088	2.3793
NX_P46782-1	RPS5 40S ribosomal protein S5 Iso 1	22862	10.0913	2874.58	7	18	36.7647	2.0148	55	9.3549	0.0154473	43.2841	0.9976
NX_P53675-2	CLTCL1 Clathrin heavy chain 2 Iso 2	180180	5.4272	2860.03	38	130	26.0897	6.0835	242	6.146	0.0144402	2.0874	0.3805
NX_P47813-1	EIF1AX Eukaryotic translation initiation factor 1A_ X-chromosomal Iso 1	16450	4.8794	2854.3	8	16	60.4167	7.3395	39	7.8078	0.0174697	18.036	0.2989
NX_P07947-1	YES1 Tyrosine-protein kinase Yes Iso 1	60762	6.3076	2842.85	23	43	50.6446	5.0257	134	7.736	0.0218367	23.4834	1.4399
NX_Q9BQ69-1	MACROD1 O-acetyl-ADP-ribose deacetylase MACROD1 Iso 1	35482	9.8262	2825.31	8	28	37.2308	10.0164	59	8.2583	0.0175879	30.1638	1.0865
NX_O75915-1	ARL6IP5 PRA1 family protein 3 Iso 1	21600	10.1045	2820.21	6	12	27.1277	5.4585	50	5.4399	0.0215254	17.2247	0.3723
NX_P59998-2	ARPC4 Actin-related protein 2/3 complex subunit 4 Iso 2	71672	5.4873	2814.12	11	50	20.32	4.4121	41	8.6868	0.0153292	22.6188	1.6454
NX_P62263-1	RPS14 40S ribosomal protein S14 Iso 1	16262	10.5264	2813.66	4	13	36.4238	1.5867	35	6.1921	0.0120175	39.4914	0.6494
NX_Q96AC1-1	FERMT2 Fermitin family homolog 2 Iso 1	77810	6.2476	2811.07	29	55	49.4118	5.0964	138	7.8912	0.0170355	30.4918	2.3932
NX_Q99755-3	PIP5K1A Phosphatidylinositol 4-phosphate 5-kinase type-1 alpha Iso 3	61147	8.3789	2810.92	16	51	39.5264	1.7579	99	6.6053	0.0154862	24.0433	1.4821
NX_Q8WX93-1	PALLD Palladin Iso 1	150470	6.6636	2806.41	29	110	31.4534	5.2619	132	8.4701	0.0172739	49.6779	7.5477
NX_P38117-1	ETFB Electron transfer flavoprotein subunit beta Iso 1	27826	8.2456	2805.14	13	21	49.8039	6.874	62	8.3722	0.0157839	16.5788	0.4654
NX_P55209-1	NAP1L1 Nucleosome assembly protein 1-like 1 Iso 1	45345	4.1631	2795.38	10	28	36.8286	2.9635	60	6.4011	0.0130318	0	0
NX_O75489-1	NDUFS3 NADH dehydrogenase [ubiquinone] iron-sulfur protein 3_ mitochondrial Iso 1	30222	7.3623	2793.52	11	31	45.8333	7.9014	47	9.236	0.0201005	14.6352	0.4443
NX_P30048-1	PRDX3 Thioredoxin-dependent peroxide reductase_ mitochondrial Iso 1	27675	7.6934	2783.91	6	19	26.9531	4.2411	37	7.4343	0.0140219	0	0
NX_Q10713-1	PMPCA Mitochondrial-processing peptidase subunit alpha Iso 1	58215	6.4629	2783.48	21	45	54.6667	7.1392	109	6.9636	0.0153296	24.507	1.4402
NX_P42766-1	RPL35 60S ribosomal protein L35 Iso 1	14542	11.48	2781.24	4	10	26.0163	0.8712	55	6.088	0.0118277	59.506	0.8659
NX_Q02809-1	PLOD1 Procollagen-lysine_2-oxoglutarate 5-dioxygenase 1 Iso 1	83497	6.4761	2751.06	21	62	37.8267	3.0094	135	7.427	0.0142005	22.413	1.8854
NX_Q99755-1	PIP5K1A Phosphatidylinositol 4-phosphate 5-kinase type-1 alpha Iso 1	62593	8.2192	2739.72	16	52	38.79	1.9133	98	7.1309	0.0155751	22.0021	1.3881
NX_Q92692-2	NECTIN2 Nectin-2 Alpha	51327	4.8149	2738.6	12	32	30.8977	5.8595	69	6.3965	0.0149526	25.1767	1.3017
NX_Q9P2R7-1	SUCLA2 Succinate--CoA ligase [ADP-forming] subunit beta_ mitochondrial Iso 1	50285	7.2041	2723.54	18	43	45.3564	4.7337	105	7.1728	0.0166845	0	0
NX_Q9C0H2-1	TTYH3 Protein tweety homolog 3 Iso 1	57507	5.0449	2718.58	6	29	15.2964	7.5668	37	6.0708	0.014808	0	0
NX_Q6UW68-1	TMEM205 Transmembrane protein 205 Iso 1	21183	8.729	2715.65	5	10	23.8095	5.0317	29	8.363	0.0170779	14.794	0.3178
NX_Q01518-1	CAP1 Adenylyl cyclase-associated protein 1 Iso 1	51868	8.0581	2692.93	18	49	40.2105	5.7079	117	7.6836	0.0178246	28.2228	1.4777
NX_Q99805-1	TM9SF2 Transmembrane 9 superfamily member 2 Iso 1	75725	7.1514	2674.78	16	37	23.8311	4.8235	98	6.5733	0.0141542	31.7766	2.4423
NX_Q58FG1-1	HSP90AA4P Putative heat shock protein HSP 90-alpha A4 Iso 1	47682	4.8896	2655.16	6	37	18.1818	3.1127	59	7.3936	0.0159959	23.2038	1.1097
NX_Q13283-1	G3BP1 Ras GTPase-activating protein-binding protein 1 Iso 1	52132	5.2163	2654.61	14	34	39.2704	1.8789	87	7.5943	0.0165604	29.3422	1.5323
NX_Q8IXS6-1	PALM2 Paralemmin-2 Iso 1	42159	4.8545	2648.22	18	43	54.3536	6.5154	95	7.9051	0.0184877	36.651	1.5545
NX_P23634-7	ATP2B4 Plasma membrane calcium-transporting ATPase 4 ZB	132510	5.7993	2646.54	33	97	35.6245	2.5723	213	6.736	0.0139621	18.9051	2.5293
NX_Q02978-1	SLC25A11 Mitochondrial 2-oxoglutarate/malate carrier protein Iso 1	34039	10.2085	2636.19	9	24	34.0764	5.8551	45	6.9489	0.0196189	13.6645	0.4678
NX_Q12846-1	STX4 Syntaxin-4 Iso 1	34158	5.8682	2635.72	11	27	53.8721	1.4404	67	8.9566	0.0159611	13.3076	0.4564
NX_P05198-1	EIF2S1 Eukaryotic translation initiation factor 2 subunit 1 Iso 1	36089	4.8179	2633.34	13	32	47.9365	2.0477	78	7.1169	0.0161408	21.5882	0.7858
NX_Q13443-1	ADAM9 Disintegrin and metalloproteinase domain-containing protein 9 Iso 1	90497	7.311	2616.38	21	78	32.8449	7.4341	100	7.803	0.0166519	22.828	2.1245
NX_P00966-1	ASS1 Argininosuccinate synthase Iso 1	46501	8.0566	2611.68	14	38	32.0388	6.7803	67	6.5673	0.0172693	11.737	0.5495
NX_P54760-1	EPHB4 Ephrin type-B receptor 4 Iso 1	108201	6.4658	2591.43	29	82	42.9585	4.5209	129	7.6873	0.0157067	11.2709	1.2377
NX_Q9Y4L1-1	HYOU1 Hypoxia up-regulated protein 1 Iso 1	111266	4.9717	2589.95	30	94	42.9429	5.3462	147	8.2586	0.0200544	13.9098	1.5518
NX_P08962-1	CD63 CD63 antigen Iso 1	25619	7.7241	2583.55	8	17	21.8487	4.8783	40	5.9299	0.0125338	0	0
NX_P17081-1	RHOQ Rho-related GTP-binding protein RhoQ Iso 1	22644	5.9033	2579.76	4	21	22.9268	4.5983	27	7.0839	0.0144881	7.9227	0.184
NX_P60468-1	SEC61B Protein transport protein Sec61 subunit beta Iso 1	9968	11.9678	2578.83	5	7	37.5	7.9533	21	5.4535	0.0113982	26.3587	0.2644
NX_P13747-1	HLA-E HLA class I histocompatibility antigen_ alpha chain E Iso 1	40032	5.4404	2572.11	9	26	41.3408	11.2007	54	7.8727	0.0148819	84.8821	3.4195
NX_Q71UI9-2	H2AFV Histone H2A.V Iso 2	12138	10.9131	2566.39	4	9	21.0526	0.2676	21	3.9989	0.0144934	9.8933	0.1207
NX_P54920-1	NAPA Alpha-soluble NSF attachment protein Iso 1	33211	5.064	2564.08	13	27	46.4407	2.2474	49	8.0828	0.0149332	9.0794	0.3059
NX_P18077-1	RPL35A 60S ribosomal protein L35a Iso 1	12529	11.4551	2561.58	8	13	26.3636	3.0821	30	4.6154	0.0180427	23.3757	0.2944
NX_Q99536-1	VAT1 Synaptic vesicle membrane protein VAT-1 homolog Iso 1	41893	5.8506	2559.26	15	26	43.5115	3.7009	70	5.7204	0.0167471	16.1857	0.6822
NX_P67936-1	TPM4 Tropomyosin alpha-4 chain Iso 1	28504	4.4707	2558.48	16	34	56.4516	5.4439	93	6.9988	0.0137518	16.7867	0.4807
NX_Q9UKS6-1	PACSIN3 Protein kinase C and casein kinase substrate in neurons protein 3 Iso 1	48456	5.7642	2538.8	17	44	50.2359	2.6188	106	7.5558	0.0175543	31.8479	1.5551
NX_O15382-1	BCAT2 Branched-chain-amino-acid aminotransferase_ mitochondrial A	44259	8.7495	2524.82	13	36	43.8776	3.414	86	7.2868	0.0179448	15.7673	0.7046
NX_P49419-2	ALDH7A1 Alpha-aminoadipic semialdehyde dehydrogenase Iso 2	55331	6.4453	2517.35	19	44	46.184	3.4574	109	7.5663	0.0152342	20.2602	1.1321
NX_Q9HBH0-1	RHOF Rho-related GTP-binding protein RhoF Iso 1	23610	8.7539	2516.54	11	21	53.0806	4.7684	44	7.7806	0.0176007	13.2928	0.3194
NX_P49368-1	CCT3 T-complex protein 1 subunit gamma Iso 1	60495	6.0586	2514.06	26	56	48.9908	4.7335	118	7.0173	0.0162228	15.9598	0.9752
NX_Q15041-1	ARL6IP1 ADP-ribosylation factor-like protein 6-interacting protein 1 Iso 1	23347	9.6592	2501.3	8	13	34.9754	5.1302	33	9.1472	0.0146127	17.4596	0.4109
NX_Q15125-1	EBP 3-beta-hydroxysteroid-Delta(8)_Delta(7)-isomerase Iso 1	26335	7.8735	2476.82	3	11	9.5652	1.0424	31	5.3245	0.0270957	26.2045	0.6965
NX_P49207-1	RPL34 60S ribosomal protein L34 Iso 1	13284	11.8813	2443.32	5	7	30.7692	2.4088	20	7.9879	0.0141362	28.5742	0.3864
NX_P56134-1	ATP5MF ATP synthase subunit f_ mitochondrial Iso 1	10910	9.9448	2442.95	2	8	25.5319	0.0158	17	7.2124	0.0166553	0	0
NX_Q14108-1	SCARB2 Lysosome membrane protein 2 Iso 1	54255	4.8179	2420.98	11	33	19.2469	2.7924	48	6.3753	0.0125111	12.8092	0.7013
NX_O15144-1	ARPC2 Actin-related protein 2/3 complex subunit 2 Iso 1	34311	6.9785	2420.71	14	40	46	2.8827	71	9.7996	0.015858	12.6581	0.436
NX_P33176-1	KIF5B Kinesin-1 heavy chain Iso 1	109616	6.0732	2418.14	41	101	53.271	6.6834	227	8.204	0.0145146	26.7848	2.9577
NX_Q9Y6A9-1	SPCS1 Signal peptidase complex subunit 1 Iso 1	11797	9.6563	2413.92	2	7	31.3726	0.748	9	1.8799	0.0110693	9.1788	0.1089
NX_O00469-1	PLOD2 Procollagen-lysine_2-oxoglutarate 5-dioxygenase 2 Iso 1	84631	6.2373	2394.85	25	63	41.791	5.4898	102	7.6181	0.0170146	10.6206	0.9073
NX_Q9UNL2-1	SSR3 Translocon-associated protein subunit gamma Iso 1	21067	9.9771	2360.8	1	12	7.5676	0.5962	18	7.002	0.0106545	26.251	0.5534
NX_P48060-1	GLIPR1 Glioma pathogenesis-related protein 1 Iso 1	30346	8.4741	2350.96	5	16	29.6992	1.8552	33	7.336	0.0140415	17.2682	0.5352
NX_Q16643-1	DBN1 Drebrin Iso 1	71385	4.2026	2348.68	18	48	42.527	4.6724	98	7.4717	0.0187869	31.9832	2.2991
NX_P08758-1	ANXA5 Annexin A5 Iso 1	35914	4.7329	2344.09	17	33	50.3125	7.1233	86	8.6777	0.016311	17.5479	0.6316
NX_Q01628-1	IFITM3 Interferon-induced transmembrane protein 3 Iso 1	14622	6.5874	2332.71	2	7	30.8271	1.2065	21	8.2357	0.010627	19.427	0.2876
NX_Q9P0V9-1	SEPT10 Septin-10 Iso 1	52559	6.3486	2324.09	13	47	46.4758	2.8222	84	7.3059	0.0137001	21.6548	1.1488
NX_Q8IVT2-1	MISP Mitotic interactor and substrate of PLK1 Iso 1	75311	6.3589	2323.58	21	73	45.6554	2.8632	113	7.5445	0.0134252	59.8037	4.5168
NX_P30153-1	PPP2R1A Serine/threonine-protein phosphatase 2A 65 kDa regulatory subunit A alpha isoform Iso 1	65267	4.8149	2322.72	19	58	40.5773	6.0967	110	8.471	0.0194058	17.3453	1.1466
NX_O95297-3	MPZL1 Myelin protein zero-like protein 1 Iso 3	22746	9.0088	2320.69	7	19	27.7512	5.468	33	5.156	0.0154867	20.287	0.4641
NX_P02768-1	ALB Serum albumin Iso 1	69321	5.8608	2306.04	14	61	24.4663	7.7341	77	5.6032	0.0111705	89.2178	6.3668
NX_O14828-1	SCAMP3 Secretory carrier-associated membrane protein 3 Iso 1	38262	7.5688	2281.45	4	25	18.1556	0.8728	51	7.5423	0.0168468	20.6218	0.7978
NX_P13010-1	XRCC5 X-ray repair cross-complementing protein 5 Iso 1	82652	5.436	2271.63	34	71	55.1913	5.8076	165	8.9379	0.0171443	23.083	1.9222
NX_P07948-1	LYN Tyrosine-protein kinase Lyn Iso 1	58536	6.75	2269.9	22	51	47.6563	6.2203	100	7.9179	0.0152917	13.8143	0.8155
NX_Q13162-1	PRDX4 Peroxiredoxin-4 Iso 1	30520	5.8345	2265.17	13	20	56.0886	2.0237	63	7.9516	0.0195595	12.924	0.3976
NX_Q7Z406-1	MYH14 Myosin-14 Iso 1	227730	5.3584	2263.95	25	199	14.386	6.3187	144	7.4339	0.0161304	23.9712	5.4856
NX_P09622-1	DLD Dihydrolipoyl dehydrogenase_ mitochondrial Iso 1	54143	7.7578	2246.33	10	37	29.0766	2.8429	70	6.3639	0.0223044	24.1348	1.3213
NX_Q00688-1	FKBP3 Peptidyl-prolyl cis-trans isomerase FKBP3 Iso 1	25161	9.7324	2240.94	7	25	34.8214	7.0709	35	6.2433	0.0124739	11.4687	0.2894
NX_Q15363-1	TMED2 Transmembrane emp24 domain-containing protein 2 Iso 1	22746	4.9058	2238.85	12	17	44.7761	5.4513	47	7.222	0.0192782	14.172	0.3242
NX_Q9NWU5-1	MRPL22 39S ribosomal protein L22_ mitochondrial Iso 1	23625	10.2671	2231.57	8	25	31.5534	4.7531	34	8.6379	0.0136723	0	0
NX_P13645-1	KRT10 Keratin_ type I cytoskeletal 10 Iso 1	58791	4.9556	2228.05	24	37	53.5959	2.0609	110	7.8533	0.0139502	24.3551	1.4383
NX_P06733-1	ENO1 Alpha-enolase alpha-enolase	47139	7.1719	2227.85	14	39	39.4009	7.6392	63	8.4631	0.0125061	19.1326	0.909
NX_P50502-1	ST13 Hsc70-interacting protein Iso 1	41305	4.9966	2222.49	11	34	29.2683	7.7334	46	4.6753	0.0161808	16.249	0.6744
NX_P07954-1	FH Fumarate hydratase_ mitochondrial Mitochondrial	54602	9.0835	2218.38	13	38	39.4118	2.8669	91	8.066	0.018061	0	0
NX_Q9NZ01-1	TECR Very-long-chain enoyl-CoA reductase Iso 1	36010	9.6606	2206.55	12	26	24.6753	5.8254	52	8.0501	0.0188849	22.6161	0.824
NX_Q15366-7	PCBP2 Poly(rC)-binding protein 2 Iso 7	33475	8.2793	2202.79	8	25	33.9623	5.3914	55	6.855	0.0197341	13.883	0.4698
NX_P14384-1	CPM Carboxypeptidase M Iso 1	50481	7.0063	2200.79	13	38	33.86	2.5628	78	7.2622	0.0143862	26.7715	1.3645
NX_P21964-1	COMT Catechol O-methyltransferase Membrane-bound	30017	5.1167	2199.65	9	24	40.5904	2.2845	51	5.9039	0.0145623	0	0
NX_Q01813-1	PFKP ATP-dependent 6-phosphofructokinase_ platelet type Iso 1	85541	7.3535	2190.36	28	58	40.9439	5.2114	164	7.6453	0.0154463	19.9476	1.7256
NX_P08729-1	KRT7 Keratin_ type II cytoskeletal 7 Iso 1	51354	5.2148	2189.94	18	43	34.7548	7.3599	84	8.3664	0.0186531	7.3776	0.3795
NX_P62191-1	PSMC1 26S proteasome regulatory subunit 4 Iso 1	49153	5.7993	2188.12	13	42	38.8636	3.7594	59	9.4459	0.0163342	12.6669	0.6252
NX_Q9BQB6-1	VKORC1 Vitamin K epoxide reductase complex subunit 1 Iso 1	18222	9.5479	2179.95	3	9	19.6319	7.3146	13	7.1294	0.01141	0	0
NX_P11177-1	PDHB Pyruvate dehydrogenase E1 component subunit beta_ mitochondrial Iso 1	39208	6.2021	2157.26	14	32	51.8106	2.2018	73	10.0619	0.0158577	15.2015	0.6016
NX_Q63ZY3-1	KANK2 KN motif and ankyrin repeat domain-containing protein 2 Iso 1	91117	5.2983	2153.23	28	75	43.3608	3.1678	161	6.5359	0.0170964	0	0
NX_Q12846-2	STX4 Syntaxin-4 Iso 2	33819	9.9038	2151.51	12	26	53.5593	1.747	62	10.0605	0.0170501	2.0174	0.0686
NX_Q16850-1	CYP51A1 Lanosterol 14-alpha demethylase Iso 1	56769	8.6309	2141.55	17	46	35.5865	2.7256	73	8.4193	0.0130886	18.7786	1.0742
NX_Q969Z0-1	TBRG4 FAST kinase domain-containing protein 4 Iso 1	70693	7.0298	2130.34	21	57	39.9366	5.3682	113	7.5748	0.0176999	35.5608	2.5317
NX_P54852-1	EMP3 Epithelial membrane protein 3 Iso 1	18416	7.9219	2129.25	3	11	23.3129	2.3066	21	5.4699	0.0121526	10.361	0.1951
NX_P52815-1	MRPL12 39S ribosomal protein L12_ mitochondrial Iso 1	21334	9.2388	2124.58	5	17	43.9394	4.9859	22	6.5304	0.0149742	6.7356	0.1453
NX_Q7Z5G4-1	GOLGA7 Golgin subfamily A member 7 Iso 1	15813	6.8906	2121.08	4	13	32.1168	1.5983	30	8.2082	0.0150328	15.285	0.2454
NX_P26006-2	ITGA3 Integrin alpha-3 Iso 1	116538	6.3135	2102.02	21	72	21.1227	4.2242	130	6.2105	0.0167065	31.7257	3.7376
NX_P40925-3	MDH1 Malate dehydrogenase_ cytoplasmic Iso 3	38603	7.7168	2090.09	13	47	42.8977	6.958	54	9.8592	0.0174051	13.6189	0.53
NX_P46783-1	RPS10 40S ribosomal protein S10 Iso 1	18885	10.5088	2086.99	6	22	31.5152	8.6138	18	9.2168	0.0277816	12.7806	0.2415
NX_P41091-1	EIF2S3 Eukaryotic translation initiation factor 2 subunit 3 Iso 1	51077	8.417	2082.62	17	36	40.678	2.2586	110	7.6972	0.0148766	27.8994	1.4418
NX_P82933-1	MRPS9 28S ribosomal protein S9_ mitochondrial Iso 1	45805	9.8394	2078.91	13	43	34.596	4.342	72	7.4053	0.0173383	17.2435	0.7943
NX_Q9H9B4-1	SFXN1 Sideroflexin-1 Iso 1	35596	9.3457	2067.68	15	25	56.2112	2.9108	73	7.7162	0.0180458	24.1905	0.8685
NX_P25789-1	PSMA4 Proteasome subunit alpha type-4 Iso 1	29465	7.7139	2064.27	6	27	37.931	2.6463	23	5.9367	0.0140884	7.9046	0.2353
NX_Q96FZ7-1	CHMP6 Charged multivesicular body protein 6 Iso 1	23470	5.0903	2058.91	6	16	35.8209	1.2911	32	7.9984	0.0148451	7.3428	0.1729
NX_Q96I99-1	SUCLG2 Succinate--CoA ligase [GDP-forming] subunit beta_ mitochondrial Iso 1	46481	6.0615	2052.97	18	47	47.9167	3.2025	92	8.039	0.0156509	15.0551	0.7054
NX_P04083-1	ANXA1 Annexin A1 Iso 1	38689	6.6372	2044.97	16	32	52.8902	3.1651	75	7.8299	0.0144263	16.4601	0.641
NX_Q96RD7-1	PANX1 Pannexin-1 Iso 1	48018	5.6514	2039.82	9	30	29.108	4.5346	49	8.058	0.0158688	19.5714	0.9527
NX_P10909-1	CLU Clusterin Iso 1	52461	5.8389	2038.82	16	40	47.6615	10.5782	59	9.2867	0.0170525	0	0
NX_Q92552-1	MRPS27 28S ribosomal protein S27_ mitochondrial Iso 1	47581	5.7642	2037.59	17	45	48.0676	5.1418	69	7.1736	0.0179855	16.2074	0.7772
NX_Q9NVI7-1	ATAD3A ATPase family AAA domain-containing protein 3A Iso 1	71324	9.2871	2036.74	19	66	35.8044	3.4428	96	8.7491	0.0191896	0	0
NX_P52209-1	PGD 6-phosphogluconate dehydrogenase_ decarboxylating Iso 1	53105	6.8584	2026.48	15	43	44.5135	3.4487	81	9.1557	0.0192666	0	0
NX_P54289-4	CACNA2D1 Voltage-dependent calcium channel subunit alpha-2/delta-1 Iso 4	121811	4.8091	2020.93	34	81	40.2224	6.9594	196	7.9574	0.0162521	17.642	2.1705
NX_Q7Z2W9-1	MRPL21 39S ribosomal protein L21_ mitochondrial Iso 1	22800	10.3081	1996.6	7	17	51.7073	2.2922	25	10.2721	0.0187657	7.4639	0.1716
NX_O94925-3	GLS Glutaminase kidney isoform_ mitochondrial Iso 3	65417	7.7783	1993.02	14	52	33.9465	4.6924	71	7.3624	0.0140086	12.2817	0.8138
NX_O60568-1	PLOD3 Multifunctional procollagen lysine hydroxylase and glycosyltransferase LH3 Iso 1	84731	5.6235	1990.89	29	61	42.6829	4.4805	130	7.5007	0.0182007	16.8938	1.442
NX_Q9Y3A5-1	SBDS Ribosome maturation protein SBDS Iso 1	28745	9.0659	1990.21	8	30	40.4	3.2608	46	6.2477	0.016249	12.5497	0.3646
NX_O94925-1	GLS Glutaminase kidney isoform_ mitochondrial Iso 1	73413	7.6011	1989.91	15	60	33.1839	4.6993	71	7.3734	0.0141628	2.5357	0.1884
NX_P39687-1	ANP32A Acidic leucine-rich nuclear phosphoprotein 32 family member A Iso 1	28568	3.7822	1974.5	3	18	11.6466	9.545	17	6.8682	0.0169276	6.9029	0.1981
NX_Q00059-1	TFAM Transcription factor A_ mitochondrial Iso 1	29078	10.0928	1969.81	15	36	48.7805	3.24	56	8.702	0.0155514	13.8721	0.4068
NX_P15291-1	B4GALT1 Beta-1_4-galactosyltransferase 1 Long	43892	8.7056	1967.11	9	23	40.201	7.656	55	7.4071	0.0172705	20.836	0.9234
NX_A6NHL2-2	TUBAL3 Tubulin alpha chain-like 3 Iso 2	45488	5.8623	1965.65	11	39	35.7143	9.4683	38	6.415	0.0181721	2.0118	0.0928
NX_P17612-2	PRKACA cAMP-dependent protein kinase catalytic subunit alpha Iso 2	39796	8.9839	1951.99	11	34	36.7347	1.7356	56	7.0197	0.0181043	21.7979	0.8705
NX_Q7Z7H5-1	TMED4 Transmembrane emp24 domain-containing protein 4 Iso 1	25926	8.4492	1950.61	5	23	25.1101	1.4972	30	8.8288	0.0184806	4.5064	0.1177
NX_P22694-4	PRKACB cAMP-dependent protein kinase catalytic subunit beta Iso 4	39354	9.1099	1946.12	10	32	30.7692	1.0337	43	7.4131	0.0191613	2.6882	0.1062
NX_Q8TBQ9-1	TMEM167A Protein kish-A Iso 1	8054	9.1729	1934.94	1	5	12.5	1.712	8	6.8636	0.0115019	8.2219	0.0686
NX_Q99439-1	CNN2 Calponin-2 Iso 1	33675	7.0884	1931.43	9	23	36.246	5.6543	41	9.832	0.0122945	7.4939	0.2555
NX_P29692-1	EEF1D Elongation factor 1-delta Iso 1	31102	4.708	1925.57	11	31	57.6512	7.5613	70	9.212	0.0134198	29.1577	0.9108
NX_Q8N183-1	NDUFAF2 NADH dehydrogenase [ubiquinone] 1 alpha subcomplex assembly factor 2 Iso 1	19844	9.3882	1921.33	11	24	56.213	9.3641	39	9.4268	0.0164382	8.1395	0.1616
NX_Q9Y3E5-1	PTRH2 Peptidyl-tRNA hydrolase 2_ mitochondrial Iso 1	19180	8.9502	1912.31	6	11	33.5196	1.768	30	6.3778	0.013097	13.3986	0.261
NX_Q8WUX1-1	SLC38A5 Sodium-coupled neutral amino acid transporter 5 Iso 1	51423	8.1475	1910.29	7	26	16.9492	1.4097	57	5.3136	0.0158537	54.7798	2.8563
NX_P27816-1	MAP4 Microtubule-associated protein 4 Iso 1	120929	5.1387	1904.32	21	141	31.25	7.4874	92	7.1776	0.016347	0	0
NX_Q96TA1-1	FAM129B Niban-like protein 1 Iso 1	84084	5.7642	1902.1	23	66	40.6166	5.1685	153	8.0483	0.0150628	0	0
NX_Q7L2E3-3	DHX30 ATP-dependent RNA helicase DHX30 Iso 3	129357	8.5488	1896.86	32	113	33.9394	4.8004	166	7.7778	0.0177682	12.7024	1.6565
NX_O14983-1	ATP2A1 Sarcoplasmic/endoplasmic reticulum calcium ATPase 1 SERCA1B	110181	4.8809	1893.46	17	83	23.976	8.7838	106	8.0265	0.0180112	2.6062	0.2909
NX_P30084-1	ECHS1 Enoyl-CoA hydratase_ mitochondrial Iso 1	31367	8.0728	1892.41	12	28	54.8276	3.8636	54	9.2878	0.0219689	9.034	0.2877
NX_P07814-1	EPRS Bifunctional glutamate/proline--tRNA ligase Iso 1	170482	6.9756	1890.8	67	151	48.545	4.4907	287	7.8973	0.0170775	22.0381	3.7947
NX_Q15185-1	PTGES3 Prostaglandin E synthase 3 Iso 1	18685	4.1221	1889.9	6	16	45.625	3.6638	29	10.0397	0.015083	0	0
NX_P22234-1	PAICS Multifunctional protein ADE2 Iso 1	47049	6.9697	1884.88	19	45	49.1765	6.2928	81	7.8576	0.0155417	14.6805	0.702
NX_P61009-1	SPCS3 Signal peptidase complex subunit 3 Iso 1	20300	9.085	1879.68	5	12	22.7778	3.8929	28	8.5431	0.0153445	8.9256	0.1818
NX_Q92688-2	ANP32B Acidic leucine-rich nuclear phosphoprotein 32 family member B Iso 2	22262	3.9727	1870.24	2	16	13.8462	2.8985	20	7.7782	0.0185978	9.5757	0.215
NX_Q3SY69-1	ALDH1L2 Mitochondrial 10-formyltetrahydrofolate dehydrogenase Iso 1	101681	6.0908	1869.32	21	86	34.7779	5.5151	63	8.797	0.0135698	7.6615	0.7848
NX_Q9NP72-1	RAB18 Ras-related protein Rab-18 Iso 1	22962	4.9263	1860.37	6	21	32.5243	1.825	33	6.1438	0.0143263	8.3932	0.1952
NX_P08727-1	KRT19 Keratin_ type I cytoskeletal 19 Iso 1	44079	4.8604	1855.22	11	45	34	6.8717	47	7.9875	0.0151604	0.2405	0.0106
NX_P35908-1	KRT2 Keratin_ type II cytoskeletal 2 epidermal Iso 1	65393	8.0537	1843.92	18	58	32.7074	6.3949	77	8.1503	0.0139401	14.562	0.957
NX_O94905-1	ERLIN2 Erlin-2 Iso 1	37815	5.3232	1837.52	16	32	51.6224	4.7588	62	9.4049	0.0192943	10.2716	0.391
NX_Q6ZU15-1	SEPT14 Septin-14 Iso 1	49993	5.8154	1836.94	8	43	23.8426	10.6151	26	11.6503	0.0139728	1.1652	0.0588
NX_P11532-5	DMD Dystrophin Iso 5	70705	5.7656	1829.07	18	38	28.9389	5.8914	100	9.7964	0.0149304	0	0
NX_Q9UHG3-1	PCYOX1 Prenylcysteine oxidase 1 Iso 1	56603	5.748	1820.38	16	38	37.8218	2.9283	80	9.5887	0.0167096	9.6489	0.5504
NX_P12277-1	CKB Creatine kinase B-type Iso 1	42617	5.2178	1816.53	14	29	44.0945	7.6714	69	7.3832	0.0181771	12.1724	0.5226
NX_Q8N2F6-1	ARMC10 Armadillo repeat-containing protein 10 Iso 1	37516	6.1582	1815.94	9	21	39.3586	3.6351	44	8.1704	0.0171614	0	0
NX_P11498-1	PC Pyruvate carboxylase_ mitochondrial Iso 1	129551	6.3706	1812.33	31	102	32.343	5.7341	153	8.2098	0.0142339	16.3954	2.1375
NX_P48509-1	CD151 CD151 antigen Iso 1	28276	7.2964	1810.65	6	23	11.4625	4.3386	45	5.6139	0.0130054	62.2299	1.814
NX_P31641-1	SLC6A6 Sodium- and chloride-dependent taurine transporter Iso 1	69783	7.2041	1810.14	11	33	15.4839	4.8095	48	5.5133	0.0113862	47.6274	3.3774
NX_O00116-1	AGPS Alkyldihydroxyacetonephosphate synthase_ peroxisomal Iso 1	72865	6.9976	1809.65	27	61	50.9119	4.6816	130	8.3086	0.0157954	17.5763	1.2956
NX_Q9NVJ2-1	ARL8B ADP-ribosylation factor-like protein 8B Iso 1	21525	8.6045	1805.28	8	24	41.9355	4.6954	43	7.1121	0.0143997	19.7334	0.4295
NX_O15498-1	YKT6 Synaptobrevin homolog YKT6 Iso 1	22403	6.5098	1795.03	10	16	53.0303	7.1287	44	9.4495	0.0187749	42.7092	0.9647
NX_P62330-1	ARF6 ADP-ribosylation factor 6 Iso 1	20069	9.293	1793.24	6	14	51.4286	1.8661	30	7.1365	0.0145086	11.1466	0.2251
NX_P15529-2	CD46 Membrane cofactor protein B	44208	6.5376	1791.35	8	24	20.0501	2.5232	46	6.048	0.0184211	0	0
NX_P51151-1	RAB9A Ras-related protein Rab-9A Iso 1	22823	5.1064	1787.92	8	24	61.6915	0.9129	35	10.3036	0.0195925	12.3439	0.2854
NX_Q9Y639-2	NPTN Neuroplastin Iso 2	44359	7.9834	1780.15	11	36	31.407	6.9556	72	5.12	0.0119946	41.6943	1.865
NX_P56199-1	ITGA1 Integrin alpha-1 Iso 1	130764	5.8608	1776.72	35	99	29.6862	2.5397	182	6.8686	0.0150321	36.5291	4.836
NX_Q9HAU0-1	PLEKHA5 Pleckstrin homology domain-containing family A member 5 Iso 1	127384	7.2217	1771.68	32	116	41.6667	5.1252	104	8.7826	0.0192266	9.4617	1.212
NX_Q8TC12-1	RDH11 Retinol dehydrogenase 11 Iso 1	35363	9.0015	1768.69	8	32	28.6164	2.4883	40	7.9387	0.011724	9.6359	0.3448
NX_P07099-1	EPHX1 Epoxide hydrolase 1 Iso 1	52914	6.8364	1766.73	13	41	30.3297	2.5376	53	6.8176	0.0207252	10.6741	0.5676
NX_O75439-1	PMPCB Mitochondrial-processing peptidase subunit beta Iso 1	54331	6.3809	1757.69	22	40	52.7607	5.0547	83	7.8782	0.0172201	12.9138	0.7117
NX_O00571-1	DDX3X ATP-dependent RNA helicase DDX3X Iso 1	73198	6.772	1756.55	20	67	36.7069	5.8069	88	9.0889	0.0157747	0	0
NX_Q9Y5M8-1	SRPRB Signal recognition particle receptor subunit beta Iso 1	29683	9.397	1740.38	12	28	52.7675	1.8888	56	7.8528	0.0143881	9.3647	0.2803
NX_Q7Z2W4-1	ZC3HAV1 Zinc finger CCCH-type antiviral protein 1 Iso 1	101366	8.3101	1734.22	25	84	41.5743	7.1392	76	7.9742	0.0152563	11.0249	1.1378
NX_Q9H857-2	NT5DC2 5&apos;-nucleotidase domain-containing protein 2 Iso 2	64103	7.5542	1708.6	18	46	47.5763	8.315	88	9.8241	0.0177259	19.1283	1.2379
NX_P61764-1	STXBP1 Syntaxin-binding protein 1 Iso 1	67525	6.5098	1708.41	24	62	49.3266	5.467	84	7.1674	0.0145788	11.6914	0.7946
NX_O43865-1	AHCYL1 S-adenosylhomocysteine hydrolase-like protein 1 Iso 1	58913	6.4775	1708.2	19	48	39.6226	6.8581	87	7.8735	0.0119997	12.0297	0.7222
NX_P51398-1	DAP3 28S ribosomal protein S29_ mitochondrial Iso 1	45537	9.1245	1697.77	14	36	41.4573	5.4845	56	8.1735	0.0135813	0	0
NX_Q92520-1	FAM3C Protein FAM3C Iso 1	24664	8.395	1680.67	7	19	36.5639	3.0942	34	5.0128	0.0126147	10.7934	0.2695
NX_Q9ULD0-1	OGDHL 2-oxoglutarate dehydrogenase-like_ mitochondrial Iso 1	114408	6.1758	1678.36	17	80	18.2178	8.8913	69	6.6347	0.0134795	2.2748	0.2624
NX_O14880-1	MGST3 Microsomal glutathione S-transferase 3 Iso 1	16505	9.6021	1677.06	4	10	25.6579	0.607	22	6.6399	0.0181758	6.4321	0.1077
NX_P08559-1	PDHA1 Pyruvate dehydrogenase E1 component subunit alpha_ somatic form_ mitochondrial Iso 1	43267	7.9995	1674.57	18	40	49.2308	5.6476	63	6.2006	0.013797	0	0
NX_P10412-1	HIST1H1E Histone H1.4 Iso 1	21852	11.5195	1667.35	6	23	25.1142	6.0964	25	5.8299	0.0124713	15.8484	0.3465
NX_P67812-1	SEC11A Signal peptidase complex catalytic subunit SEC11A Iso 1	20612	9.835	1666.73	6	18	40.2235	7.081	27	10.8927	0.0171205	12.5542	0.2589
NX_P62495-1	ETF1 Eukaryotic peptide chain release factor subunit 1 Iso 1	49000	5.3716	1666.44	14	37	40.5034	6.8305	73	8.8993	0.0143425	0	0
NX_Q9NP58-1	ABCB6 ATP-binding cassette sub-family B member 6_ mitochondrial Iso 1	93826	8.499	1665.84	18	57	29.6912	5.6439	92	6.6676	0.0165784	0	0
NX_A8MTJ3-1	GNAT3 Guanine nucleotide-binding protein G(t) subunit alpha-3 Iso 1	40331	5.6074	1665.23	8	36	23.4463	7.0197	39	5.2518	0.0136611	7.4897	0.3061
NX_P61769-1	B2M Beta-2-microglobulin Iso 1	13705	6.0718	1663.92	3	11	35.2941	1.1802	25	8.6034	0.0201936	16.529	0.2286
NX_P37802-1	TAGLN2 Transgelin-2 Iso 1	22377	8.4492	1662.83	9	26	64.8241	1.3521	42	8.6241	0.0171292	11.1005	0.2505
NX_Q9ULH0-1	KIDINS220 Kinase D-interacting substrate of 220 kDa Iso 1	196418	6.1641	1658.83	44	160	31.8464	4.8772	171	8.6636	0.0167876	11.6201	2.3024
NX_P19012-1	KRT15 Keratin_ type I cytoskeletal 15 Iso 1	49181	4.5132	1655.43	9	46	17.9825	4.2203	38	7.0939	0.0148628	15.5034	0.7665
NX_Q9Y295-1	DRG1 Developmentally-regulated GTP-binding protein 1 Iso 1	40516	9.1934	1646.46	10	34	29.1553	1.9298	54	6.7723	0.0136987	13.0563	0.5331
NX_Q9Y4F1-1	FARP1 FERM_ ARHGEF and pleckstrin domain-containing protein 1 Iso 1	118558	8.0947	1642.62	24	93	26.3158	2.1422	122	7.5101	0.014843	32.1019	3.8321
NX_Q8N3E9-1	PLCD3 1-phosphatidylinositol 4_5-bisphosphate phosphodiesterase delta-3 Iso 1	89202	6.5186	1632.56	19	58	40.4309	1.9797	97	6.3324	0.0164418	15.5894	1.4057
NX_O75695-1	RP2 Protein XRP2 Iso 1	39615	4.8047	1624.05	14	32	28.2857	4.2972	62	8.8956	0.0157183	17.0123	0.6889
NX_Q9H3N1-1	TMX1 Thioredoxin-related transmembrane protein 1 Iso 1	31770	4.7212	1620.25	10	28	39.6429	2.0162	42	8.1934	0.0145956	13.6545	0.4395
NX_P17693-5	HLA-G HLA class I histocompatibility antigen_ alpha chain G Iso 5	36434	4.9292	1616.57	6	31	30.4075	9.3853	27	8.2417	0.011233	1.7689	0.0651
NX_O14745-1	SLC9A3R1 Na(+)/H(+) exchange regulatory cofactor NHE-RF1 Iso 1	38844	5.4331	1614.46	10	40	37.4302	2.5264	43	7.192	0.0127393	14.0442	0.5499
NX_P0DMV8-1	HSPA1A Heat shock 70 kDa protein 1A Iso 1	70009	5.3188	1610.33	21	54	41.4977	7.1679	82	7.9915	0.015723	7.4711	0.5255
NX_P56556-1	NDUFA6 NADH dehydrogenase [ubiquinone] 1 alpha subcomplex subunit 6 Iso 1	15126	10.4033	1609.06	4	16	34.375	4.7528	20	10.9723	0.0128998	13.3994	0.2028
NX_Q96C19-1	EFHD2 EF-hand domain-containing protein D2 Iso 1	26680	4.9556	1608.94	9	27	30.4167	6.02	34	7.6295	0.0164854	9.0759	0.2433
NX_A2A3N6-1	PIPSL Putative PIP5K1A and PSMD4-like protein Iso 1	94987	5.3423	1606.19	14	58	25.7541	6.16	60	7.493	0.0150296	0.4386	0.042
NX_Q9H6X2-1	ANTXR1 Anthrax toxin receptor 1 Iso 1	62749	7.4312	1603.31	11	48	18.0851	7.6594	43	9.6872	0.0161527	0	0
NX_O60762-1	DPM1 Dolichol-phosphate mannosyltransferase subunit 1 Iso 1	29615	9.8584	1601.4	10	27	47.6923	5.3952	50	8.5197	0.0191705	9.4095	0.2794
NX_P61160-1	ACTR2 Actin-related protein 2 Iso 1	44732	6.2959	1600.31	15	32	37.0558	4.1592	78	8.2704	0.014039	32.169	1.4491
NX_P10620-1	MGST1 Microsomal glutathione S-transferase 1 Iso 1	17587	9.6372	1599.57	5	9	40	5.3351	22	9.2569	0.0113747	8.6027	0.1519
NX_P13473-1	LAMP2 Lysosome-associated membrane glycoprotein 2 LAMP-2A	44932	5.231	1593.69	7	27	17.0732	2.5323	42	5.5615	0.00978573	33.4212	1.5217
NX_P36542-1	ATP5F1C ATP synthase subunit gamma_ mitochondrial Liver	32975	9.561	1589.26	12	27	42.953	3.5322	54	8.0235	0.013039	23.2294	0.7678
NX_P35527-1	KRT9 Keratin_ type I cytoskeletal 9 Iso 1	62026	4.9585	1580.73	14	44	39.0048	4.8215	72	7.4603	0.0152374	24.2764	1.5122
NX_P21266-1	GSTM3 Glutathione S-transferase Mu 3 Iso 1	26542	5.2075	1578	8	21	40.8889	3.1645	34	6.7074	0.0161132	6.1205	0.1654
NX_Q14696-1	MESD LRP chaperone MESD Iso 1	26060	7.9512	1575.83	15	25	51.2821	2.9128	66	8.5562	0.0170867	16.6313	0.4365
NX_P09493-5	TPM1 Tropomyosin alpha-1 chain Iso 5	28368	4.5352	1570.44	9	35	34.6939	7.5952	41	7.7636	0.0138116	7.3482	0.209
NX_P31930-1	UQCRC1 Cytochrome b-c1 complex subunit 1_ mitochondrial Iso 1	52612	5.9092	1556.62	16	44	44.5833	2.7974	72	7.9546	0.0185907	13.3271	0.7107
NX_P14209-1	CD99 CD99 antigen I	18836	4.3799	1551.77	2	12	10.2703	5.0989	19	4.8948	0.0128223	0	0
NX_Q86TX2-1	ACOT1 Acyl-coenzyme A thioesterase 1 Iso 1	46248	6.9756	1551.42	11	33	30.8789	5.1422	53	8.4146	0.0182629	9.7621	0.4557
NX_P20042-1	EIF2S2 Eukaryotic translation initiation factor 2 subunit 2 Iso 1	38364	5.4521	1549.52	15	44	52.2523	3.3829	64	8.6838	0.0149101	14.9536	0.5792
NX_O95757-1	HSPA4L Heat shock 70 kDa protein 4L Iso 1	94452	5.5181	1544.18	17	80	20.6198	7.6256	50	9.47	0.0180238	6.3303	0.6048
NX_Q9P0V3-1	SH3BP4 SH3 domain-binding protein 4 Iso 1	107428	7.5469	1542.2	30	82	35.6179	3.8886	159	8.1691	0.0164288	19.5287	2.1182
NX_Q9H9J2-1	MRPL44 39S ribosomal protein L44_ mitochondrial Iso 1	37511	8.4888	1530.4	15	34	53.3133	3.2985	63	8.2877	0.0167646	14.628	0.5541
NX_Q16698-1	DECR1 2_4-dienoyl-CoA reductase_ mitochondrial Iso 1	36044	9.6606	1527.16	10	29	33.4328	4.6621	34	8.3319	0.0191798	0	0
NX_O14818-1	PSMA7 Proteasome subunit alpha type-7 Iso 1	27869	8.7114	1520.17	9	27	51.6129	8.8573	29	10.4039	0.014451	6.5381	0.1834
NX_Q9NSD9-1	FARSB Phenylalanine--tRNA ligase beta subunit Iso 1	66073	6.3955	1512.27	15	63	24.1087	4.3983	69	6.7205	0.0174679	13.5017	0.9011
NX_Q9H254-2	SPTBN4 Spectrin beta chain_ non-erythrocytic 4 Iso 2	146078	5.4697	1503.16	15	126	15.1261	7.7474	79	9.3763	0.0137187	96.1722	14.1397
NX_Q8TF66-1	LRRC15 Leucine-rich repeat-containing protein 15 Iso 1	64325	6.2432	1499.87	12	31	24.957	1.8876	67	7.0796	0.0137744	11.798	0.7702
NX_P50213-1	IDH3A Isocitrate dehydrogenase [NAD] subunit alpha_ mitochondrial Iso 1	39566	6.4907	1497.62	12	32	37.4317	3.1905	55	7.4209	0.0167827	9.0754	0.3635
NX_Q8N3D4-1	EHBP1L1 EH domain-binding protein 1-like protein 1 Iso 1	161755	4.6011	1492.13	45	126	41.694	5.5764	207	7.9466	0.0167614	24.7003	4.0176
NX_P54756-1	EPHA5 Ephrin type-A receptor 5 Iso 1	114729	6.5039	1491.87	21	87	22.758	4.5708	84	8.4672	0.0158412	11.7739	1.3752
NX_P54819-1	AK2 Adenylate kinase 2_ mitochondrial Iso 1	26460	7.8457	1490.33	8	27	33.4728	7.0029	24	7.1774	0.0122169	11.3529	0.3032
NX_P30041-1	PRDX6 Peroxiredoxin-6 Iso 1	25019	5.9575	1488.73	12	29	62.0536	5.9617	43	7.6181	0.0160998	13.2239	0.3326
NX_O00299-1	CLIC1 Chloride intracellular channel protein 1 Iso 1	26905	4.8999	1485.74	13	22	46.473	8.1986	58	8.4095	0.0168244	12.8153	0.3494
NX_O60313-1	OPA1 Dynamin-like 120 kDa protein_ mitochondrial Iso 1	111560	7.7739	1482.33	46	107	52.6042	7.3108	202	8.0264	0.0159562	18.4382	2.0688
NX_Q13418-1	ILK Integrin-linked protein kinase Iso 1	51385	8.0244	1482.03	17	44	32.3009	8.1687	50	7.4479	0.0180761	7.2102	0.3744
NX_P54819-3	AK2 Adenylate kinase 2_ mitochondrial Iso 3	22250	9.1934	1480.08	7	25	36.6337	6.2313	24	8.654	0.0131337	11.3529	0.2547
NX_Q13637-1	RAB32 Ras-related protein Rab-32 Iso 1	24981	6.082	1478.84	7	26	44.4444	2.8027	33	6.0088	0.0111736	6.8663	0.1732
NX_Q969G5-1	CAVIN3 Caveolae-associated protein 3 Iso 1	27684	6.019	1476.87	10	22	30.2682	1.8306	71	6.3696	0.0250079	35.7456	0.9902
NX_Q15375-2	EPHA7 Ephrin type-A receptor 7 Iso 2	111432	5.4507	1474.78	13	81	19.2346	5.719	45	9.0823	0.0128993	2.072	0.2346
NX_Q9NR28-1	DIABLO Diablo homolog_ mitochondrial Iso 1	27113	5.5693	1460.57	9	21	43.9331	5.8779	40	6.0983	0.0148809	11.0602	0.3026
NX_P19440-1	GGT1 Glutathione hydrolase 1 proenzyme Iso 1	61371	6.6987	1457.63	13	46	28.9982	4.6089	53	9.1625	0.016631	38.9972	2.4082
NX_P09972-1	ALDOC Fructose-bisphosphate aldolase C Iso 1	39431	6.4351	1455.42	8	35	35.1648	8.7435	36	6.8159	0.0143288	26.3823	1.0515
NX_P53701-1	HCCS Cytochrome c-type heme lyase Iso 1	30581	6.252	1453.06	10	30	41.791	5.8631	39	9.4011	0.0134886	8.4656	0.2624
NX_Q9UF33-1	EPHA6 Ephrin type-A receptor 6 Iso 1	116304	6.542	1451.27	11	85	9.6525	3.2643	43	6.5524	0.01182	7.8152	0.922
NX_P04259-1	KRT6B Keratin_ type II cytoskeletal 6B Iso 1	60030	8.0537	1448.08	14	50	23.9362	13.1515	53	8.4011	0.0149348	10.2367	0.6178
NX_Q86UE4-1	MTDH Protein LYRIC Iso 1	63798	9.7954	1432.71	12	45	28.0069	8.7026	65	8.3537	0.0177225	46.3532	2.9617
NX_O15031-1	PLXNB2 Plexin-B2 Iso 1	204996	5.7993	1426.25	49	152	31.1208	5.7129	217	8.0373	0.0157568	26.9274	5.5973
NX_P51636-1	CAV2 Caveolin-2 Alpha	18279	4.875	1424.89	3	12	25.9259	8.7989	17	6.5006	0.0121374	0	0
NX_P38919-1	EIF4A3 Eukaryotic initiation factor 4A-III Iso 1	46841	6.2944	1419.03	17	51	56.9343	5.6132	67	8.9412	0.0160121	17.8242	0.8405
NX_Q9UN86-2	G3BP2 Ras GTPase-activating protein-binding protein 2 B	50786	5.105	1419.01	9	41	25.167	3.82	64	9.062	0.0174184	33.7542	1.7172
NX_Q16799-1	RTN1 Reticulon-1 RTN1-A	83566	4.415	1414.83	7	56	7.732	1.1698	29	7.3266	0.017528	90.4801	7.5915
NX_P15151-1	PVR Poliovirus receptor Alpha	45273	6.0615	1413.4	5	20	20.3837	2.7531	47	5.157	0.0162956	56.7919	2.602
NX_O00411-1	POLRMT DNA-directed RNA polymerase_ mitochondrial Iso 1	138532	9.0996	1413.35	40	108	42.2764	2.4056	164	7.8259	0.017738	19.9545	2.8014
NX_Q9H8G2-1	CAAP1 Caspase activity and apoptosis inhibitor 1 Iso 1	38343	4.4297	1413.07	3	22	11.6343	5.4961	19	6.8372	0.010964	13.8617	0.5405
NX_P82930-1	MRPS34 28S ribosomal protein S34_ mitochondrial Iso 1	25634	10.3066	1411.16	14	22	55.5046	8.3218	46	5.5476	0.0115733	16.5722	0.426
NX_P08237-1	PFKM ATP-dependent 6-phosphofructokinase_ muscle type Iso 1	85128	7.8926	1402.11	21	64	31.4103	2.9446	86	7.9819	0.0155609	12.152	1.0455
NX_Q7L2H7-1	EIF3M Eukaryotic translation initiation factor 3 subunit M Iso 1	42475	5.2734	1401.32	12	35	42.246	4.0016	44	7.8939	0.0167054	8.4059	0.3611
NX_O95573-1	ACSL3 Long-chain-fatty-acid--CoA ligase 3 Iso 1	80368	8.373	1399.47	16	47	27.3611	2.8863	81	8.1223	0.0156695	22.3526	1.8193
NX_Q9P035-1	HACD3 Very-long-chain (3R)-3-hydroxyacyl-CoA dehydratase 3 Iso 1	43131	9.1714	1399.35	7	26	20.9945	2.0863	44	7.9072	0.0218344	12.5176	0.5431
NX_P31689-1	DNAJA1 DnaJ homolog subfamily A member 1 Iso 1	44839	6.6709	1394.4	9	37	31.9899	1.8213	32	6.5081	0.0164477	12.6947	0.579
NX_Q96GC5-1	MRPL48 39S ribosomal protein L48_ mitochondrial Iso 1	23919	9.3252	1393.56	4	15	27.3585	4.6935	21	9.7179	0.0152498	6.5694	0.158
NX_P15529-15	CD46 Membrane cofactor protein K	39287	5.4302	1389.37	9	23	22.4138	2.7929	49	6.4306	0.0211212	2.8854	0.1164
NX_Q9UBC5-1	MYO1A Unconventional myosin-Ia Iso 1	118325	9.5742	1388.76	20	103	23.8734	5.5783	77	7.6195	0.0171933	13.0469	1.5567
NX_P11277-3	SPTB Spectrin beta chain_ erythrocytic Iso 3	242650	5.0522	1381.03	29	238	18.1861	8.0073	143	6.5823	0.0156079	94.0495	22.9213
NX_Q7L576-1	CYFIP1 Cytoplasmic FMR1-interacting protein 1 Iso 1	145088	6.4541	1380.48	30	106	26.8156	4.5934	107	7.9272	0.0148953	12.0812	1.774
NX_Q9BRJ2-1	MRPL45 39S ribosomal protein L45_ mitochondrial Iso 1	35328	9.3135	1376.46	10	30	43.4641	4.2594	37	7.3132	0.0151908	10.1966	0.3634
NX_Q9Y2R9-1	MRPS7 28S ribosomal protein S7_ mitochondrial Iso 1	28115	10.3813	1375.63	9	30	30.5785	8.2359	41	7.4362	0.014502	11.2367	0.3174
NX_O15091-1	KIAA0391 Mitochondrial ribonuclease P catalytic subunit Iso 1	67272	8.9033	1374.07	15	62	32.0755	5.6635	50	8.8197	0.0141921	7.377	0.5021
NX_P16949-1	STMN1 Stathmin Iso 1	17291	5.6528	1373.74	5	27	33.557	5.3781	19	9.9807	0.015714	11.8638	0.2053
NX_Q86T90-1	KIAA1328 Protein hinderin Iso 1	65331	8.0171	1371.85	8	71	13.8648	6.2916	22	6.7217	0.00998251	0.8383	0.0555
NX_P24390-1	KDELR1 ER lumen protein-retaining receptor 1 Iso 1	24526	8.7671	1365.01	6	10	25.4717	5.4316	28	7.613	0.0163734	13.4164	0.3323
NX_P40616-1	ARL1 ADP-ribosylation factor-like protein 1 Iso 1	20404	5.4478	1360.29	8	15	61.326	6.1622	26	7.2507	0.0161878	0	0
NX_Q9BQ48-1	MRPL34 39S ribosomal protein L34_ mitochondrial Iso 1	10158	12.6519	1359.72	2	9	15.2174	1.0658	10	6.3728	0.0121908	4.581	0.0466
NX_P11171-1	EPB41 Protein 4.1 Iso 1	96957	5.269	1358.86	21	84	30.9028	4.8495	72	7.935	0.0174212	11.7734	1.1489
NX_P39656-1	DDOST Dolichyl-diphosphooligosaccharide--protein glycosyltransferase 48 kDa subunit Iso 1	50769	6.0806	1354.93	10	31	23.0263	1.4865	52	7.0197	0.0153039	15.0978	0.7696
NX_Q15046-1	KARS Lysine--tRNA ligase Cytoplasmic	68004	5.9048	1353.2	16	48	27.3032	6.7705	71	6.8484	0.014917	19.6944	1.3492
NX_Q96EY7-1	PTCD3 Pentatricopeptide repeat domain-containing protein 3_ mitochondrial Iso 1	78499	5.9707	1350.2	23	70	39.4775	3.9512	86	8.676	0.0221075	14.0116	1.1102
NX_P30825-1	SLC7A1 High affinity cationic amino acid transporter 1 Iso 1	67594	5.1138	1347.09	9	34	15.8983	2.9012	65	5.8367	0.0122806	43.1144	2.9531
NX_Q16795-1	NDUFA9 NADH dehydrogenase [ubiquinone] 1 alpha subcomplex subunit 9_ mitochondrial Iso 1	42482	10.1558	1342.26	16	40	52.5199	5.4377	51	7.8479	0.0177396	12.8047	0.5465
NX_Q969X5-1	ERGIC1 Endoplasmic reticulum-Golgi intermediate compartment protein 1 Iso 1	32571	6.6357	1338.38	9	22	40.6897	2.6195	28	7.8994	0.0125363	8.8784	0.2929
NX_A1L0T0-1	ILVBL Acetolactate synthase-like protein Iso 1	67824	8.0742	1337.5	15	49	35.9177	3.5866	66	6.8308	0.0194925	12.4322	0.8515
NX_Q5TZA2-1	CROCC Rootletin Iso 1	228385	5.2778	1337.19	23	264	11.1552	9.3912	67	10.7535	0.0137526	5.9357	1.3588
NX_P30044-1	PRDX5 Peroxiredoxin-5_ mitochondrial Mitochondrial	22072	8.9839	1327.32	7	18	38.785	4.7011	30	10.1502	0.0161458	0	0
NX_P46939-4	UTRN Utrophin Up140	154928	5.6572	1326.87	37	118	34.6696	8.5732	122	8.7185	0.0157778	21.8022	3.4048
NX_P15144-1	ANPEP Aminopeptidase N Iso 1	109470	5.1533	1326.56	32	78	37.9524	5.5211	145	7.7063	0.0164172	21.3809	2.3506
NX_Q8TAA9-1	VANGL1 Vang-like protein 1 Iso 1	59937	9.0044	1326.22	11	45	19.6565	1.4127	44	7.0644	0.0118952	0	0
NX_Q9UPY5-1	SLC7A11 Cystine/glutamate transporter Iso 1	55386	9.4043	1323.05	11	34	17.5649	4.3939	65	6.2496	0.0216166	23.1055	1.2898
NX_Q7Z3B1-1	NEGR1 Neuronal growth regulator 1 Iso 1	38694	5.7861	1320.25	6	24	26.5537	3.3316	20	3.9674	0.0179902	6.6293	0.2612
NX_Q15392-1	DHCR24 Delta(24)-sterol reductase Iso 1	60062	8.0889	1317.51	8	35	16.4729	1.4648	40	5.7587	0.0183785	0	0
NX_O75348-1	ATP6V1G1 V-type proton ATPase subunit G 1 Iso 1	13749	9.2183	1312.38	4	14	50.8475	3.5009	23	8.7336	0.0116062	11.0641	0.1535
NX_Q14542-1	SLC29A2 Equilibrative nucleoside transporter 2 Iso 1	50080	5.7012	1302.44	5	20	12.7193	8.7098	23	7.9471	0.0143723	6.9493	0.3526
NX_P19367-1	HK1 Hexokinase-1 Iso 1	102420	6.3472	1299.83	29	77	34.4602	2.7162	131	8.0409	0.01679	0	0
NX_P82675-1	MRPS5 28S ribosomal protein S5_ mitochondrial Iso 1	47976	10.3198	1297.98	12	40	33.7209	6.2665	48	6.8339	0.0158531	26.3555	1.2788
NX_Q5T9A4-1	ATAD3B ATPase family AAA domain-containing protein 3B Iso 1	72527	9.4849	1297.91	11	71	22.6852	7.7464	35	8.8285	0.0139565	11.6111	0.8493
NX_Q9P032-1	NDUFAF4 NADH dehydrogenase [ubiquinone] 1 alpha subcomplex assembly factor 4 Iso 1	20253	9.29	1297.84	5	26	22.8571	1.7093	29	5.2677	0.0170947	8.9739	0.1824
NX_Q99733-1	NAP1L4 Nucleosome assembly protein 1-like 4 Iso 1	42796	4.4033	1295.48	6	26	25.3333	2.91	32	7.4876	0.0160515	5.3803	0.2313
NX_Q9H3Z4-1	DNAJC5 DnaJ homolog subfamily C member 5 Iso 1	22134	4.7446	1294.94	6	12	46.9697	0.3257	29	8.7011	0.0150866	10.549	0.2421
NX_O60884-1	DNAJA2 DnaJ homolog subfamily A member 2 Iso 1	45716	6.0352	1288.82	9	38	32.2816	6.998	37	9.5789	0.0167686	16.0231	0.743
NX_Q01814-1	ATP2B2 Plasma membrane calcium-transporting ATPase 2 WB	136789	5.5474	1287.44	22	101	24.5374	5.8792	118	7.5223	0.013959	1.3217	0.1825
NX_Q04637-1	EIF4G1 Eukaryotic translation initiation factor 4 gamma 1 A	175381	5.0713	1282.14	39	134	27.0169	3.9356	186	8.0177	0.0161247	22.1659	3.9064
NX_P23368-1	ME2 NAD-dependent malic enzyme_ mitochondrial Iso 1	65401	7.4473	1277.88	17	38	42.1233	6.2168	75	9.5766	0.017106	9.9148	0.6551
NX_Q8ND76-1	CCNY Cyclin-Y Iso 1	39311	6.8145	1269.87	6	33	19.3548	3.9154	27	8.2148	0.0178446	0	0
NX_P60660-1	MYL6 Myosin light polypeptide 6 Non-muscle	16919	4.3608	1264.93	9	15	75.4967	7.7176	30	9.6177	0.0162897	8.0342	0.1374
NX_Q9UJZ1-1	STOML2 Stomatin-like protein 2_ mitochondrial Iso 1	38510	7.2642	1260.46	10	30	38.764	4.4639	44	7.9224	0.0138973	0	0
NX_Q16563-2	SYPL1 Synaptophysin-like protein 1 Iso 2	26394	7.0063	1259.76	3	16	17.4274	0.7134	20	6.3848	0.0135311	18.799	0.5029
NX_P17987-1	TCP1 T-complex protein 1 subunit alpha Iso 1	60305	5.7129	1251.86	19	50	47.8417	4.0403	95	8.8807	0.0182953	15.053	0.9161
NX_Q3ZCQ8-1	TIMM50 Mitochondrial import inner membrane translocase subunit TIM50 Iso 1	39621	8.5034	1248.12	10	29	31.1615	4.7092	36	7.5821	0.0127514	9.4111	0.3753
NX_P24941-1	CDK2 Cyclin-dependent kinase 2 Iso 1	33908	8.959	1244.59	10	29	37.9195	8.2106	32	9.5424	0.0169063	10.0738	0.3435
NX_P23588-1	EIF4B Eukaryotic translation initiation factor 4B Iso 1	69110	5.3716	1242.38	12	75	17.0213	5.0019	46	9.8343	0.0123038	21.7383	1.5045
NX_Q12797-1	ASPH Aspartyl/asparaginyl beta-hydroxylase Iso 1	85809	4.7344	1239.7	19	55	26.781	5.6693	79	7.6429	0.017765	0	0
NX_Q12907-1	LMAN2 Vesicular integral-membrane protein VIP36 Iso 1	40203	6.4893	1238.04	14	35	37.6404	3.7285	54	6.6637	0.0164184	13.3854	0.5431
NX_Q9H3R2-1	MUC13 Mucin-13 Iso 1	54569	4.7285	1236.37	9	21	30.8594	7.2393	47	9.0378	0.0176085	16.6984	0.9308
NX_Q99798-1	ACO2 Aconitate hydratase_ mitochondrial Iso 1	85371	7.3286	1231.96	24	61	40.3846	6.5272	104	8.5521	0.018965	12.5831	1.0842
NX_P39019-1	RPS19 40S ribosomal protein S19 Iso 1	16050	10.7329	1231.48	7	20	30.3448	2.375	27	6.3221	0.0119569	13.5033	0.2169
NX_Q96CS3-1	FAF2 FAS-associated factor 2 Iso 1	52590	5.3071	1229.75	12	41	43.1461	9.5313	45	9.1057	0.0175408	14.9581	0.7923
NX_P68431-1	HIST1H3A;HIST1H3B;HIST1H3C;HIST1H3D;HIST1H3E;HIST1H3F;HIST1H3G;HIST1H3H;HIST1H3I;HIST1H3J Histone H3.1 Iso 1	15394	11.5415	1228.53	8	14	25.7353	4.177	24	6.5321	0.0158879	11.2643	0.1748
NX_P55884-1	EIF3B Eukaryotic translation initiation factor 3 subunit B Iso 1	92423	4.6978	1227.38	21	58	30.5897	4.4879	84	7.4537	0.0161073	11.4518	1.0636
NX_P22695-1	UQCRC2 Cytochrome b-c1 complex subunit 2_ mitochondrial Iso 1	48412	8.8784	1227.34	13	31	35.0993	3.7798	67	8.6502	0.0164548	13.9535	0.6783
NX_P48651-1	PTDSS1 Phosphatidylserine synthase 1 Iso 1	55491	8.3877	1226.62	8	34	20.5074	1.7058	39	7.6239	0.0160631	8.761	0.4925
NX_Q8NF37-1	LPCAT1 Lysophosphatidylcholine acyltransferase 1 Iso 1	59113	5.6602	1223.05	10	39	19.8502	5.3941	37	8.2485	0.0145033	10.2208	0.611
NX_Q5JRX3-1	PITRM1 Presequence protease_ mitochondrial Iso 1	117338	6.4497	1219.54	37	83	46.6731	5.5687	129	7.4895	0.017838	11.7185	1.3879
NX_Q16720-1	ATP2B3 Plasma membrane calcium-transporting ATPase 3 XB	134112	5.2954	1213.82	21	101	18.4426	6.0557	115	7.095	0.014014	4.9985	0.6765
NX_P10586-1	PTPRF Receptor-type tyrosine-protein phosphatase F Iso 1	212743	5.8711	1208.6	39	146	30.5191	6.9663	157	8.329	0.0164672	0	0
NX_Q9Y2Z4-1	YARS2 Tyrosine--tRNA ligase_ mitochondrial Iso 1	53165	9.2461	1208.5	11	43	36.0587	3.885	47	7.9477	0.0160106	9.7405	0.5204
NX_Q8NBJ5-1	COLGALT1 Procollagen galactosyltransferase 1 Iso 1	71590	6.9038	1207.9	21	60	34.4051	5.9804	81	8.1595	0.0189392	18.1805	1.3086
NX_P54707-1	ATP12A Potassium-transporting ATPase alpha chain 2 Iso 1	115437	6.0981	1207.79	15	82	15.1107	9.5617	80	7.1415	0.0165634	0.4046	0.0471
NX_P49590-1	HARS2 Probable histidine--tRNA ligase_ mitochondrial Iso 1	56851	8.2075	1207.52	18	51	38.3399	4.7245	70	7.8022	0.0167547	0	0
NX_Q53GQ0-1	HSD17B12 Very-long-chain 3-oxoacyl-CoA reductase Iso 1	34302	9.6372	1206.6	9	22	39.4231	5.3598	48	8.4378	0.0155824	16.8342	0.5797
NX_P11310-1	ACADM Medium-chain specific acyl-CoA dehydrogenase_ mitochondrial Iso 1	46558	8.4097	1205.45	12	36	42.5178	2.2778	50	7.5501	0.015866	6.137	0.2887
NX_Q9NXU5-1	ARL15 ADP-ribosylation factor-like protein 15 Iso 1	22861	5.2764	1205.17	7	19	43.1373	2.1223	32	7.4252	0.0196325	7.9648	0.1854
NX_Q86XR7-2	TICAM2 TIR domain-containing adapter molecule 2 Iso 2	46143	4.8413	1203.38	7	31	18.8119	5.5679	36	9.6435	0.0136245	0	0
NX_O15143-1	ARPC1B Actin-related protein 2/3 complex subunit 1B Iso 1	40923	8.2983	1201.48	11	29	45.6989	5.719	54	9.2633	0.015995	17.4638	0.7291
NX_Q9NR12-1	PDLIM7 PDZ and LIM domain protein 7 Iso 1	49812	8.3423	1201.42	11	34	34.5733	5.6461	35	9.3863	0.0143414	0	0
NX_O96008-1	TOMM40 Mitochondrial import receptor subunit TOM40 homolog Iso 1	37869	6.8774	1185.25	8	22	34.626	2.3535	43	6.8092	0.020317	13.6807	0.5231
NX_Q96RP9-1	GFM1 Elongation factor G_ mitochondrial Iso 1	83418	6.5845	1183.82	33	63	50.5992	6.8757	120	8.3326	0.0193573	15.5472	1.3084
NX_Q4G0N4-1	NADK2 NAD kinase 2_ mitochondrial Iso 1	49402	8.1211	1183.36	18	41	45.0226	5.5893	48	8.8304	0.0200868	10.3334	0.5167
NX_Q658P3-1	STEAP3 Metalloreductase STEAP3 Iso 1	54565	8.6484	1178.31	10	38	24.3852	4.011	63	8.8286	0.0165343	25.8769	1.4262
NX_Q9NX57-1	RAB20 Ras-related protein Rab-20 Iso 1	26260	6.1143	1176.4	10	21	51.7094	4.2444	43	7.5652	0.0175371	14.1784	0.3774
NX_O75477-1	ERLIN1 Erlin-1 Iso 1	38901	7.9351	1176.33	12	37	36.1272	7.12	39	6.1191	0.0172946	3.0332	0.1186
NX_Q9BXW7-1	HDHD5 Haloacid dehalogenase-like hydrolase domain-containing 5 Iso 2	46291	8.083	1172.81	8	33	27.4232	7.7383	43	5.8	0.0135813	0	0
NX_O95678-1	KRT75 Keratin_ type II cytoskeletal 75 Iso 1	59524	7.7227	1170.4	12	47	21.4156	12.2464	39	6.867	0.0147167	31.8811	1.9079
NX_P49721-1	PSMB2 Proteasome subunit beta type-2 Iso 1	22821	6.6079	1167.42	6	19	28.8557	8.5375	18	8.5895	0.0153023	3.1402	0.0722
NX_O15126-1	SCAMP1 Secretory carrier-associated membrane protein 1 Iso 1	37895	7.166	1163.27	5	26	25.4438	0.9401	22	8.9192	0.0160334	7.5414	0.289
NX_Q8WUK0-1	PTPMT1 Phosphatidylglycerophosphatase and protein-tyrosine phosphatase 1 Iso 1	22829	10.0679	1162.54	7	19	42.2886	1.3428	20	6.4722	0.0203614	4.4107	0.1015
NX_Q9Y285-1	FARSA Phenylalanine--tRNA ligase alpha subunit Iso 1	57527	7.7168	1158.72	10	43	23.622	6.4924	50	8.0587	0.0187011	9.2369	0.5322
NX_Q9Y6E2-1	BZW2 Basic leucine zipper and W2 domain-containing protein 2 Iso 1	48132	6.2476	1158.55	10	49	28.6396	7.7203	49	8.5005	0.0138278	15.3813	0.7443
NX_Q9UM00-1	TMCO1 Calcium load-activated calcium channel Iso 1	21161	10.1543	1153.6	5	11	38.2979	4.5873	25	8.1363	0.0185491	11.2336	0.2404
NX_Q9NX14-1	NDUFB11 NADH dehydrogenase [ubiquinone] 1 beta subcomplex subunit 11_ mitochondrial Iso 1	17305	4.938	1152.89	4	17	33.9869	1.077	13	5.4451	0.0139408	7.1643	0.1245
NX_Q8NBS9-2	TXNDC5 Thioredoxin domain-containing protein 5 Iso 2	36155	5.1724	1152.88	9	30	34.8765	1.3407	34	6.446	0.0174607	72.1787	2.6524
NX_P67775-1	PPP2CA Serine/threonine-protein phosphatase 2A catalytic subunit alpha isoform Iso 1	35571	5.168	1149.96	13	26	60.1942	6.7166	46	7.1829	0.0150145	8.3672	0.3026
NX_Q8TAE8-1	GADD45GIP1 Growth arrest and DNA damage-inducible proteins-interacting protein 1 Iso 1	25368	10.4121	1143.26	8	25	43.6937	1.6133	29	8.9579	0.0138146	11.0676	0.2816
NX_O75964-1	ATP5MG ATP synthase subunit g_ mitochondrial Iso 1	11421	9.9844	1141.16	3	11	33.9806	4.4601	15	7.6607	0.0147674	16.3577	0.1869
NX_Q6PI48-1	DARS2 Aspartate--tRNA ligase_ mitochondrial Iso 1	73516	7.9438	1139.53	21	66	43.5659	4.2813	69	7.2412	0.0163455	14.137	1.048
NX_P16278-1	GLB1 Beta-galactosidase Iso 1	76026	6.0981	1137.05	10	40	15.3619	6.6862	49	5.853	0.0136059	0	0
NX_P49796-6	RGS3 Regulator of G-protein signaling 3 Iso 6	120931	5.8535	1126.96	14	110	14.8995	6.9663	28	11.9834	0.0153255	1.1483	0.1407
NX_Q15388-1	TOMM20 Mitochondrial import receptor subunit TOM20 homolog Iso 1	16287	8.9033	1125.69	4	9	41.3793	1.0253	24	9	0.0320181	8.4258	0.1388
NX_Q6ZUT9-1	DENND5B DENN domain-containing protein 5B Iso 1	144926	6.271	1118.42	7	107	7.0644	9.4133	20	10.6463	0.0174292	8.3646	1.2273
NX_P84103-1	SRSF3 Serine/arginine-rich splicing factor 3 Iso 1	19317	12.0425	1117.65	4	20	20.7317	10.5829	21	7.7221	0.0139982	0	0
NX_P78371-1	CCT2 T-complex protein 1 subunit beta Iso 1	57452	5.9912	1116.62	18	51	42.0561	1.8083	67	6.564	0.0180407	8.9224	0.516
NX_P53992-1	SEC24C Protein transport protein Sec24C Iso 1	118249	6.6855	1116.6	20	63	27.9707	3.5204	62	9.6635	0.0227853	5.2687	0.6315
NX_Q86VP6-1	CAND1 Cullin-associated NEDD8-dissociated protein 1 Iso 1	136288	5.4067	1115.45	29	104	29.9187	4.6798	114	7.9841	0.0156477	10.2738	1.4187
NX_P52569-1	SLC7A2 Cationic amino acid transporter 2 Iso 1	71626	7.0137	1114.64	12	38	19.7568	2.6789	55	7.5227	0.0169372	19.302	1.3988
NX_Q12815-1	TROAP Tastin Iso 1	83804	7.0649	1113.59	4	57	7.3265	5.067	12	8.7507	0.0166816	6.6012	0.5641
NX_Q8NFJ5-1	GPRC5A Retinoic acid-induced protein 3 Iso 1	40224	8.1445	1112.89	6	25	23.2493	6.9563	26	7.653	0.015918	17.6592	0.7179
NX_P12081-2	HARS Histidine--tRNA ligase_ cytoplasmic Iso 2	52686	5.2471	1103.17	18	45	45.8422	4.9598	63	7.786	0.018509	5.563	0.2961
NX_Q8WWC4-1	MAIP1 m-AAA protease-interacting protein 1_ mitochondrial Iso 1	32523	9.4644	1102.23	7	28	29.5533	7.1267	39	8.1767	0.0183516	23.3439	0.769
NX_P78344-1	EIF4G2 Eukaryotic translation initiation factor 4 gamma 2 Iso 1	102296	6.7134	1101.09	33	84	33.0761	5.1775	121	9.1539	0.0158934	32.4609	3.3394
NX_P62861-1	FAU 40S ribosomal protein S30 Iso 1	6643	12.5552	1099.65	1	5	16.9492	5.8346	10	5.942	0.0120205	41.2338	0.2741
NX_Q9H3M7-1	TXNIP Thioredoxin-interacting protein Iso 1	43633	7.3872	1093.59	14	29	35.8056	5.626	46	8.0201	0.0177587	7.8473	0.3475
NX_P54753-1	EPHB3 Ephrin type-B receptor 3 Iso 1	110259	5.8901	1092.67	12	81	12.5251	3.326	44	5.88	0.0130891	1.0628	0.119
NX_Q96AB3-1	ISOC2 Isochorismatase domain-containing protein 2 Iso 1	22322	7.7505	1092.2	5	13	47.8049	4.2642	19	6.8531	0.0228201	6.3146	0.1429
NX_Q14318-1	FKBP8 Peptidyl-prolyl cis-trans isomerase FKBP8 Iso 1	44533	4.585	1090.61	12	25	36.6505	5.9621	46	8.4963	0.0174272	7.6628	0.345
NX_Q4KMQ2-3	ANO6 Anoctamin-6 Iso 3	103898	8.1694	1089.05	24	63	27.6906	3.0012	103	6.1881	0.0157397	21.8101	2.2924
NX_Q6NUK1-1	SLC25A24 Calcium-binding mitochondrial carrier protein SCaMC-1 Iso 1	53320	5.9326	1088.02	17	41	53.8784	5.8923	71	9.0394	0.0196517	7.8364	0.4199
NX_P34932-1	HSPA4 Heat shock 70 kDa protein 4 Iso 1	94271	4.9131	1086.78	18	81	24.881	4.132	59	10.0602	0.0188906	6.6367	0.6317
NX_Q9Y3Q3-1	TMED3 Transmembrane emp24 domain-containing protein 3 Iso 1	24761	5.269	1086.48	8	18	41.4747	1.9539	20	8.3727	0.0124786	10.1359	0.254
NX_Q13724-1	MOGS Mannosyl-oligosaccharide glucosidase Iso 1	91860	9.1143	1085.5	19	56	25.687	8.7829	80	8.4529	0.015742	13.5503	1.2478
NX_P61073-1	CXCR4 C-X-C chemokine receptor type 4 Iso 1	39719	8.1753	1084.37	5	19	15.625	2.4791	43	7.0178	0.010598	33.7365	1.3582
NX_Q9Y399-1	MRPS2 28S ribosomal protein S2_ mitochondrial Iso 1	33228	9.5112	1084.36	7	31	18.5811	1.8437	37	7.5416	0.0151691	8.3619	0.2804
NX_O15431-1	SLC31A1 High affinity copper uptake protein 1 Iso 1	21076	7.0356	1082.73	1	10	10	1.0988	12	9.1218	0.0114212	17.8303	0.3781
NX_P62841-1	RPS15 40S ribosomal protein S15 Iso 1	17029	10.7886	1080.79	3	12	29.6552	1.1973	14	11.1552	0.0194798	8.6208	0.1469
NX_Q9NSB2-1	KRT84 Keratin_ type II cuticular Hb4 Iso 1	64801	7.4209	1079.47	9	48	13.8333	10.4078	34	8.2176	0.0198366	0.7651	0.0505
NX_O00291-1	HIP1 Huntingtin-interacting protein 1 HIP1-1	116148	5.0215	1074.65	37	114	35.1013	5.1658	164	7.8393	0.0166464	0	0
NX_Q9Y617-1	PSAT1 Phosphoserine aminotransferase Iso 1	40396	7.5879	1072.87	12	36	38.9189	7.1993	33	7.1205	0.0201517	8.7533	0.3573
NX_P06493-1	CDK1 Cyclin-dependent kinase 1 Iso 1	34073	8.7568	1072.21	6	31	16.4983	8.8988	17	8.3463	0.0144086	3.3577	0.1147
NX_P04626-5	ERBB2 Receptor tyrosine-protein kinase erbB-2 Iso 5	134768	5.5371	1071.3	21	79	28.2449	3.345	67	7.8067	0.0140484	9.1833	1.2683
NX_Q9UBX3-1	SLC25A10 Mitochondrial dicarboxylate carrier Iso 1	31262	9.7808	1070	9	24	34.4948	3.267	46	9.4818	0.0140617	9.2329	0.293
NX_Q14258-1	TRIM25 E3 ubiquitin/ISG15 ligase TRIM25 Iso 1	70927	7.979	1069.23	13	57	28.0952	3.035	55	8.6868	0.0158137	9.6539	0.7011
NX_P40227-1	CCT6A T-complex protein 1 subunit zeta Iso 1	57987	6.2241	1066.86	13	46	26.5537	2.5775	37	6.6421	0.0193153	9.765	0.5711
NX_Q9UL26-1	RAB22A Ras-related protein Rab-22A Iso 1	21841	8.2529	1066.68	6	25	47.4227	2.1711	27	10.2504	0.0220918	3.2803	0.0724
NX_P41250-1	GARS Glycine--tRNA ligase Iso 1	83112	6.6138	1066.61	20	77	33.6942	4.1559	94	7.3929	0.0174887	13.5235	1.1347
NX_Q14156-1	EFR3A Protein EFR3 homolog A Iso 1	92864	6.2271	1064.26	29	64	39.9513	5.6286	90	8.2386	0.0176221	11.6405	1.0923
NX_P53999-1	SUB1 Activated RNA polymerase II transcriptional coactivator p15 Iso 1	14386	10.0737	1064.16	4	19	40.9449	1.634	13	9.0981	0.0141545	4.5364	0.0653
NX_P16435-1	POR NADPH--cytochrome P450 reductase Iso 1	76641	5.2412	1063.77	24	63	39.8818	7.6685	89	8.7958	0.0170501	17.2305	1.3293
NX_P08865-1	RPSA 40S ribosomal protein SA Iso 1	32833	4.5938	1060.9	9	27	37.6271	6.7688	30	7.6009	0.0144776	5.2496	0.1731
NX_Q8TCS8-1	PNPT1 Polyribonucleotide nucleotidyltransferase 1_ mitochondrial Iso 1	85896	7.6831	1056.31	23	85	37.931	2.8925	104	8.1621	0.0174395	12.5908	1.0901
NX_P61421-1	ATP6V0D1 V-type proton ATPase subunit d 1 Iso 1	40303	4.7051	1054.75	11	23	39.6011	5.1684	59	9.9866	0.0184011	9.9535	0.406
NX_P22392-2	NME2 Nucleoside diphosphate kinase B Iso 3	30117	9.2637	1053.47	7	28	32.2097	3.4429	22	6.4504	0.0213956	6.5299	0.1983
NX_Q8IWT6-1	LRRC8A Volume-regulated anion channel subunit LRRC8A Iso 1	94138	7.8442	1051.26	25	67	33.5802	3.5366	114	7.2312	0.0177013	17.6264	1.6765
NX_O43688-1	PLPP2 Phospholipid phosphatase 2 Iso 1	32552	8.3335	1051.08	9	17	35.4167	11.4294	36	8.3332	0.0184487	18.8073	0.6223
NX_Q9UBV2-1	SEL1L Protein sel-1 homolog 1 Iso 1	88698	5.0771	1050.18	14	60	27.4559	8.5928	35	10.4728	0.0169155	8.1875	0.7309
NX_Q9Y3D3-2	MRPS16 28S ribosomal protein S16_ mitochondrial Iso 2	13820	9.3765	1049.86	2	10	13.8211	0.7117	6	2.7864	0.00619305	4.0549	0.057
NX_P23921-1	RRM1 Ribonucleoside-diphosphate reductase large subunit Iso 1	90012	6.7588	1047.05	26	70	48.2323	6.5646	121	8.1451	0.0157945	19.1358	1.741
NX_O00483-1	NDUFA4 Cytochrome c oxidase subunit NDUFA4 Iso 1	9363	9.75	1046.57	2	8	27.1605	2.7482	13	6.4327	0.0174079	10.83	0.1021
NX_O75083-1	WDR1 WD repeat-containing protein 1 Iso 1	66151	6.1772	1043.71	22	49	48.0198	3.8504	71	9.0149	0.0164231	17.7844	1.1894
NX_P30536-1	TSPO Translocator protein Iso 1	18815	9.5552	1033.47	2	11	18.3432	0.6101	17	6.1744	0.0127353	24.4515	0.4632
NX_Q8TCZ2-1	CD99L2 CD99 antigen-like protein 2 Iso 1	27968	4.7344	1028.01	4	24	23.6641	2.6444	19	8.9494	0.0200857	0	0
NX_Q8TAA3-1	PSMA8 Proteasome subunit alpha-type 8 Iso 1	28512	9.3354	1026.38	8	27	43.3594	7.4848	22	9.2988	0.0142935	2.3615	0.0678
NX_P21281-1	ATP6V1B2 V-type proton ATPase subunit B_ brain isoform Iso 1	56464	5.4492	1024.31	12	45	30.5284	7.0967	54	7.6401	0.0145472	16.822	0.9562
NX_Q6NYC8-1	PPP1R18 Phostensin Iso 1	67901	5.1929	1020.4	17	66	42.4144	7.9341	48	7.8272	0.0183371	7.5268	0.5135
NX_O14966-1	RAB29 Ras-related protein Rab-7L1 Iso 1	23140	6.9727	1020.24	7	21	38.9163	10.4555	25	5.8105	0.0134108	6.0863	0.1427
NX_Q9NQ50-1	MRPL40 39S ribosomal protein L40_ mitochondrial Iso 1	24475	10.0371	1019.42	4	26	23.301	1.8396	20	7.9612	0.02315	6.8425	0.1676
NX_P11802-1	CDK4 Cyclin-dependent kinase 4 Iso 1	33708	6.5596	1019.25	5	31	13.5314	6.4111	24	7.1312	0.0173178	21.0457	0.7147
NX_P60981-1	DSTN Destrin Iso 1	18493	7.8384	1016.53	7	21	43.6364	9.5582	23	5.3169	0.0139037	7.8139	0.1482
NX_Q16740-1	CLPP ATP-dependent Clp protease proteolytic subunit_ mitochondrial Iso 1	30160	8.1108	1015.89	6	20	35.3791	2.8048	36	10.7533	0.0207088	8.0369	0.2448
NX_Q93084-1	ATP2A3 Sarcoplasmic/endoplasmic reticulum calcium ATPase 3 SERCA3B	113904	5.2632	1013.73	12	77	19.1755	10.7408	68	8.6896	0.020017	0.5488	0.0634
NX_Q04837-1	SSBP1 Single-stranded DNA-binding protein_ mitochondrial Iso 1	17249	9.9111	1009.21	6	16	46.6216	5.5427	29	11.4639	0.0200205	6.541	0.1129
NX_Q15293-1	RCN1 Reticulocalbin-1 Iso 1	38866	4.6729	1008.97	11	37	44.4109	8.9613	40	7.905	0.0154755	6.2085	0.2415
NX_P55010-1	EIF5 Eukaryotic translation initiation factor 5 Iso 1	49191	5.2646	1008.16	11	46	24.3619	3.2447	43	6.3596	0.0161579	12.5306	0.6225
NX_Q96BM9-1	ARL8A ADP-ribosylation factor-like protein 8A Iso 1	21402	7.8296	1005.01	9	25	46.2366	5.634	35	9.1678	0.0163481	18.9099	0.4093
NX_Q00765-1	REEP5 Receptor expression-enhancing protein 5 Iso 1	21479	8.2192	1000.89	3	19	15.873	3.2968	18	5.2322	0.0127172	17.1009	0.3715
NX_P19086-1	GNAZ Guanine nucleotide-binding protein G(z) subunit alpha Iso 1	40897	7.4912	998.202	5	31	16.6197	3.4324	18	7.9292	0.0135146	0.6178	0.0256
NX_P12931-1	SRC Proto-oncogene tyrosine-protein kinase Src Iso 1	59797	7.1689	995.735	13	42	35.0746	6.0412	45	7.6966	0.0142574	6.1372	0.3704
NX_Q9NZW5-1	MPP6 MAGUK p55 subfamily member 6 Iso 1	61078	5.7627	993.449	15	60	34.8148	7.4396	65	8.6058	0.0164294	8.6056	0.5284
NX_O15400-1	STX7 Syntaxin-7 Iso 1	29797	5.2559	993.203	9	24	44.4444	6.5881	33	8.9208	0.0175162	0	0
NX_P51809-1	VAMP7 Vesicle-associated membrane protein 7 Iso 1	24918	8.7334	993.149	9	18	49.5455	2.6517	37	10.3101	0.0164954	4.9028	0.1239
NX_Q92901-1	RPL3L 60S ribosomal protein L3-like Iso 1	46266	10.8926	992.591	4	39	5.4054	9.72	17	8.4053	0.0115869	1.4805	0.069
NX_P17655-1	CAPN2 Calpain-2 catalytic subunit Iso 1	79944	4.6831	989.072	22	56	41.5714	7.8713	68	9.4067	0.0173857	8.297	0.6708
NX_Q13200-1	PSMD2 26S proteasome non-ATPase regulatory subunit 2 Iso 1	100135	4.9014	984.591	31	95	48.7885	4.0475	103	9.8503	0.0176783	10.9801	1.1083
NX_Q9NYY8-1	FASTKD2 FAST kinase domain-containing protein 2_ mitochondrial Iso 1	81410	7.9468	975.739	21	67	35.0704	6.4262	74	8.2482	0.0166376	10.4864	0.8644
NX_Q5T9L3-1	WLS Protein wntless homolog Iso 1	62211	7.0122	975.635	11	40	26.0628	4.0109	38	9.7794	0.0189374	10.119	0.6369
NX_P06744-1	GPI Glucose-6-phosphate isomerase Iso 1	63107	8.4639	973.245	9	50	22.9391	3.5752	55	6.2199	0.0168898	19.2299	1.2187
NX_Q9H2U2-1	PPA2 Inorganic pyrophosphatase 2_ mitochondrial Iso 1	37896	7.144	972.736	8	34	32.0359	2.5406	29	5.4718	0.0194466	7.2145	0.2773
NX_O95202-1	LETM1 Mitochondrial proton/calcium exchanger protein Iso 1	83301	6.2695	969.567	22	79	42.0839	6.5527	79	6.8702	0.0148762	16.472	1.3843
NX_Q5U5X0-1	LYRM7 Complex III assembly factor LYRM7 Iso 1	11947	10.1426	968.936	5	10	46.1538	6.745	11	10.3765	0.0167892	2.5622	0.0308
NX_P55011-1	SLC12A2 Solute carrier family 12 member 2 Iso 1	131363	5.9473	968.04	30	96	29.868	4.093	162	8.2528	0.0155549	0	0
NX_Q9HB09-1	BCL2L12 Bcl-2-like protein 12 Iso 1	36798	9.4526	965.538	7	31	23.3533	7.5957	26	5.9516	0.0189213	11.9751	0.4464
NX_Q8WU90-1	ZC3H15 Zinc finger CCCH domain-containing protein 15 Iso 1	48572	5.0288	963.815	11	52	31.2207	7.5062	48	9.7494	0.0163999	15.9619	0.7822
NX_Q96PE2-1	ARHGEF17 Rho guanine nucleotide exchange factor 17 Iso 1	221533	5.8491	963.714	13	156	7.5133	9.4164	27	9.5835	0.0227651	12.5844	2.8162
NX_Q12840-1	KIF5A Kinesin heavy chain isoform 5A Iso 1	117305	5.5459	961.848	19	104	24.2248	8.54	71	9.3918	0.0151674	5.2178	0.6169
NX_Q92614-1	MYO18A Unconventional myosin-XVIIIa Iso 1	232970	5.8916	961.698	53	214	30.8666	7.241	175	8.5717	0.0142479	18.9555	4.4415
NX_O60282-1	KIF5C Kinesin heavy chain isoform 5C Iso 1	109426	5.7891	960.764	18	104	23.093	6.8927	70	7.3921	0.0147801	2.4755	0.2725
NX_Q27J81-2	INF2 Inverted formin-2 Iso 2	134533	5.2236	951.453	22	87	27.7419	4.1152	54	6.9429	0.0167531	4.973	0.6757
NX_O43813-1	LANCL1 LanC-like protein 1 Iso 1	45253	7.6201	947.944	7	29	21.5539	1.33	38	8.6753	0.0193449	11.854	0.5456
NX_Q16891-1	IMMT MICOS complex subunit MIC60 Iso 1	83626	6.041	942.372	24	74	43.4037	5.4716	89	9.2973	0.014322	0	0
NX_O43175-1	PHGDH D-3-phosphoglycerate dehydrogenase Iso 1	56614	6.2798	941.631	16	39	34.7092	5.6987	70	8.8352	0.0178437	13.9808	0.8024
NX_Q9P0U1-1	TOMM7 Mitochondrial import receptor subunit TOM7 homolog Iso 1	6244	10.7402	934.996	1	6	30.9091	1.3345	7	5.2005	0.0166036	18.0657	0.1129
NX_P04156-1	PRNP Major prion protein Iso 1	27643	9.1963	934.449	4	16	18.9723	7.8616	21	7.7664	0.0122613	9.5548	0.2665
NX_Q6ZS17-2	RIPOR1 Rho family-interacting cell polarization regulator 1 Iso 2	131791	5.8359	931.067	11	81	7.9573	6.6224	25	6.0879	0.0121981	2.2576	0.3004
NX_Q96EH3-1	MALSU1 Mitochondrial assembly of ribosomal large subunit protein 1 Iso 1	26153	5.1548	929.831	7	21	32.906	8.2888	21	7.3063	0.0174053	7.0342	0.1865
NX_Q96IZ0-1	PAWR PRKC apoptosis WT1 regulator protein Iso 1	36545	5.1504	927.735	5	31	20.8824	1.6165	21	4.3135	0.0138352	9.5847	0.3516
NX_O95373-1	IPO7 Importin-7 Iso 1	119439	4.5073	924.428	22	76	29.9615	4.1988	98	8.1507	0.018111	11.4085	1.3785
NX_Q9HD33-1	MRPL47 39S ribosomal protein L47_ mitochondrial Iso 1	29431	10.8223	920.677	8	29	31.6	10.1816	21	8.8437	0.0108588	8.6212	0.2554
NX_P08631-3	HCK Tyrosine-protein kinase HCK Iso 3	57204	6.4219	918.298	10	42	22.619	6.3947	43	7.3367	0.0118794	0.4014	0.0231
NX_Q9BYD6-1	MRPL1 39S ribosomal protein L1_ mitochondrial Iso 1	36885	9.0835	916.17	8	30	37.2308	2.5643	28	6.524	0.0161169	7.5406	0.28
NX_O75781-2	PALM Paralemmin-1 Iso 2	37134	4.7241	915.936	11	37	45.481	7.7416	40	8.6737	0.0123951	11.0641	0.413
NX_Q9NV96-1	TMEM30A Cell cycle control protein 50A Iso 1	40657	8.6865	915.668	6	31	20.4986	2.3863	33	6.699	0.0161282	8.1278	0.3339
NX_Q16658-1	FSCN1 Fascin Iso 1	54496	6.876	913.448	18	44	45.2333	4.7538	65	8.3328	0.0176372	12.3054	0.6787
NX_Q96RT1-1	ERBIN Erbin Iso 1	158199	5.1738	912.28	36	124	33.7819	3.7477	149	8.8451	0.016067	0	0
NX_Q14CN4-3	KRT72 Keratin_ type II cytoskeletal 72 Iso 3	51091	6.0835	910.739	12	48	31.5565	10.3208	30	11.0094	0.0149779	46.679	2.4157
NX_Q92764-1	KRT35 Keratin_ type I cuticular Ha5 Iso 1	50328	4.6538	910.458	4	43	9.4506	2.6324	20	7.4351	0.0170332	0.1604	0.0083
NX_P41252-1	IARS Isoleucine--tRNA ligase_ cytoplasmic Iso 1	144405	5.7422	909.256	39	106	33.2013	5.7609	129	8.93	0.0166247	13.5797	1.9801
NX_Q3SY84-1	KRT71 Keratin_ type II cytoskeletal 71 Iso 1	57256	6.23	908.539	12	50	20.8413	10.0679	34	8.453	0.0160063	47.4651	2.7437
NX_Q16881-1	TXNRD1 Thioredoxin reductase 1_ cytoplasmic Iso 1	70711	7.1104	906.883	11	52	26.9646	2.4808	38	9.6184	0.0184928	6.7038	0.4808
NX_Q96KA5-1	CLPTM1L Cleft lip and palate transmembrane protein 1-like protein Iso 1	62189	8.6807	893.89	15	37	28.4387	8.3452	46	9.6208	0.0167903	11.82	0.7396
NX_P30837-1	ALDH1B1 Aldehyde dehydrogenase X_ mitochondrial Iso 1	57170	6.3618	893.617	13	42	43.7137	3.5429	46	7.0032	0.0157966	11.1095	0.6406
NX_Q13084-1	MRPL28 39S ribosomal protein L28_ mitochondrial Iso 1	30137	8.5796	892.781	7	29	36.7188	4.0807	28	8.2501	0.0155654	6.646	0.2012
NX_P54762-1	EPHB1 Ephrin type-B receptor 1 Iso 1	109814	5.978	891.965	18	84	29.7764	10.0359	47	8.6091	0.0175822	22.5277	2.5089
NX_O75153-1	CLUH Clustered mitochondria protein homolog Iso 1	146577	5.6953	891.264	15	116	12.0703	8.3664	47	7.4032	0.014213	99.549	14.7428
NX_Q5T2T1-1	MPP7 MAGUK p55 subfamily member 7 Iso 1	65483	6.6943	888.811	20	54	47.5694	3.0789	68	9.4607	0.0202566	10.7887	0.7088
NX_P00403-1	MT-CO2 Cytochrome c oxidase subunit 2 Iso 1	25548	4.4839	885.974	5	11	24.6696	2.0871	29	6.2888	0.0144056	18.5885	0.4784
NX_Q6YHK3-1	CD109 CD109 antigen Iso 1	161586	5.4771	885.448	22	103	20.4152	3.8879	80	7.8876	0.0170961	0	0
NX_Q8N1F7-1	NUP93 Nuclear pore complex protein Nup93 Iso 1	93429	5.373	882.275	15	79	22.5885	7.4982	28	13.2635	0.0137959	2.5156	0.2365
NX_Q13423-1	NNT NAD(P) transhydrogenase_ mitochondrial Iso 1	113822	8.0566	881.846	27	78	32.3204	3.9899	135	8.4063	0.0172798	19.3579	2.2191
NX_Q9H5Q4-1	TFB2M Dimethyladenosine transferase 2_ mitochondrial Iso 1	45319	9.4834	879.208	15	39	39.3939	8.213	46	7.8515	0.014742	8.6374	0.3956
NX_O75054-1	IGSF3 Immunoglobulin superfamily member 3 Iso 1	135111	5.6733	876.747	29	89	32.2446	7.2595	96	7.6353	0.0155558	8.8341	1.2044
NX_Q96BQ5-1	CCDC127 Coiled-coil domain-containing protein 127 Iso 1	30815	9.5083	875.663	5	40	14.6154	12.1134	11	10.2557	0.0121969	0.6502	0.0202
NX_P53007-1	SLC25A1 Tricarboxylate transport protein_ mitochondrial Iso 1	33991	10.2231	873.344	13	23	41.1576	7.6547	47	7.5824	0.0200264	18.4244	0.633
NX_Q07157-2	TJP1 Tight junction protein ZO-1 Short	186850	6.3164	872.739	38	135	34.5324	5.3359	161	8.746	0.0182851	31.7493	5.9469
NX_Q92888-2	ARHGEF1 Rho guanine nucleotide exchange factor 1 Iso 2	98706	5.2661	872.624	12	74	14.1069	7.4077	27	9.8135	0.0158362	2.5296	0.2513
NX_Q9Y2S7-1	POLDIP2 Polymerase delta-interacting protein 2 Iso 1	42007	8.7788	871.341	8	41	26.9022	2.5173	37	7.1905	0.0174964	7.6143	0.3218
NX_P48960-3	CD97 CD97 antigen Iso 3	86571	6.5317	871.131	10	52	21.5013	5.5537	58	7.7262	0.0134729	59.2056	5.274
NX_O95563-1	MPC2 Mitochondrial pyruvate carrier 2 Iso 1	14269	10.8135	870.799	4	10	44.8819	8.5337	15	8.3606	0.01417	4.757	0.0682
NX_Q14CX7-2	NAA25 N-alpha-acetyltransferase 25_ NatB auxiliary subunit Iso 2	99205	5.8374	869.965	11	84	12.2235	5.819	29	10.5669	0.0127523	3.4515	0.3462
NX_O14939-4	PLD2 Phospholipase D2 PLD2B	104591	6.9287	869.456	16	88	26.2473	6.9324	53	9.8447	0.0190572	5.4845	0.5781
NX_Q9P2J5-1	LARS Leucine--tRNA ligase_ cytoplasmic Iso 1	134379	6.9316	868.352	27	102	28.0612	5.3402	88	10.1061	0.0182677	10.3398	1.4027
NX_Q86UP2-1	KTN1 Kinectin Iso 1	156178	5.3657	867.929	25	182	23.8762	2.2055	110	8.1925	0.014969	20.1859	3.1603
NX_O75781-1	PALM Paralemmin-1 Iso 1	42050	4.7432	866.046	11	43	35.1421	7.7762	40	8.7612	0.0129656	2.3388	0.0988
NX_Q7Z4W1-1	DCXR L-xylulose reductase Iso 1	25896	8.1401	865.015	6	20	39.7541	6.0708	19	11.4636	0.0136803	3.5795	0.0938
NX_Q9Y5Y0-1	FLVCR1 Feline leukemia virus subgroup C receptor-related protein 1 Iso 1	59824	5.6177	864.719	8	26	18.3784	1.7408	50	7.44	0.0195341	10.668	0.6435
NX_P47712-1	PLA2G4A Cytosolic phospholipase A2 Iso 1	85184	5.0552	863.5	18	64	27.7704	5.719	79	8.2782	0.0175204	14.0095	1.2013
NX_P13796-1	LCP1 Plastin-2 Iso 1	70243	5.1196	860.603	14	57	29.8246	6.119	59	8.0311	0.0153305	1.9403	0.1375
NX_P16422-1	EPCAM Epithelial cell adhesion molecule Iso 1	34909	7.3389	860.263	9	28	32.8025	7.8881	27	9.6996	0.0129307	5.8352	0.2078
NX_Q92536-1	SLC7A6 Y+L amino acid transporter 2 Iso 1	56790	5.5181	859.847	7	25	15.1456	6.96	44	6.8693	0.0162852	11.1018	0.6391
NX_Q14118-1	DAG1 Dystroglycan Iso 1	97380	8.7451	857.09	14	71	22.3464	5.3104	67	8.1248	0.0167021	41.8929	4.0964
NX_Q14103-1	HNRNPD Heterogeneous nuclear ribonucleoprotein D0 Iso 1	38410	7.8984	855.088	7	28	21.6901	1.4712	25	6.2764	0.0129252	0	0
NX_O60669-1	SLC16A7 Monocarboxylate transporter 2 Iso 1	52166	9.5449	853.208	5	25	11.9247	1.9968	31	5.3019	0.0108271	25.9663	1.3658
NX_Q9BWM7-1	SFXN3 Sideroflexin-3 Iso 1	35480	9.3223	852.25	8	26	37.3832	3.8621	35	10.2649	0.0152557	7.1739	0.2572
NX_Q9BVC6-1	TMEM109 Transmembrane protein 109 Iso 1	26193	10.875	852.127	3	17	9.0535	1.8932	22	6.8676	0.0125725	26.2451	0.6879
NX_P98082-1	DAB2 Disabled homolog 2 Iso 1	82397	5.1738	843.065	16	63	27.6623	9.0734	52	6.4375	0.0169759	10.3409	0.8538
NX_Q9HC07-1	TMEM165 Transmembrane protein 165 Iso 1	34883	6.6196	840.95	8	24	21.6049	5.1259	24	10.7721	0.0150029	7.8264	0.2745
NX_O14925-1	TIMM23 Mitochondrial import inner membrane translocase subunit Tim23 Iso 1	21928	8.8345	839.019	2	13	17.7034	0.3002	13	9.9109	0.0127906	4.7421	0.1049
NX_Q9UBM7-1	DHCR7 7-dehydrocholesterol reductase Iso 1	54453	8.7158	837.213	10	28	18.9474	6.7224	39	7.5455	0.0162896	16.2275	0.8963
[truncated: 891 more rows]

## Sheet: F1_TRYPS_3
Entry	Description	mW (Da)	pI (pH)	PLGS Score	Peptides	Theoretical Peptides	Coverage (%)	Precursor RMS Mass Error (ppm)	Products	Products RMS Mass Error (ppm)	Products RMS RT Error (min)	Amount (fmol)	Amount (ngrams)
[truncated: 1,913 more rows]

[truncated: 3 more sheets: F2_TRYPS_1, F2_TRYPSIN_2, F2_TRYPS_3]
