# Supplementary material for: Exploring the HeLa Dark Mitochondrial Proteome
Source: Front Cell Dev Biol. 2020 Mar 5;8:137. doi: 10.3389/fcell.2020.00137 (PMC7066081; doi:10.3389/fcell.2020.00137)
Supplement: Supplementary file 3 [file Table_5.xlsx]

## Sheet: F1_CHYMO_1
Entry	Description	mW (Da)	pI (pH)	PLGS Score	Peptides	Theoretical Peptides	Coverage (%)	Precursor RMS Mass Error (ppm)	Products	Products RMS Mass Error (ppm)	Products RMS RT Error (min)	Amount (fmol)	Amount (ngrams)
NX_P08134-1	RHOC Rho-related GTP-binding protein RhoC Iso 1	21992	6.189	12615.1	6	11	19.171	0.9981	73	5.3635	0.0222297	0	0
NX_P60709-1	ACTB Actin_ cytoplasmic 1 Iso 1	41709	5.1431	11632.5	19	21	45.0667	4.2493	253	6.7441	0.021753	0	0
NX_P62888-1	RPL30 60S ribosomal protein L30 Iso 1	12775	9.9536	11587.9	3	6	22.6087	1.3925	42	6.1756	0.0128445	0	0
NX_Q6S8J3-1	POTEE POTE ankyrin domain family member E Iso 1	121285	5.7715	11525.2	13	40	13.2093	9.8734	164	6.8187	0.02208	0	0
NX_A5A3E0-1	POTEF POTE ankyrin domain family member F Iso 1	121366	5.7715	10869.3	19	39	12.6512	9.2629	123	6.8553	0.0171746	0	0
NX_P08195-1	SLC3A2 4F2 cell-surface antigen heavy chain Iso 1	67951	4.6992	8284.97	26	27	21.746	1.3293	268	5.3593	0.0194444	0	0
NX_P30505-1	HLA-C HLA class I histocompatibility antigen_ Cw-8 alpha chain Iso 1	40747	6.5508	7542.68	9	20	30.3279	3.0181	84	5.9022	0.0134292	0	0
NX_P30455-1	HLA-A HLA class I histocompatibility antigen_ A-36 alpha chain Iso 1	40908	5.937	7507.52	8	22	26.0274	2.6741	88	5.9744	0.0139382	0	0
NX_Q07000-1	HLA-C HLA class I histocompatibility antigen_ Cw-15 alpha chain Iso 1	40837	5.8857	7485.29	9	20	32.7869	6.3956	82	5.9949	0.0134394	0	0
NX_P68104-1	EEF1A1 Elongation factor 1-alpha 1 Iso 1	50109	9.3428	7468.24	20	24	23.3766	3.3498	178	5.2781	0.0154551	0	0
NX_P30443-1	HLA-A HLA class I histocompatibility antigen_ A-1 alpha chain Iso 1	40820	6.0776	7447.52	8	22	27.1233	4.6765	86	5.3161	0.0137791	0	0
NX_P27797-1	CALR Calreticulin Iso 1	48111	4.0942	7440.81	22	25	47.7218	3.184	272	6.4449	0.0155051	0	0
NX_P13746-1	HLA-A HLA class I histocompatibility antigen_ A-11 alpha chain Iso 1	40911	5.7158	7429.19	7	22	23.8356	6.9735	85	5.8017	0.0139458	0	0
NX_P61254-1	RPL26 60S ribosomal protein L26 Iso 1	17247	10.9805	6678.35	6	6	15.1724	2.3382	50	5.0304	0.0101612	0	0
NX_P30447-1	HLA-A HLA class I histocompatibility antigen_ A-23 alpha chain Iso 1	40707	5.8799	6536.29	13	22	43.2877	10.6263	93	6.2902	0.013788	0	0
NX_P62899-1	RPL31 60S ribosomal protein L31 Iso 1	14453	10.9688	6476.42	7	9	35.2	7.437	60	6.2076	0.0125791	0	0
NX_P08754-1	GNAI3 Guanine nucleotide-binding protein G(k) subunit alpha Iso 1	40506	5.3584	6235.45	12	22	24.5763	1.1009	108	6.2652	0.0118295	0	0
NX_P68363-1	TUBA1B Tubulin alpha-1B chain Iso 1	50119	4.7622	6228.34	14	28	44.7894	7.4698	94	8.0667	0.0142699	0	0
NX_Q31612-1	HLA-B HLA class I histocompatibility antigen_ B-73 alpha chain Iso 1	40409	5.8022	6210.51	9	21	31.6804	5.2895	98	5.786	0.0136817	0	0
NX_Q01453-1	PMP22 Peripheral myelin protein 22 Iso 1	17879	7.8647	6164.93	8	14	40	3.9388	34	9.0877	0.0129498	0	0
NX_P01891-1	HLA-A HLA class I histocompatibility antigen_ A-68 alpha chain Iso 1	40883	6.2271	6144.67	12	23	40	8.748	115	6.4903	0.0138588	0	0
NX_P05186-1	ALPL Alkaline phosphatase_ tissue-nonspecific isozyme Iso 1	57268	6.1948	6122.4	21	25	23.0916	4.113	176	6.1988	0.016144	0	0
NX_P10314-1	HLA-A HLA class I histocompatibility antigen_ A-32 alpha chain Iso 1	41022	6.0059	5840.31	9	23	30.6849	8.9123	79	6.9424	0.013741	0	0
NX_P04899-6	GNAI2 Guanine nucleotide-binding protein G(i) subunit alpha-2 Iso 6	34912	5.0186	5539.51	14	24	42.2442	5.6959	94	6.9873	0.0127065	0	0
NX_P63096-2	GNAI1 Guanine nucleotide-binding protein G(i) subunit alpha-1 Iso 2	34752	5.3833	5431.13	13	25	37.4172	3.9366	105	7.2449	0.0133301	0	0
NX_P31327-1	CPS1 Carbamoyl-phosphate synthase [ammonia]_ mitochondrial Iso 1	164834	6.2798	5226.07	44	76	23.4667	5.5683	403	6.4508	0.0166907	0	0
NX_P01892-1	HLA-A HLA class I histocompatibility antigen_ A-2 alpha chain Iso 1	40896	6.5376	5051.05	11	23	38.3562	8.7627	83	7.4934	0.0137429	0	0
NX_P15311-1	EZR Ezrin Iso 1	69369	5.8726	5045.17	13	25	24.4027	5.5243	122	6.9144	0.0130535	0	0
NX_P30479-1	HLA-B HLA class I histocompatibility antigen_ B-41 alpha chain Iso 1	40514	6.0806	4874.96	11	22	35.3591	4.2687	93	6.8911	0.0133424	0	0
NX_Q04826-1	HLA-B HLA class I histocompatibility antigen_ B-40 alpha chain Iso 1	40480	6.0806	4815.84	13	23	40.3315	5.6817	96	6.5921	0.0142302	0	0
NX_P04406-1	GAPDH Glyceraldehyde-3-phosphate dehydrogenase Iso 1	36030	8.6968	4699.73	16	21	40.8955	5.649	104	6.2906	0.0140537	0	0
NX_P60763-1	RAC3 Ras-related C3 botulinum toxin substrate 3 Iso 1	21365	8.1592	4666.46	5	11	26.0417	0.7527	60	5.5273	0.0360443	0	0
NX_P46782-1	RPS5 40S ribosomal protein S5 Iso 1	22862	10.0913	4253.6	4	9	20.5882	7.6136	27	7.4398	0.015413	0	0
NX_P30480-1	HLA-B HLA class I histocompatibility antigen_ B-42 alpha chain Iso 1	40307	5.4565	4209.51	13	22	42.8177	4.0451	100	6.7013	0.0140502	0	0
NX_Q9UHB6-1	LIMA1 LIM domain and actin-binding protein 1 Beta	85173	6.4043	4175.92	13	22	18.3136	4.7459	140	6.9859	0.0155439	0	0
NX_Q5JWF2-1	GNAS Guanine nucleotide-binding protein G(s) subunit alpha isoforms XLas XLas-1	110955	4.7256	4079.09	15	44	11.0897	7.2433	75	7.4016	0.0139048	0	0
NX_P16070-1	CD44 CD44 antigen Iso 1	81487	4.9849	3995.28	8	27	11.9946	7.6821	46	6.1312	0.0151663	0	0
NX_P26038-1	MSN Moesin Iso 1	67777	6.0103	3981.72	11	22	19.2374	7.985	89	6.9943	0.0137954	0	0
NX_P35241-1	RDX Radixin Iso 1	68521	5.9692	3980.86	8	23	11.8353	3.9399	64	6.5491	0.0129083	0	0
NX_Q05639-1	EEF1A2 Elongation factor 1-alpha 2 Iso 1	50438	9.3472	3948.39	8	23	15.3348	1.2682	83	6.0673	0.016206	0	0
NX_P07900-1	HSP90AA1 Heat shock protein HSP 90-alpha Iso 1	84606	4.7476	3868.17	20	36	25	4.8316	141	7.3233	0.0179865	0	0
NX_P30408-1	TM4SF1 Transmembrane 4 L6 family member 1 Iso 1	21617	4.7021	3839.9	4	12	13.8614	3.6154	43	3.2896	0.0138372	0	0
NX_Q02543-1	RPL18A 60S ribosomal protein L18a Iso 1	20748	11.105	3793.81	9	11	32.9545	8.0236	38	9.1579	0.0153695	0	0
NX_P18463-1	HLA-B HLA class I histocompatibility antigen_ B-37 alpha chain Iso 1	40431	5.7202	3778.52	10	22	33.9779	2.871	111	6.2407	0.013535	0	0
NX_P13987-1	CD59 CD59 glycoprotein Iso 1	14167	6.0337	3731.05	6	9	32.8125	3.8609	45	7.173	0.0141141	0	0
NX_P63104-2	YWHAZ 14-3-3 protein zeta/delta Iso 2	19320	4.5234	3661.11	6	12	42.3529	4.126	41	7.1849	0.0127593	0	0
NX_P17693-5	HLA-G HLA class I histocompatibility antigen_ alpha chain G Iso 5	36434	4.9292	3611.75	8	21	23.1975	4.5206	45	7.3621	0.0137798	0	0
NX_P0CG38-1	POTEI POTE ankyrin domain family member I Iso 1	121204	5.7817	3553.63	12	41	12.8372	13.1708	78	7.2736	0.0156371	0	0
NX_P0CG39-1	POTEJ POTE ankyrin domain family member J Iso 1	117314	5.5752	3549.98	13	40	15.4143	11.9078	80	7.5271	0.0153464	0	0
NX_P63104-1	YWHAZ 14-3-3 protein zeta/delta Iso 1	27727	4.5278	3522.87	4	14	25.3061	1.0406	36	7.1691	0.0125027	0	0
NX_P08174-1	CD55 Complement decay-accelerating factor Iso 2	41373	7.459	3491.64	9	24	21.2598	2.2225	102	4.8927	0.0174476	0	0
NX_P05141-1	SLC25A5 ADP/ATP translocase 2 Iso 1	32831	9.9917	3436.74	21	20	37.9195	3.7045	99	7.2546	0.0154355	0	0
NX_P62745-1	RHOB Rho-related GTP-binding protein RhoB Iso 1	22109	4.9146	3404.96	5	12	25.5102	8.3302	39	4.3718	0.0218858	0	0
NX_P08238-1	HSP90AB1 Heat shock protein HSP 90-beta Iso 1	83212	4.7739	3384.6	21	37	26.105	4.8239	182	6.9136	0.0157359	0	0
NX_P62879-1	GNB2 Guanine nucleotide-binding protein G(I)/G(S)/G(T) subunit beta-2 Iso 1	37307	5.5356	3371.41	13	20	39.1176	1.8537	95	7.164	0.0185512	0	0
NX_P40926-1	MDH2 Malate dehydrogenase_ mitochondrial Iso 1	35480	8.8213	3176.93	3	13	8.284	4.0726	27	4.0137	0.011016	0	0
NX_Q01650-1	SLC7A5 Large neutral amino acids transporter small subunit 1 Iso 1	54974	7.6304	3164.26	18	31	19.9211	6.0044	148	6.0476	0.0155384	0	0
NX_P60953-2	CDC42 Cell division control protein 42 homolog Iso 2	21245	6.1538	3148.94	6	12	27.7487	7.4358	55	5.9263	0.0212644	0	0
NX_P60842-1	EIF4A1 Eukaryotic initiation factor 4A-I Iso 1	46124	5.1548	3105.64	11	23	31.5271	3.1122	65	6.7065	0.0135391	0	0
NX_P38405-1	GNAL Guanine nucleotide-binding protein G(olf) subunit alpha Iso 1	44280	6.2183	2994.8	7	22	17.8478	5.4038	19	6.7212	0.0142642	0	0
NX_Q99732-1	LITAF Lipopolysaccharide-induced tumor necrosis factor-alpha factor Iso 1	17095	6.0132	2973.85	5	12	42.8571	9.8088	30	9.4174	0.0195603	0	0
NX_A6NIZ1-1	- Ras-related protein Rap-1b-like protein Iso 1	20911	5.1709	2678.73	5	9	26.087	1.2274	63	5.1276	0.0119869	0	0
NX_Q13740-1	ALCAM CD166 antigen Iso 1	65061	5.8477	2657.54	17	31	27.6158	6.5644	77	9.0429	0.0159672	0	0
NX_P62873-2	GNB1 Guanine nucleotide-binding protein G(I)/G(S)/G(T) subunit beta-1 Iso 2	36274	5.5327	2655.03	12	21	37.9518	1.6692	86	7.6063	0.0140987	0	0
NX_P30685-1	HLA-B HLA class I histocompatibility antigen_ B-35 alpha chain Iso 1	40430	6.0059	2653.71	11	24	37.5691	6.0798	91	5.5326	0.0142339	0	0
NX_Q05682-1	CALD1 Caldesmon Iso 1	93175	5.439	2628.2	5	17	5.4224	2.6749	73	5.6148	0.0124272	0	0
NX_P62701-1	RPS4X 40S ribosomal protein S4_ X isoform Iso 1	29579	10.5864	2609.38	6	17	24.3346	2.5746	38	6.5921	0.0187776	0	0
NX_P61353-1	RPL27 60S ribosomal protein L27 Iso 1	15787	10.9775	2606.38	7	7	36.7647	2.5107	39	5.4346	0.0128486	0	0
NX_P23284-1	PPIB Peptidyl-prolyl cis-trans isomerase B Iso 1	23727	9.8511	2581.26	11	14	41.2037	5.1094	62	5.7309	0.015591	0	0
NX_P49207-1	RPL34 60S ribosomal protein L34 Iso 1	13284	11.8813	2516.65	3	7	11.1111	4.5739	15	9.6138	0.0123255	0	0
NX_P17081-1	RHOQ Rho-related GTP-binding protein RhoQ Iso 1	22644	5.9033	2514.05	6	13	23.9024	7.3755	40	6.8479	0.0250303	0	0
NX_P14625-1	HSP90B1 Endoplasmin Iso 1	92411	4.5645	2473.77	28	36	27.1482	4.1977	215	6.6547	0.01559	0	0
NX_P23528-1	CFL1 Cofilin-1 Iso 1	18490	8.2207	2447.88	5	9	36.1446	11.7583	30	7.0263	0.0144546	0	0
NX_P50914-1	RPL14 60S ribosomal protein L14 Iso 1	23417	11.4053	2406.67	10	6	21.8605	5.1246	58	8.0121	0.0142817	0	0
NX_P68366-2	TUBA4A Tubulin alpha-4A chain Iso 2	48297	4.7007	2327.46	11	28	37.8753	5.392	65	9.0364	0.0144947	0	0
NX_Q9BY67-1	CADM1 Cell adhesion molecule 1 Iso 1	48478	4.7593	2286.87	4	18	16.0633	10.4891	30	7.8782	0.0112987	0	0
NX_Q9NZM1-1	MYOF Myoferlin Iso 1	234558	5.7642	2250.78	54	115	27.8506	6.1524	232	8.4967	0.0183078	0	0
NX_P35268-1	RPL22 60S ribosomal protein L22 Iso 1	14777	9.6064	2220.17	4	7	39.8438	1.6685	31	8.4512	0.025076	0	0
NX_Q14697-1	GANAB Neutral alpha-glucosidase AB Iso 1	106806	5.688	2103.49	44	61	35.0636	6.6158	206	7.6583	0.0178109	0	0
NX_P84103-1	SRSF3 Serine/arginine-rich splicing factor 3 Iso 1	19317	12.0425	2054.48	4	10	27.439	10.5148	12	7.513	0.0171489	0	0
NX_O43707-1	ACTN4 Alpha-actinin-4 Iso 1	104788	5.1211	1990.83	20	54	20.966	6.2492	129	7.1554	0.0208837	0	0
NX_P46777-1	RPL5 60S ribosomal protein L5 Iso 1	34340	10.0151	1947.88	15	21	44.4444	2.9997	78	7.1261	0.0170707	0	0
NX_Q8TDG2-1	ACTRT1 Actin-related protein T1 Iso 1	41669	6.3281	1870.44	4	19	10.1064	2.4843	21	8.0975	0.0163734	0	0
NX_P54852-1	EMP3 Epithelial membrane protein 3 Iso 1	18416	7.9219	1854.78	6	13	28.8344	9.3904	30	9.1937	0.0243354	0	0
NX_Q9Y277-1	VDAC3 Voltage-dependent anion-selective channel protein 3 Iso 1	30639	8.8301	1845.06	8	19	30.3887	4.9248	29	5.9936	0.0168568	0	0
NX_P51149-1	RAB7A Ras-related protein Rab-7a Iso 1	23474	6.5742	1811.92	6	15	22.7053	1.5959	39	9.5428	0.0206009	0	0
NX_P63218-1	GNG5 Guanine nucleotide-binding protein G(I)/G(S)/G(O) subunit gamma-5 Iso 1	7313	10.3813	1787.54	1	4	30.8824	0.7337	11	9.7931	0.0564273	0	0
NX_P62820-1	RAB1A Ras-related protein Rab-1A Iso 1	22663	5.8491	1781.9	8	16	37.561	7.8555	42	5.4806	0.0138472	0	0
NX_P31040-1	SDHA Succinate dehydrogenase [ubiquinone] flavoprotein subunit_ mitochondrial Iso 1	72645	7.0415	1776.8	14	35	19.7289	5.3788	72	7.1122	0.0165651	0	0
NX_P07355-1	ANXA2 Annexin A2 Iso 1	38579	7.7842	1700.25	5	17	15.0442	1.658	48	5.6755	0.0110693	0	0
NX_P13639-1	EEF2 Elongation factor 2 Iso 1	95277	6.394	1697.68	27	39	27.972	4.0124	161	5.9912	0.0154566	0	0
NX_P24752-1	ACAT1 Acetyl-CoA acetyltransferase_ mitochondrial Iso 1	45170	9.1201	1697.21	4	16	14.9883	7.4025	19	7.2851	0.0131848	0	0
NX_P12235-1	SLC25A4 ADP/ATP translocase 1 Iso 1	33043	10.0723	1691.36	10	19	33.557	6.1854	46	9.1644	0.014421	0	0
NX_P62917-1	RPL8 60S ribosomal protein L8 Iso 1	28007	11.4521	1642.39	3	11	9.3385	11.0978	20	6.4248	0.0102941	0	0
NX_P68371-1	TUBB4B Tubulin beta-4B chain Iso 1	49799	4.6025	1601.42	12	26	29.8876	8.0519	100	6.7212	0.0180193	0	0
NX_P11021-1	HSPA5 Endoplasmic reticulum chaperone BiP Iso 1	72288	4.875	1598.07	14	32	22.4771	1.6678	101	6.0654	0.0153726	0	0
NX_O75390-1	CS Citrate synthase_ mitochondrial Iso 1	51679	8.4507	1590.97	16	26	43.7768	9.3408	71	9.6015	0.0238352	0	0
NX_P09429-1	HMGB1 High mobility group protein B1 Iso 1	24878	5.4478	1571.09	2	14	10.2326	5.6382	15	8.8838	0.013888	0	0
NX_O14950-1	MYL12B Myosin regulatory light chain 12B Iso 1	19766	4.4927	1563.95	2	12	16.2791	15.3099	13	6.1351	0.00857066	0	0
NX_P39023-1	RPL3 60S ribosomal protein L3 Iso 1	46079	10.6187	1549.08	9	25	25.5583	2.6109	84	8.3264	0.0148563	0	0
NX_P61158-1	ACTR3 Actin-related protein 3 Iso 1	47341	5.5107	1535.27	13	27	24.6411	8.8665	46	8.2506	0.0129581	0	0
NX_P62753-1	RPS6 40S ribosomal protein S6 Iso 1	28663	11.2896	1523.99	1	7	4.4177	1.0973	16	7.5505	0.0124463	0	0
NX_P07947-1	YES1 Tyrosine-protein kinase Yes Iso 1	60762	6.3076	1500.58	19	39	34.6225	5.5257	64	9.687	0.0171679	0	0
NX_Q6DD88-1	ATL3 Atlastin-3 Iso 1	60503	5.2998	1474.87	17	33	30.3142	7.2071	75	5.9959	0.0173137	0	0
NX_P07437-1	TUBB Tubulin beta chain Iso 1	49638	4.5908	1471.87	14	26	29.955	7.6455	97	6.4277	0.0152259	0	0
NX_P00338-1	LDHA L-lactate dehydrogenase A chain Iso 1	36665	8.3657	1463.63	9	16	18.0723	4.0104	54	8.9265	0.0255443	0	0
NX_P05023-1	ATP1A1 Sodium/potassium-transporting ATPase subunit alpha-1 Iso 1	112824	5.1694	1450.66	28	43	18.3773	6.6529	106	7.8355	0.0195541	0	0
NX_P62826-1	RAN GTP-binding nuclear protein Ran Iso 1	24407	7.3125	1426.39	7	17	38.4259	3.1496	27	6.205	0.0174326	0	0
NX_Q15286-1	RAB35 Ras-related protein Rab-35 Iso 1	23010	8.3936	1413.25	6	12	21.8905	1.0795	37	7.2138	0.0161536	0	0
NX_P21796-1	VDAC1 Voltage-dependent anion-selective channel protein 1 Iso 1	30753	8.8682	1396.42	9	17	30.7421	7.9194	56	9.148	0.0117937	0	0
NX_P15153-1	RAC2 Ras-related C3 botulinum toxin substrate 2 Iso 1	21415	7.5571	1393.34	4	11	17.7083	2.2395	41	5.9769	0.0425445	0	0
NX_P17538-1	CTRB1 Chymotrypsinogen B Iso 1	27694	6.8774	1390.74	6	14	19.0114	2.4521	48	5.6161	0.0114786	0	0
NX_P54851-1	EMP2 Epithelial membrane protein 2 Iso 1	19185	7.5615	1373.89	4	12	19.1617	2.8787	23	6.1626	0.018732	0	0
NX_P20339-1	RAB5A Ras-related protein Rab-5A Iso 1	23643	8.2515	1372.22	6	15	26.5116	1.7736	33	5.7534	0.0177124	0	0
NX_P07237-1	P4HB Protein disulfide-isomerase Iso 1	57080	4.5645	1370.44	14	34	22.6378	6.1536	73	7.1393	0.0152365	0	0
NX_Q9HAV0-1	GNB4 Guanine nucleotide-binding protein subunit beta-4 Iso 1	37543	5.5283	1369.22	13	20	38.2353	4.2122	76	8.0306	0.0163815	0	0
NX_P00367-1	GLUD1 Glutamate dehydrogenase 1_ mitochondrial Iso 1	61359	7.7021	1360.55	18	34	37.276	8.0657	72	8.273	0.0159829	0	0
NX_Q9NVA2-1	SEPT11 Septin-11 Iso 1	49367	6.3633	1354.55	6	24	16.0839	1.6192	40	9.2698	0.0156497	0	0
NX_O75369-4	FLNB Filamin-B Iso 4	230641	5.1914	1342.46	60	123	24.8837	4.9636	321	7.3378	0.0162658	0	0
NX_P83731-1	RPL24 60S ribosomal protein L24 Iso 1	17767	11.6851	1336.35	3	7	10.828	4.463	15	8.4977	0.0191036	0	0
NX_P32969-1	RPL9;RPL9P7;RPL9P8;RPL9P9 60S ribosomal protein L9 Iso 1	21849	10.3711	1331.25	1	8	6.25	1.3265	30	6.9763	0.00741301	0	0
NX_P35240-7	NF2 Merlin Iso 7	30434	6.1157	1307.87	8	21	39.7683	7.5267	24	7.3234	0.0146246	0	0
NX_P61026-1	RAB10 Ras-related protein Rab-10 Iso 1	22526	8.5737	1302.89	5	12	15.5	5.1822	29	7.4667	0.0120722	0	0
NX_P27824-1	CANX Calnexin Iso 1	67525	4.2686	1298.32	17	31	37.5	5.2794	101	7.6893	0.0178737	0	0
NX_P84085-1	ARF5 ADP-ribosylation factor 5 Iso 1	20516	6.3618	1296.54	4	11	20.5556	1.0956	23	7.8112	0.0209954	0	0
NX_P20340-1	RAB6A Ras-related protein Rab-6A Iso 1	23577	5.2266	1277.79	4	16	13.9423	3.515	19	8.4657	0.0125679	0	0
NX_Q9H2H9-1	SLC38A1 Sodium-coupled neutral amino acid transporter 1 Iso 1	54012	6.6372	1260.96	9	34	13.5524	1.3725	35	6.5739	0.0114715	0	0
NX_P36578-1	RPL4 60S ribosomal protein L4 Iso 1	47667	11.4961	1256.02	8	19	18.5012	8.2409	55	7.8961	0.0177449	0	0
NX_Q15758-1	SLC1A5 Neutral amino acid transporter B(0) Iso 1	56562	5.1753	1250.24	4	23	4.4362	1.2874	41	5.368	0.0103806	0	0
NX_Q9HBH0-1	RHOF Rho-related GTP-binding protein RhoF Iso 1	23610	8.7539	1239.44	5	15	21.327	4.5146	28	5.8581	0.0285206	0	0
NX_P51153-1	RAB13 Ras-related protein Rab-13 Iso 1	22759	9.5698	1204.94	5	11	21.6749	7.6173	27	6.4515	0.0126864	0	0
NX_Q8IZ41-1	RASEF Ras and EF-hand domain-containing protein Iso 1	82828	4.8003	1197.09	8	40	12.7027	11.1807	34	9.6601	0.0126147	0	0
NX_Q96DA2-1	RAB39B Ras-related protein Rab-39B Iso 1	24606	7.8472	1165.45	6	15	27.6995	7.4087	23	9.3746	0.0134421	0	0
NX_O15260-1	SURF4 Surfeit locus protein 4 Iso 1	30373	7.8252	1160.18	5	17	17.1004	14.4465	14	9.8349	0.0169343	0	0
NX_Q9NP90-1	RAB9B Ras-related protein Rab-9B Iso 1	22705	4.5454	1156.82	4	15	19.403	7.4424	21	9.0464	0.0105336	0	0
NX_Q9BZG1-4	RAB34 Ras-related protein Rab-34 Iso 4	26655	6.5889	1145.05	5	16	24.0506	7.1596	22	7.8086	0.0123407	0	0
NX_Q14568-1	HSP90AA2P Heat shock protein HSP 90-alpha A2 Iso 1	39340	4.377	1144.35	8	16	24.7813	4.0408	58	7.9489	0.0188417	0	0
NX_Q9Y6H1-1	CHCHD2 Coiled-coil-helix-coiled-coil-helix domain-containing protein 2 Iso 1	15502	9.5376	1141.94	3	4	30.4636	3.664	10	8.478	0.0150347	0	0
NX_P46781-1	RPS9 40S ribosomal protein S9 Iso 1	22577	11.0874	1141.39	7	14	25.7732	5.3466	17	7.2363	0.0151713	0	0
NX_A4D1S5-1	RAB19 Ras-related protein Rab-19 Iso 1	24384	6.063	1141.34	4	16	12.4424	2.5858	20	7.0553	0.0158471	0	0
NX_P30101-1	PDIA3 Protein disulfide-isomerase A3 Iso 1	56746	5.9312	1100.01	16	35	33.4653	7.778	74	7.2112	0.0170752	0	0
NX_P60981-1	DSTN Destrin Iso 1	18493	7.8384	1087.74	3	9	23.6364	11.1924	11	6.2983	0.0125722	0	0
NX_P07195-1	LDHB L-lactate dehydrogenase B chain Iso 1	36615	5.6396	1081.35	8	14	28.4431	1.7669	32	6.0491	0.0168933	0	0
NX_Q96FX8-1	PERP p53 apoptosis effector related to PMP-22 Iso 1	21371	6.7793	1065.05	3	16	12.9534	3.2743	19	8.9524	0.0187741	0	0
NX_Q92599-2	SEPT8 Septin-8 Iso 2	49783	5.7056	1057.55	5	25	14.9184	4.9345	29	11.303	0.0135153	0	0
NX_P43307-1	SSR1 Translocon-associated protein subunit alpha Iso 1	32215	4.1733	1049.09	3	13	11.5385	9.0427	16	8.428	0.0163252	0	0
NX_P42704-1	LRPPRC Leucine-rich PPR motif-containing protein_ mitochondrial Iso 1	157804	5.729	1045.44	32	71	17.8623	5.5286	153	7.9113	0.0150616	0	0
NX_P46940-1	IQGAP1 Ras GTPase-activating-like protein IQGAP1 Iso 1	189132	6.041	1044.53	34	81	21.9071	7.722	139	8.0072	0.0179235	0	0
NX_Q02218-1	OGDH 2-oxoglutarate dehydrogenase_ mitochondrial Iso 1	115861	6.3955	983.69	21	60	22.3851	9.3179	62	10.7157	0.0181493	0	0
NX_Q53GQ0-1	HSD17B12 Very-long-chain 3-oxoacyl-CoA reductase Iso 1	34302	9.6372	971.679	5	21	16.0256	7.1002	21	10.0192	0.0132951	0	0
NX_Q58FF3-1	HSP90B2P Putative endoplasmin-like protein Iso 1	45829	4.9658	961.05	12	19	26.5664	7.3914	75	7.7546	0.0164283	0	0
NX_Q9UII2-1	ATP5IF1 ATPase inhibitor_ mitochondrial Iso 1	12241	9.8789	958.79	3	6	41.5094	6.1078	15	9.1988	0.0149082	0	0
NX_P13861-1	PRKAR2A cAMP-dependent protein kinase type II-alpha regulatory subunit Iso 1	45489	4.771	958.484	9	23	20.5446	8.5802	42	10.0942	0.0192289	0	0
NX_Q9H7Z7-1	PTGES2 Prostaglandin E synthase 2 Iso 1	41916	9.4072	958.359	16	24	35.0133	4.488	59	7.3247	0.0199162	0	0
NX_P13473-1	LAMP2 Lysosome-associated membrane glycoprotein 2 LAMP-2A	44932	5.231	918.897	11	24	22.9268	10.0348	47	7.0908	0.0150021	0	0
NX_Q7L0Q8-2	RHOU Rho-related GTP-binding protein RhoU Iso 2	22150	6.6943	918.804	3	12	18.7817	12.2067	19	6.8405	0.0129115	0	0
NX_P62841-1	RPS15 40S ribosomal protein S15 Iso 1	17029	10.7886	914.143	4	7	30.3448	5.4408	20	10.5031	0.0180446	0	0
NX_O15427-1	SLC16A3 Monocarboxylate transporter 4 Iso 1	49436	7.8867	902.102	6	27	13.1183	1.4678	34	8.1306	0.0154402	0	0
NX_P27348-1	YWHAQ 14-3-3 protein theta Iso 1	27746	4.4854	880.202	3	14	22.449	2.5002	17	9.6729	0.0149956	0	0
NX_Q7Z7H5-1	TMED4 Transmembrane emp24 domain-containing protein 4 Iso 1	25926	8.4492	866.945	4	13	20.2643	3.0159	8	13.399	0.017603	0	0
NX_P35579-1	MYH9 Myosin-9 Iso 1	226390	5.3364	854.052	14	56	6.0714	3.5957	107	6.9173	0.0144553	0	0
NX_P19338-1	NCL Nucleolin Iso 1	76568	4.4004	853.024	8	24	16.0563	2.0163	91	6.5406	0.0140972	0	0
NX_Q9NSE4-1	IARS2 Isoleucine--tRNA ligase_ mitochondrial Iso 1	113719	6.7852	842.678	29	58	26.087	6.1722	118	7.9082	0.0196221	0	0
NX_Q9Y305-1	ACOT9 Acyl-coenzyme A thioesterase 9_ mitochondrial Iso 1	49869	8.7349	807.161	11	31	26.8793	8.3405	25	9.0079	0.019393	0	0
NX_P00387-1	CYB5R3 NADH-cytochrome b5 reductase 3 Iso 1	34212	7.3872	802.732	7	17	23.588	7.0227	39	7.0816	0.0180228	0	0
NX_P22413-1	ENPP1 Ectonucleotide pyrophosphatase/phosphodiesterase family member 1 Iso 1	104856	6.731	798.207	20	49	17.5135	4.4083	83	7.2157	0.0157465	0	0
NX_Q9UQ80-2	PA2G4 Proliferation-associated protein 2G4 Iso 2	38035	7.3213	783.345	11	18	34.7059	7.4896	43	9.0046	0.0111901	0	0
NX_P82930-1	MRPS34 28S ribosomal protein S34_ mitochondrial Iso 1	25634	10.3066	771.497	3	13	19.2661	12.5111	14	6.2726	0.00972661	0	0
NX_O43852-1	CALU Calumenin Iso 1	37083	4.2773	767.711	7	22	20	3.5725	27	7.718	0.0213145	0	0
NX_Q00610-1	CLTC Clathrin heavy chain 1 Iso 1	191491	5.3525	761.648	40	98	21.6119	6.4633	147	8.7933	0.0173389	0	0
NX_P02786-1	TFRC Transferrin receptor protein 1 Iso 1	84818	6.1641	757.84	28	51	31.5789	5.2929	123	7.2582	0.0155066	0	0
NX_P29992-1	GNA11 Guanine nucleotide-binding protein subunit alpha-11 Iso 1	42096	5.3687	754.606	6	25	17.5487	10.4822	26	7.0624	0.0116653	0	0
NX_O95297-1	MPZL1 Myelin protein zero-like protein 1 Iso 1	29064	8.9854	739.432	6	19	17.4721	5.8512	19	9.9144	0.0187556	0	0
NX_P0CG47-1	UBB Polyubiquitin-B Iso 1	25745	7.396	736.967	1	9	6.1135	0.2264	10	5.6307	0.0182371	0	0
NX_P49916-1	LIG3 DNA ligase 3 Iso 1	112834	9.2534	733.77	10	49	11.1001	8.2914	26	9.8338	0.021992	0	0
NX_P55809-1	OXCT1 Succinyl-CoA:3-ketoacid coenzyme A transferase 1_ mitochondrial Iso 1	56121	7.2202	733.371	10	27	19.0385	5.2907	40	8.6601	0.0178466	0	0
NX_Q16527-1	CSRP2 Cysteine and glycine-rich protein 2 Iso 1	20939	8.5884	732.062	7	8	35.7513	6.5506	23	6.2144	0.0129445	0	0
NX_Q8N1C3-1	GABRG1 Gamma-aminobutyric acid receptor subunit gamma-1 Iso 1	53560	8.0962	732.019	5	28	9.0323	9.6918	20	8.4286	0.0219536	0	0
NX_P22234-1	PAICS Multifunctional protein ADE2 Iso 1	47049	6.9697	728.268	8	27	16.7059	10.0788	30	9.0963	0.0146662	0	0
NX_Q9ULV4-1	CORO1C Coronin-1C Iso 1	53215	6.6724	713.828	8	23	20.2532	4.9953	40	8.1633	0.0152688	0	0
NX_P05026-1	ATP1B1 Sodium/potassium-transporting ATPase subunit beta-1 Iso 1	35038	8.6484	708.623	8	23	22.1122	10.2573	24	9.8815	0.0134248	0	0
NX_P08865-1	RPSA 40S ribosomal protein SA Iso 1	32833	4.5938	704.895	6	20	24.7458	10.2749	17	7.4512	0.0177979	0	0
NX_P61247-1	RPS3A 40S ribosomal protein S3a Iso 1	29925	10.1763	701.861	4	13	10.6061	2.6552	22	5.7552	0.0187228	0	0
NX_P57088-1	TMEM33 Transmembrane protein 33 Iso 1	27959	9.8848	697.612	6	17	18.6235	6.5369	16	9.5001	0.0180347	0	0
NX_P13671-1	C6 Complement component C6 Iso 1	104717	6.3442	674.163	11	52	11.8844	7.8029	23	9.3255	0.0243181	0	0
NX_P05187-1	ALPP Alkaline phosphatase_ placental type Iso 1	57917	5.833	670.662	3	29	5.0467	1.9037	18	5.7886	0.0137645	0	0
NX_Q12931-1	TRAP1 Heat shock protein 75 kDa_ mitochondrial Iso 1	80059	8.2852	659.045	16	34	21.0227	6.4313	66	6.2035	0.0195319	0	0
NX_P13797-1	PLS3 Plastin-3 Iso 1	70766	5.2632	652.093	14	36	22.6984	7.7209	45	6.7993	0.0214815	0	0
NX_P60033-1	CD81 CD81 antigen Iso 1	25792	4.9131	648.439	7	15	32.6271	7.3228	25	10.5464	0.0244761	0	0
NX_P51571-1	SSR4 Translocon-associated protein subunit delta Iso 1	18986	5.7231	644.488	5	10	38.1503	9.9625	18	6.9454	0.0135677	0	0
NX_P10809-1	HSPD1 60 kDa heat shock protein_ mitochondrial Iso 1	61016	5.5503	643.812	7	11	10.1222	9.3682	37	5.8404	0.0208658	0	0
NX_P11532-5	DMD Dystrophin Iso 5	70705	5.7656	637.688	7	25	14.1479	8.7862	31	8.5482	0.0169684	0	0
NX_P53396-1	ACLY ATP-citrate synthase Iso 1	120762	6.9507	631.815	25	66	29.5186	8.7319	81	6.8284	0.0212631	0	0
NX_Q8NEA4-1	FBXO36 F-box only protein 36 Iso 1	22091	8.5811	628.316	4	14	25	15.0392	10	5.2735	0.013637	0	0
NX_P11233-1	RALA Ras-related protein Ral-A Iso 1	23551	6.9858	628.259	6	12	23.7864	4.6452	21	7.5666	0.0104007	0	0
NX_Q7KZF4-1	SND1 Staphylococcal nuclease domain-containing protein 1 Iso 1	101933	6.75	628.094	16	43	14.1758	2.5003	69	7.7992	0.0170774	0	0
NX_Q9UG01-2	IFT172 Intraflagellar transport protein 172 homolog Iso 2	172328	5.7817	626.765	18	107	14.0984	13.1066	32	12.9168	0.0159736	0	0
NX_P62913-1	RPL11 60S ribosomal protein L11 Iso 1	20239	9.9551	623.735	7	10	19.1011	8.2458	30	7.9233	0.0140184	0	0
NX_P15880-1	RPS2 40S ribosomal protein S2 Iso 1	31304	10.6465	622.085	7	13	22.8669	4.512	22	9.834	0.0193645	0	0
NX_P35222-1	CTNNB1 Catenin beta-1 Iso 1	85442	5.4478	620.495	11	22	15.1088	7.3018	52	8.7482	0.0147831	0	0
NX_Q9H0C2-1	SLC25A31 ADP/ATP translocase 4 Iso 1	34999	10.2378	610.215	6	19	21.2698	7.1783	17	8.4964	0.0175869	0	0
NX_P26641-1	EEF1G Elongation factor 1-gamma Iso 1	50087	6.2358	602.979	18	30	33.4096	9.1554	64	8.3422	0.0161622	0	0
NX_Q14247-1	CTTN Src substrate cortactin Iso 1	61548	5.0771	598.072	18	32	36.1818	6.0831	59	8.4595	0.0150039	0	0
NX_P13667-1	PDIA4 Protein disulfide-isomerase A4 Iso 1	72887	4.7681	592.596	18	38	25.2713	6.1731	96	7.7389	0.0147334	0	0
NX_Q7Z2Z2-1	EFL1 Elongation factor-like GTPase 1 Iso 1	125349	5.5562	582.124	5	48	6.6071	12.0306	26	10.0042	0.0122224	0	0
NX_P46779-1	RPL28 60S ribosomal protein L28 Iso 1	15737	12.4175	581.534	1	8	6.5693	1.4831	10	5.7779	0.0127821	0	0
NX_Q8NFJ5-1	GPRC5A Retinoic acid-induced protein 3 Iso 1	40224	8.1445	576.609	4	25	11.7647	4.9247	26	9.7509	0.0166336	0	0
NX_Q96J65-1	ABCC12 Multidrug resistance-associated protein 9 Iso 1	152199	8.2983	572.341	9	73	5.6659	7.1201	24	9.4381	0.01999	0	0
NX_P62910-1	RPL32 60S ribosomal protein L32 Iso 1	15849	11.7393	567.909	5	9	23.7037	5.0245	16	8.849	0.0271464	0	0
NX_P11142-1	HSPA8 Heat shock cognate 71 kDa protein Iso 1	70854	5.2002	538.624	11	32	23.9938	1.618	48	7.0593	0.0160401	0	0
NX_Q7L0Y3-1	TRMT10C tRNA methyltransferase 10 homolog C Iso 1	47316	9.7251	528.089	9	21	26.5509	8.6025	23	11.1439	0.0157053	0	0
NX_Q14108-1	SCARB2 Lysosome membrane protein 2 Iso 1	54255	4.8179	520.095	13	30	26.7782	12.0839	44	8.209	0.0162457	0	0
NX_P21926-1	CD9 CD9 antigen Iso 1	25398	6.9023	516.658	4	15	23.6842	8.1954	18	7.5981	0.034166	0	0
NX_Q969G5-1	CAVIN3 Caveolae-associated protein 3 Iso 1	27684	6.019	516.353	1	1	4.2146	3.0226	10	6.2981	0.0110435	0	0
NX_O43688-1	PLPP2 Phospholipid phosphatase 2 Iso 1	32552	8.3335	510.721	3	17	7.2917	1.6558	15	9.5388	0.00975119	0	0
NX_P62244-1	RPS15A 40S ribosomal protein S15a Iso 1	14829	10.604	497.127	1	7	7.6923	1.2992	12	5.0142	0.0156276	0	0
NX_P33527-1	ABCC1 Multidrug resistance-associated protein 1 Iso 1	171480	6.6958	486.249	24	80	16.3945	7.2878	96	10.1692	0.0183867	0	0
NX_Q16181-1	SEPT7 Septin-7 Iso 1	50648	8.8887	486.074	1	20	2.9748	0.6962	15	7.5187	0.0107915	0	0
NX_P62136-1	PPP1CA Serine/threonine-protein phosphatase PP1-alpha catalytic subunit Iso 1	37487	5.8931	484.206	8	19	29.3939	2.0571	24	7.1	0.0230574	0	0
NX_P55084-1	HADHB Trifunctional enzyme subunit beta_ mitochondrial Iso 1	51261	9.75	483.125	6	22	12.8692	6.3752	21	7.262	0.0181184	0	0
NX_Q9UNN8-1	PROCR Endothelial protein C receptor Iso 1	26654	6.7852	481.43	3	16	18.9076	3.5686	18	5.9214	0.0309238	0	0
NX_Q8TF66-1	LRRC15 Leucine-rich repeat-containing protein 15 Iso 1	64325	6.2432	481.155	10	33	18.4165	9.3039	31	10.1055	0.0164942	0	0
NX_P15151-1	PVR Poliovirus receptor Alpha	45273	6.0615	479.07	2	24	8.3933	0.9317	13	8.1694	0.010257	0	0
NX_P12956-1	XRCC6 X-ray repair cross-complementing protein 6 Iso 1	69799	6.2036	474.354	15	37	30.0493	6.7907	52	8.1562	0.0153976	0	0
NX_Q00325-2	SLC25A3 Phosphate carrier protein_ mitochondrial B	39932	9.6123	473.445	15	18	32.964	5.3005	49	7.8601	0.016133	0	0
NX_P06733-2	ENO1 Alpha-enolase MBP-1	36904	5.8696	470.174	5	19	19.0616	3.8638	21	6.9761	0.0134406	0	0
NX_Q07021-1	C1QBP Complement component 1 Q subcomponent-binding protein_ mitochondrial Iso 1	31342	4.5469	457.731	8	16	21.9858	8.944	23	5.07	0.015976	0	0
NX_Q99714-1	HSD17B10 3-hydroxyacyl-CoA dehydrogenase type-2 Iso 1	26906	7.8384	453.327	2	13	12.6437	1.4528	10	9.5932	0.0236903	0	0
NX_Q15019-1	SEPT2 Septin-2 Iso 1	41461	6.1392	452.337	9	16	22.4377	5.538	42	8.384	0.0160419	0	0
NX_P82933-1	MRPS9 28S ribosomal protein S9_ mitochondrial Iso 1	45805	9.8394	451.668	4	25	11.3636	11.8202	18	7.778	0.013825	0	0
NX_P46778-1	RPL21 60S ribosomal protein L21 Iso 1	18553	10.9102	451.415	1	9	10	1.9796	11	12.3303	0.017936	0	0
NX_O43776-1	NARS Asparagine--tRNA ligase_ cytoplasmic Iso 1	62902	5.8418	448.506	11	33	20.073	11.7065	25	11.4979	0.0162476	0	0
NX_Q99623-1	PHB2 Prohibitin-2 Iso 1	33275	10.1895	448.315	4	16	14.3813	10.6626	20	7.1088	0.0153832	0	0
NX_Q9P2B2-1	PTGFRN Prostaglandin F2 receptor negative regulator Iso 1	98494	6.1465	445.374	30	54	30.4892	7.1163	107	7.5722	0.0183868	0	0
NX_P24390-1	KDELR1 ER lumen protein-retaining receptor 1 Iso 1	24526	8.7671	444.048	7	11	18.3962	12.043	19	10.0475	0.0215992	0	0
NX_Q14141-2	SEPT6 Septin-6 I	48841	6.3589	442.232	3	24	6.7916	2.8653	22	8.2682	0.015383	0	0
NX_P0DMV8-1	HSPA1A Heat shock 70 kDa protein 1A Iso 1	70009	5.3188	437.763	14	33	27.7691	7.2794	54	8.88	0.0193979	0	0
NX_P04844-1	RPN2 Dolichyl-diphosphooligosaccharide--protein glycosyltransferase subunit 2 Iso 1	69241	5.332	437.147	15	35	21.0777	9.4965	40	9.9567	0.0177994	0	0
NX_P14314-1	PRKCSH Glucosidase 2 subunit beta Iso 1	59387	4.1309	435.473	9	25	26.3258	4.3393	42	7.1601	0.0146033	0	0
NX_Q969J5-1	IL22RA2 Interleukin-22 receptor subunit alpha-2 Iso 1	30529	8.0039	430.592	3	17	12.1673	15.6243	8	4.6463	0.0180505	0	0
NX_P00505-1	GOT2 Aspartate aminotransferase_ mitochondrial Iso 1	47487	9.2637	429.706	7	27	15.1163	9.2111	26	10.2392	0.0248651	0	0
NX_Q58FF6-1	HSP90AB4P Putative heat shock protein HSP 90-beta 4 Iso 1	58227	4.4531	428.706	9	26	19.604	9.57	43	8.8264	0.0151668	0	0
NX_P06733-1	ENO1 Alpha-enolase alpha-enolase	47139	7.1719	428.521	6	24	14.977	3.7296	21	6.303	0.0136143	0	0
NX_P15529-1	CD46 Membrane cofactor protein A	43718	6.3311	422.58	17	29	31.3776	7.5898	42	7.2333	0.014207	0	0
NX_P35221-1	CTNNA1 Catenin alpha-1 Iso 1	100008	5.8755	421.099	7	31	8.9404	1.6671	50	8.9945	0.0219243	0	0
NX_P12277-1	CKB Creatine kinase B-type Iso 1	42617	5.2178	420.228	4	18	13.1234	1.9812	25	10.0325	0.0157006	0	0
NX_Q5QGZ9-1	CLEC12A C-type lectin domain family 12 member A Iso 1	32018	8.499	419.162	4	14	18.1818	8.147	8	12.2773	0.0170403	0	0
NX_P11310-1	ACADM Medium-chain specific acyl-CoA dehydrogenase_ mitochondrial Iso 1	46558	8.4097	418.303	9	26	22.0903	6.5012	25	10.9309	0.0166033	0	0
NX_O75306-1	NDUFS2 NADH dehydrogenase [ubiquinone] iron-sulfur protein 2_ mitochondrial Iso 1	52511	7.3008	416.035	10	25	26.1339	6.431	35	8.5595	0.0147063	0	0
NX_Q00839-1	HNRNPU Heterogeneous nuclear ribonucleoprotein U Iso 1	90527	5.6484	414.229	17	37	22.4242	4.8432	52	8.0532	0.0197816	0	0
NX_P48509-1	CD151 CD151 antigen Iso 1	28276	7.2964	404.162	1	15	4.3478	1.3107	4	2.8023	0.00549485	0	0
NX_P37802-1	TAGLN2 Transgelin-2 Iso 1	22377	8.4492	400.742	4	15	10.5528	10.5957	11	6.07	0.0117503	0	0
NX_P12814-1	ACTN1 Alpha-actinin-1 Iso 1	102992	5.0933	399.317	21	54	23.6547	9.0582	70	8.8821	0.0182531	0	0
NX_P62140-1	PPP1CB Serine/threonine-protein phosphatase PP1-beta catalytic subunit Iso 1	37162	5.7715	399.166	7	19	28.1346	6.8151	23	8.3226	0.0233639	0	0
NX_Q658P3-1	STEAP3 Metalloreductase STEAP3 Iso 1	54565	8.6484	388.841	9	30	17.8279	4.8711	31	8.6278	0.023368	0	0
NX_P63010-1	AP2B1 AP-2 complex subunit beta Iso 1	104486	5.0552	388.142	11	41	13.2337	7.853	43	7.1231	0.0149633	0	0
NX_P21291-1	CSRP1 Cysteine and glycine-rich protein 1 Iso 1	20553	8.5532	387.086	6	8	39.3782	8.7188	25	11.3596	0.0176808	0	0
NX_P30533-1	LRPAP1 Alpha-2-macroglobulin receptor-associated protein Iso 1	41440	9.252	385.632	3	20	9.2437	9.2379	21	9.0975	0.00993828	0	0
NX_P10599-1	TXN Thioredoxin Iso 1	11729	4.6201	384.585	2	8	14.2857	1.8933	3	10.534	0.0120514	0	0
NX_O60716-1	CTNND1 Catenin delta-1 1ABC	108103	5.7979	381.108	11	39	15.4959	3.7386	67	7.8057	0.0155773	0	0
NX_Q12905-1	ILF2 Interleukin enhancer-binding factor 2 Iso 1	43035	5.0024	378.463	8	21	18.4615	4.4482	26	8.5552	0.0148965	0	0
NX_Q9NZN4-1	EHD2 EH domain-containing protein 2 Iso 1	61122	6.0015	374.887	12	28	26.3352	8.3046	48	8.9184	0.0176641	0	0
NX_Q96CW1-1	AP2M1 AP-2 complex subunit mu Iso 1	49623	9.8848	374.585	11	29	25.0575	7.1859	31	9.247	0.0172394	0	0
NX_P62937-1	PPIA Peptidyl-prolyl cis-trans isomerase A Iso 1	18000	7.853	373.275	5	13	24.8485	13.2136	9	12.4208	0.017848	0	0
NX_Q6UB35-1	MTHFD1L Monofunctional C1-tetrahydrofolate synthase_ mitochondrial Iso 1	105723	7.9775	372.859	10	36	11.4519	9.6496	39	7.3474	0.0222465	0	0
NX_Q9BQ69-1	MACROD1 O-acetyl-ADP-ribose deacetylase MACROD1 Iso 1	35482	9.8262	367.218	6	17	20.6154	14.7985	23	9.5707	0.0150478	0	0
NX_Q9UHD8-1	SEPT9 Septin-9 Iso 1	65360	9.312	363.652	6	18	7.3379	8.4314	18	9.1902	0.0124164	0	0
NX_Q9Y6E2-1	BZW2 Basic leucine zipper and W2 domain-containing protein 2 Iso 1	48132	6.2476	363.589	10	24	23.6277	9.8604	18	12.3465	0.0184729	0	0
NX_O00159-1	MYO1C Unconventional myosin-Ic Iso 1	121606	9.6797	362.428	27	61	21.0724	10.8314	73	9.5869	0.0190905	0	0
NX_Q13492-1	PICALM Phosphatidylinositol-binding clathrin assembly protein Iso 1	70710	7.9556	360.832	12	28	19.1718	7.3575	24	9.5161	0.0202383	0	0
NX_P22090-1	RPS4Y1 40S ribosomal protein S4_ Y isoform 1 Iso 1	29437	10.6758	357.593	4	16	15.9696	1.9238	14	8.4641	0.0255838	0	0
NX_P23921-1	RRM1 Ribonucleoside-diphosphate reductase large subunit Iso 1	90012	6.7588	356.118	15	45	20.202	7.6661	50	11.0343	0.018319	0	0
NX_P09104-2	ENO2 Gamma-enolase Iso 2	42680	4.8047	353.193	7	24	20.7161	6.6685	22	8.3404	0.0152747	0	0
NX_P61073-1	CXCR4 C-X-C chemokine receptor type 4 Iso 1	39719	8.1753	348.33	7	25	16.7614	5.1893	22	8.8657	0.0195971	0	0
NX_P62280-1	RPS11 40S ribosomal protein S11 Iso 1	18418	10.7095	346.672	5	11	15.8228	9.0337	12	8.6604	0.0307308	0	0
NX_Q9UP52-3	TFR2 Transferrin receptor protein 2 Gamma	85958	5.6089	346.032	9	47	15.8915	12.5743	26	9.1101	0.0149205	0	0
NX_O43795-2	MYO1B Unconventional myosin-Ib Iso 2	124871	9.4688	345.907	27	65	23.8404	4.6087	108	8.7521	0.0141099	0	0
NX_O00180-1	KCNK1 Potassium channel subfamily K member 1 Iso 1	38118	5.9165	343.957	4	23	11.6071	8.4134	18	9.5047	0.0144683	0	0
NX_Q6IED9-1	DGAT2L7P Putative diacylglycerol O-acyltransferase 2-like protein DGAT2L7P Iso 1	27553	9.876	342.564	7	14	34.5382	10.2363	12	8.001	0.0170764	0	0
NX_P36542-1	ATP5F1C ATP synthase subunit gamma_ mitochondrial Liver	32975	9.561	340.458	3	16	13.7584	6.2767	9	7.7751	0.0203764	0	0
NX_Q5JRX3-1	PITRM1 Presequence protease_ mitochondrial Iso 1	117338	6.4497	322.477	16	61	17.7435	7.8898	47	8.108	0.0172866	0	0
NX_O14672-1	ADAM10 Disintegrin and metalloproteinase domain-containing protein 10 Iso 1	84087	7.5938	321.449	8	45	14.3048	6.6199	25	7.068	0.0174581	0	0
NX_Q8WUX1-1	SLC38A5 Sodium-coupled neutral amino acid transporter 5 Iso 1	51423	8.1475	317.135	17	32	30.0847	7.9821	36	8.4545	0.0161207	0	0
NX_Q7L1Q6-1	BZW1 Basic leucine zipper and W2 domain-containing protein 1 Iso 1	48012	5.6118	306.265	13	25	30.5489	7.7103	35	11.4326	0.020868	0	0
NX_P40429-1	RPL13A 60S ribosomal protein L13a Iso 1	23562	11.354	293.729	6	12	38.9163	5.0086	15	11.0282	0.0247244	0	0
NX_Q8WX93-1	PALLD Palladin Iso 1	150470	6.6636	285.219	7	55	6.2907	7.0165	26	9.1597	0.0169668	0	0

## Sheet: F1_CHYMO_2
Entry	Description	mW (Da)	pI (pH)	PLGS Score	Peptides	Theoretical Peptides	Coverage (%)	Precursor RMS Mass Error (ppm)	Products	Products RMS Mass Error (ppm)	Products RMS RT Error (min)	Amount (fmol)	Amount (ngrams)
NX_P60709-1	ACTB Actin_ cytoplasmic 1 Iso 1	41709	5.1431	14311.3	20	21	37.8667	2.6455	316	6.2511	0.0157573	1763.08	74.1888
NX_Q6S8J3-1	POTEE POTE ankyrin domain family member E Iso 1	121285	5.7715	13768.7	14	40	11.6279	5.7061	195	6.0879	0.0152571	0.7198	0.0885
NX_P16070-1	CD44 CD44 antigen Iso 1	81487	4.9849	13440.7	7	27	10.6469	1.7666	59	8.0053	0.011642	0	0
NX_P27797-1	CALR Calreticulin Iso 1	48111	4.0942	13238.2	28	25	51.0791	5.1988	333	7.4037	0.0151102	1041.59	50.322
NX_Q9BYX7-1	POTEKP Putative beta-actin-like protein 3 Iso 1	41988	5.8843	13197.1	12	22	39.7333	8.6052	118	5.6805	0.0156053	536.448	22.7232
NX_A5A3E0-1	POTEF POTE ankyrin domain family member F Iso 1	121366	5.7715	12075.2	17	39	9.3953	5.1923	124	6.1699	0.0172618	678.582	83.5325
NX_P63267-1	ACTG2 Actin_ gamma-enteric smooth muscle Iso 1	41849	5.1606	11885.6	10	21	28.4574	3.257	104	6.1092	0.0178858	50.9176	2.1526
NX_P63218-1	GNG5 Guanine nucleotide-binding protein G(I)/G(S)/G(O) subunit gamma-5 Iso 1	7313	10.3813	11225.7	1	4	30.8824	0.321	28	6.8352	0.0138371	599.337	4.4546
NX_P61586-1	RHOA Transforming protein RhoA Iso 1	21754	5.7305	11143.1	7	11	31.6062	2.3165	77	7.1022	0.0208482	278.202	6.1512
NX_P08134-1	RHOC Rho-related GTP-binding protein RhoC Iso 1	21992	6.189	11058.4	6	11	30.5699	4.1214	71	7.309	0.0216287	0.5598	0.0125
NX_P62888-1	RPL30 60S ribosomal protein L30 Iso 1	12775	9.9536	9386.63	3	6	22.6087	1.1531	49	6.7377	0.0123042	184.818	2.3944
NX_P08195-4	SLC3A2 4F2 cell-surface antigen heavy chain Iso 4	71079	4.6567	9151.49	23	28	28.1392	2.4408	363	6.0271	0.0178257	1873.09	133.648
NX_P62899-1	RPL31 60S ribosomal protein L31 Iso 1	14453	10.9688	8654.47	6	9	20.8	1.8274	55	6.3016	0.0134352	292.87	4.2357
NX_P10809-1	HSPD1 60 kDa heat shock protein_ mitochondrial Iso 1	61016	5.5503	7431.67	2	11	6.4572	2.7883	45	6.4458	0.0115482	0	0
NX_P30455-1	HLA-A HLA class I histocompatibility antigen_ A-36 alpha chain Iso 1	40908	5.937	6708.53	10	22	27.1233	4.263	94	5.1357	0.0126826	488.735	20.1452
NX_P13746-1	HLA-A HLA class I histocompatibility antigen_ A-11 alpha chain Iso 1	40911	5.7158	6703.63	12	22	33.6986	9.1347	98	6.3588	0.0123719	8.6048	0.3547
NX_Q07000-1	HLA-C HLA class I histocompatibility antigen_ Cw-15 alpha chain Iso 1	40837	5.8857	6691.23	12	20	36.612	6.1317	92	6.1762	0.0142072	29.7331	1.2285
NX_P31327-1	CPS1 Carbamoyl-phosphate synthase [ammonia]_ mitochondrial Iso 1	164834	6.2798	6666.56	56	76	30.8	4.9116	460	6.2991	0.0166443	990.044	164.427
NX_P16188-1	HLA-A HLA class I histocompatibility antigen_ A-30 alpha chain Iso 1	40879	5.6733	6620	13	22	33.9726	8.7787	82	6.1129	0.0150002	235.593	9.704
NX_O75390-1	CS Citrate synthase_ mitochondrial Iso 1	51679	8.4507	6585.2	16	26	25.5365	4.7491	122	7.3666	0.015559	606.654	31.51
NX_P07900-1	HSP90AA1 Heat shock protein HSP 90-alpha Iso 1	84606	4.7476	6447.49	20	36	26.9126	6.6962	202	7.3116	0.0199951	365.653	31.1021
NX_P05186-1	ALPL Alkaline phosphatase_ tissue-nonspecific isozyme Iso 1	57268	6.1948	6294.4	20	25	29.9618	3.9493	170	6.917	0.0133925	757.648	43.6762
NX_P05534-1	HLA-A HLA class I histocompatibility antigen_ A-24 alpha chain Iso 1	40663	5.8799	6138.57	9	22	31.5068	7.0317	93	6.1821	0.0116161	175.687	7.1985
NX_P15311-1	EZR Ezrin Iso 1	69369	5.8726	5762.19	17	25	32.2526	5.6339	136	7.5839	0.0131425	261.753	18.1989
NX_P60763-1	RAC3 Ras-related C3 botulinum toxin substrate 3 Iso 1	21365	8.1592	5476.35	3	11	16.6667	0.6421	45	5.9597	0.0199948	115.232	2.5095
NX_P61254-1	RPL26 60S ribosomal protein L26 Iso 1	17247	10.9805	5470.06	9	6	33.1034	1.3436	71	5.363	0.0148712	383.496	6.6185
NX_P62879-1	GNB2 Guanine nucleotide-binding protein G(I)/G(S)/G(T) subunit beta-2 Iso 1	37307	5.5356	5442.81	16	20	38.2353	1.5728	108	7.7231	0.0184014	336.434	12.8089
NX_P63173-1	RPL38 60S ribosomal protein L38 Iso 1	8212	10.5542	5319.45	1	5	14.2857	0.0558	14	6.6112	0.0137905	295.241	2.4431
NX_P26038-1	MSN Moesin Iso 1	67777	6.0103	5293.22	14	22	23.0503	4.7319	137	7.6336	0.0153553	273.647	18.59
NX_P13987-1	CD59 CD59 glycoprotein Iso 1	14167	6.0337	5241.98	7	9	40.625	5.3209	59	7.0827	0.0143885	517.514	7.6616
NX_P30479-1	HLA-B HLA class I histocompatibility antigen_ B-41 alpha chain Iso 1	40514	6.0806	5161.63	10	22	30.1105	4.3675	92	6.9623	0.011728	229.668	9.3892
NX_P0CG39-1	POTEJ POTE ankyrin domain family member J Iso 1	117314	5.5752	5116.05	14	40	16.5703	6.7433	94	7.5711	0.014042	637.847	75.7864
NX_P68104-1	EEF1A1 Elongation factor 1-alpha 1 Iso 1	50109	9.3428	5051.75	20	24	27.2727	1.992	148	5.2023	0.0127831	0	0
NX_P08238-1	HSP90AB1 Heat shock protein HSP 90-beta Iso 1	83212	4.7739	5041.13	22	37	32.1823	4.8757	204	6.3591	0.0189043	464.967	38.8743
NX_P01891-1	HLA-A HLA class I histocompatibility antigen_ A-68 alpha chain Iso 1	40883	6.2271	5010.07	15	23	44.6575	10.4232	116	7.5095	0.0126997	547.451	22.5517
NX_P30480-1	HLA-B HLA class I histocompatibility antigen_ B-42 alpha chain Iso 1	40307	5.4565	4904.82	16	22	45.5801	5.0355	118	7.1307	0.0145699	24.2373	0.9859
NX_P30490-1	HLA-B HLA class I histocompatibility antigen_ B-52 alpha chain Iso 1	40496	5.8066	4794.2	15	23	46.1326	4.0063	132	7.9468	0.0148024	49.9254	2.0373
NX_P35268-1	RPL22 60S ribosomal protein L22 Iso 1	14777	9.6064	4692.15	4	7	39.8438	1.2819	44	7.5864	0.0192082	209.222	3.1057
NX_P07355-2	ANXA2 Annexin A2 Iso 2	40385	8.5078	4652.62	9	18	28.2913	4.0678	80	6.2432	0.0132754	594.811	24.2067
NX_P04222-1	HLA-C HLA class I histocompatibility antigen_ Cw-3 alpha chain Iso 1	40835	5.9429	4652.32	13	20	38.2514	8.8409	70	7.006	0.0152905	4.9509	0.2043
NX_P63092-1	GNAS Guanine nucleotide-binding protein G(s) subunit alpha isoforms short Gnas-1	45635	5.4668	4555.05	10	23	27.4112	3.1202	80	5.8469	0.01295	0	0
NX_P08754-1	GNAI3 Guanine nucleotide-binding protein G(k) subunit alpha Iso 1	40506	5.3584	4484.34	14	22	35.0282	3.3593	108	5.5047	0.0146507	478.171	19.654
NX_P35241-1	RDX Radixin Iso 1	68521	5.9692	4416.6	11	23	21.2693	7.1891	76	8.0874	0.0154224	42.6989	2.9325
NX_P46777-1	RPL5 60S ribosomal protein L5 Iso 1	34340	10.0151	4347.55	13	21	39.0572	1.9669	99	7.109	0.0144213	287.75	9.9535
NX_P04899-6	GNAI2 Guanine nucleotide-binding protein G(i) subunit alpha-2 Iso 6	34912	5.0186	4257.59	11	24	35.6436	4.9616	96	5.5862	0.0141912	396.237	14.0457
NX_Q01650-1	SLC7A5 Large neutral amino acids transporter small subunit 1 Iso 1	54974	7.6304	4092.73	26	31	30.572	2.6442	145	6.3445	0.0128088	624.008	34.7539
NX_P10319-1	HLA-B HLA class I histocompatibility antigen_ B-58 alpha chain Iso 1	40312	5.8608	4031.76	17	23	46.9613	8.4097	118	8.4804	0.0145917	0.646	0.0262
NX_O95297-1	MPZL1 Myelin protein zero-like protein 1 Iso 1	29064	8.9854	4031.68	10	19	43.8662	7.3862	57	7.7074	0.0194739	243.253	7.1159
NX_P04406-1	GAPDH Glyceraldehyde-3-phosphate dehydrogenase Iso 1	36030	8.6968	3958.19	15	21	40.2985	4.6341	130	7.1365	0.0132613	257.426	9.3251
NX_P63096-2	GNAI1 Guanine nucleotide-binding protein G(i) subunit alpha-1 Iso 2	34752	5.3833	3956.63	12	25	33.4437	6.652	90	6.0547	0.0149159	27.7787	0.9803
NX_P68363-1	TUBA1B Tubulin alpha-1B chain Iso 1	50119	4.7622	3874.68	14	28	36.1419	2.8062	120	7.8142	0.0173739	0	0
NX_P38405-1	GNAL Guanine nucleotide-binding protein G(olf) subunit alpha Iso 1	44280	6.2183	3614.86	4	22	11.5486	14.2042	21	8.3532	0.0163475	6.0418	0.2708
NX_P23284-1	PPIB Peptidyl-prolyl cis-trans isomerase B Iso 1	23727	9.8511	3581.33	12	14	50.463	4.1791	85	6.5956	0.013157	167.49	3.9862
NX_P40926-1	MDH2 Malate dehydrogenase_ mitochondrial Iso 1	35480	8.8213	3557.03	2	13	7.9882	2.0464	32	6.5955	0.0156471	0	0
NX_Q01453-1	PMP22 Peripheral myelin protein 22 Iso 1	17879	7.8647	3556.66	6	14	18.125	2.9227	24	7.1245	0.011374	164.262	2.9763
NX_Q05639-1	EEF1A2 Elongation factor 1-alpha 2 Iso 1	50438	9.3472	3548.6	7	23	14.4708	1.9997	94	5.5941	0.0141995	694.258	35.2769
NX_P30408-1	TM4SF1 Transmembrane 4 L6 family member 1 Iso 1	21617	4.7021	3448.83	3	12	13.8614	0.8039	46	4.8155	0.0114239	550.979	12.4845
NX_P05141-1	SLC25A5 ADP/ATP translocase 2 Iso 1	32831	9.9917	3397.25	23	20	44.2953	1.6212	109	6.9555	0.0137702	207.984	6.8802
NX_P63104-1	YWHAZ 14-3-3 protein zeta/delta Iso 1	27727	4.5278	3275.71	5	14	26.1224	3.2312	43	6.3463	0.0154058	205.145	5.7269
NX_Q9UHB6-1	LIMA1 LIM domain and actin-binding protein 1 Beta	85173	6.4043	3199.32	15	22	22.0026	6.164	121	7.3487	0.0153799	0	0
NX_P03989-1	HLA-B HLA class I histocompatibility antigen_ B-27 alpha chain Iso 1	40403	5.4448	3074.84	14	22	40.6077	7.6038	110	8.7608	0.0154434	146.701	5.9894
P00924	ENO1_YEAST Enolase 1 OS=Saccharomyces cerevisiae (strain ATCC 204508 / S288c) GN=ENO1 PE=1 SV=3	47889	5.8989	3058.16	7	22	13.8085	5.9221	62	8.1372	0.0156136	500	23.9882
NX_P13639-1	EEF2 Elongation factor 2 Iso 1	95277	6.394	3009.9	27	39	29.1375	7.0678	200	6.7408	0.0166362	572.422	55.1287
NX_P62873-2	GNB1 Guanine nucleotide-binding protein G(I)/G(S)/G(T) subunit beta-1 Iso 2	36274	5.5327	2978.46	13	21	37.9518	3.2827	86	7.5463	0.0164791	154.906	5.7464
NX_P62701-1	RPS4X 40S ribosomal protein S4_ X isoform Iso 1	29579	10.5864	2934.01	5	17	20.1521	9.1946	42	6.8764	0.0102156	127.866	3.8137
NX_P05023-1	ATP1A1 Sodium/potassium-transporting ATPase subunit alpha-1 Iso 1	112824	5.1694	2850.34	30	43	21.6031	4.4401	157	6.8913	0.0168722	0	0
NX_O43707-1	ACTN4 Alpha-actinin-4 Iso 1	104788	5.1211	2838.86	25	54	27.5521	5.2571	154	8.2305	0.0169969	280.807	29.5719
NX_Q9NZM1-1	MYOF Myoferlin Iso 1	234558	5.7642	2782.07	65	115	32.0718	7.4814	273	7.857	0.0171931	275.024	64.9741
NX_P60842-1	EIF4A1 Eukaryotic initiation factor 4A-I Iso 1	46124	5.1548	2763.96	13	23	30.7882	2.9486	68	8.541	0.0131749	116.519	5.4044
NX_Q9HAV0-1	GNB4 Guanine nucleotide-binding protein subunit beta-4 Iso 1	37543	5.5283	2750.75	10	20	27.9412	2.2648	61	7.635	0.022018	253.363	9.706
NX_Q14240-1	EIF4A2 Eukaryotic initiation factor 4A-II Iso 1	46372	5.1636	2734.24	10	26	22.113	2.9388	58	8.72	0.0114391	2.3343	0.1088
NX_P62745-1	RHOB Rho-related GTP-binding protein RhoB Iso 1	22109	4.9146	2733.65	6	12	26.5306	6.4471	45	7.0969	0.0211698	65.028	1.4683
NX_P31040-1	SDHA Succinate dehydrogenase [ubiquinone] flavoprotein subunit_ mitochondrial Iso 1	72645	7.0415	2707.47	13	35	17.7711	8.4763	80	7.048	0.0140122	302.959	22.3336
NX_Q96B49-1	TOMM6 Mitochondrial import receptor subunit TOM6 homolog Iso 1	7997	4.4531	2634.16	1	5	22.973	1.4935	8	5.3443	0.0106984	32.161	0.2574
NX_P32969-1	RPL9;RPL9P7;RPL9P8;RPL9P9 60S ribosomal protein L9 Iso 1	21849	10.3711	2630.24	1	8	6.25	0.3243	30	6.2686	0.0105953	476.875	10.4805
NX_P60953-2	CDC42 Cell division control protein 42 homolog Iso 2	21245	6.1538	2599.08	6	12	28.2723	11.9983	50	6.1661	0.022424	46.2582	0.9992
NX_Q13740-1	ALCAM CD166 antigen Iso 1	65061	5.8477	2578.49	15	31	24.6998	6.9831	68	7.736	0.0182545	0	0
NX_P39023-1	RPL3 60S ribosomal protein L3 Iso 1	46079	10.6187	2548.73	14	25	34.7395	8.8508	103	7.3286	0.0136923	261.686	12.1407
NX_A6NIZ1-1	- Ras-related protein Rap-1b-like protein Iso 1	20911	5.1709	2539.11	8	9	26.087	1.999	75	7.1681	0.0150207	0	0
NX_P11021-1	HSPA5 Endoplasmic reticulum chaperone BiP Iso 1	72288	4.875	2530.76	16	32	32.7217	4.5475	109	7.9125	0.0144781	289.796	20.9949
NX_P00367-1	GLUD1 Glutamate dehydrogenase 1_ mitochondrial Iso 1	61359	7.7021	2456.44	21	34	47.1326	4.7012	101	7.1329	0.0157307	181.23	11.1892
NX_P17538-1	CTRB1 Chymotrypsinogen B Iso 1	27694	6.8774	2417.77	2	14	6.8441	0.3723	38	4.446	0.0111391	628.679	17.8168
NX_Q9BY67-1	CADM1 Cell adhesion molecule 1 Iso 1	48478	4.7593	2391.43	5	18	16.9683	10.0521	30	4.9083	0.0147762	0	0
NX_Q05682-1	CALD1 Caldesmon Iso 1	93175	5.439	2388.57	5	17	4.5397	1.6417	65	5.6344	0.0113587	0	0
NX_P04350-1	TUBB4A Tubulin beta-4A chain Iso 1	49553	4.5908	2359.01	17	26	41.8919	7.946	89	8.1783	0.0181634	22.7604	1.139
NX_Q14697-1	GANAB Neutral alpha-glucosidase AB Iso 1	106806	5.688	2350.32	43	61	35.4873	5.1086	235	7.3343	0.016653	268.304	28.7971
NX_P46782-1	RPS5 40S ribosomal protein S5 Iso 1	22862	10.0913	2339.25	4	9	28.9216	6.9195	26	10.0069	0.0201661	83.9396	1.9346
NX_P14625-1	HSP90B1 Endoplasmin Iso 1	92411	4.5645	2287.69	22	36	27.0237	6.901	209	7.5251	0.0166139	521.912	48.4095
NX_P83731-1	RPL24 60S ribosomal protein L24 Iso 1	17767	11.6851	2281.54	5	7	29.2994	3.2617	22	9.7595	0.0137227	118.367	2.118
NX_P07437-1	TUBB Tubulin beta chain Iso 1	49638	4.5908	2246.52	14	26	31.0811	3.7696	110	7.3057	0.015389	253.392	12.7018
NX_P23528-1	CFL1 Cofilin-1 Iso 1	18490	8.2207	2189.07	4	9	15.6627	10.4015	23	7.2819	0.00856941	370.107	6.9323
NX_Q15758-1	SLC1A5 Neutral amino acid transporter B(0) Iso 1	56562	5.1753	2179.73	4	23	12.3845	3.4434	33	6.0641	0.0133917	0	0
NX_Q6DD88-1	ATL3 Atlastin-3 Iso 1	60503	5.2998	2151	18	33	32.902	3.5433	77	6.5841	0.0135084	134.637	8.2126
NX_P62753-1	RPS6 40S ribosomal protein S6 Iso 1	28663	11.2896	2132.7	1	7	4.4177	0.0637	14	5.9988	0.0120685	413.22	11.9221
NX_Q16527-1	CSRP2 Cysteine and glycine-rich protein 2 Iso 1	20939	8.5884	2022.96	9	8	40.9326	6.1499	39	6.9183	0.0131342	139.35	3.0471
NX_O14950-1	MYL12B Myosin regulatory light chain 12B Iso 1	19766	4.4927	2001.33	6	12	43.0233	1.5978	26	7.7394	0.012696	138.696	2.7512
NX_P08174-1	CD55 Complement decay-accelerating factor Iso 2	41373	7.459	1930.29	9	24	27.8215	8.3532	89	6.5587	0.0180442	0	0
NX_P61353-1	RPL27 60S ribosomal protein L27 Iso 1	15787	10.9775	1856.69	6	7	27.9412	7.138	42	8.2691	0.0145513	219.904	3.474
NX_P00387-1	CYB5R3 NADH-cytochrome b5 reductase 3 Iso 1	34212	7.3872	1852.67	9	17	23.9203	4.3265	44	6.6777	0.0189052	139.659	4.8131
NX_P54852-1	EMP3 Epithelial membrane protein 3 Iso 1	18416	7.9219	1813.14	7	13	33.1288	7.5611	37	8.8664	0.0246004	253.201	4.7673
NX_Q9Y277-1	VDAC3 Voltage-dependent anion-selective channel protein 3 Iso 1	30639	8.8301	1787.93	11	19	41.3428	5.7343	55	7.0453	0.016508	189.874	5.8862
NX_P54851-1	EMP2 Epithelial membrane protein 2 Iso 1	19185	7.5615	1714.4	2	12	13.7725	1.104	25	7.2766	0.0139247	272.473	5.3399
NX_Q02543-1	RPL18A 60S ribosomal protein L18a Iso 1	20748	11.105	1706.77	7	11	31.8182	4.1478	45	7.6108	0.0148619	203.849	4.2905
NX_Q53GQ0-1	HSD17B12 Very-long-chain 3-oxoacyl-CoA reductase Iso 1	34302	9.6372	1665.26	7	21	20.1923	11.4375	23	8.4074	0.015062	45.1319	1.5543
NX_P17081-1	RHOQ Rho-related GTP-binding protein RhoQ Iso 1	22644	5.9033	1652.39	6	13	28.2927	9.7242	39	5.851	0.0221731	79.3589	1.8435
NX_P11142-1	HSPA8 Heat shock cognate 71 kDa protein Iso 1	70854	5.2002	1578.83	14	32	32.6625	4.7522	76	9.2354	0.0208394	109.806	7.8101
NX_P05388-1	RPLP0 60S acidic ribosomal protein P0 Iso 1	34251	5.606	1555.79	6	14	13.2492	2.0658	41	6.8826	0.0148877	270.8	9.3276
NX_P50914-1	RPL14 60S ribosomal protein L14 Iso 1	23417	11.4053	1555.74	8	6	26.9767	6.5531	44	7.7829	0.0129212	209.437	4.9314
NX_P62826-1	RAN GTP-binding nuclear protein Ran Iso 1	24407	7.3125	1546.61	5	17	29.1667	2.6937	25	7.9732	0.0189319	91.8833	2.2598
NX_P21796-1	VDAC1 Voltage-dependent anion-selective channel protein 1 Iso 1	30753	8.8682	1515.34	9	17	33.2155	1.8278	54	6.9824	0.0153841	118.49	3.6598
NX_Q15084-1	PDIA6 Protein disulfide-isomerase A6 Iso 1	48091	4.7622	1504.6	10	26	30	3.2266	42	10.0097	0.0159513	54.0553	2.6228
NX_O75369-4	FLNB Filamin-B Iso 4	230641	5.1914	1498.34	71	123	33.8605	4.3837	380	7.2291	0.0169463	261.528	60.8348
NX_P12814-1	ACTN1 Alpha-actinin-1 Iso 1	102992	5.0933	1495.27	19	54	18.6099	5.7755	91	8.5351	0.0135274	68.0584	7.0528
NX_P51571-1	SSR4 Translocon-associated protein subunit delta Iso 1	18986	5.7231	1491.36	2	10	16.763	1.4359	16	2.8825	0.0116027	103.658	1.9871
NX_Q9BVK6-1	TMED9 Transmembrane emp24 domain-containing protein 9 Iso 1	27260	8.1973	1468.65	7	16	31.9149	5.7935	29	10.5571	0.0193816	55.6398	1.5241
NX_P35579-1	MYH9 Myosin-9 Iso 1	226390	5.3364	1391.13	29	56	11.9898	6.1442	169	6.9519	0.0183298	345.26	78.6459
NX_P42704-1	LRPPRC Leucine-rich PPR motif-containing protein_ mitochondrial Iso 1	157804	5.729	1356.47	34	71	23.5294	7.8872	183	8.1845	0.0175418	338.484	53.8538
NX_Q9H7Z7-1	PTGES2 Prostaglandin E synthase 2 Iso 1	41916	9.4072	1350.03	13	24	35.5438	7.256	58	9.4762	0.0179455	121.754	5.1276
NX_Q99732-1	LITAF Lipopolysaccharide-induced tumor necrosis factor-alpha factor Iso 1	17095	6.0132	1344.12	3	12	22.3602	7.1125	12	4.094	0.00964042	108.067	1.9165
NX_P62136-1	PPP1CA Serine/threonine-protein phosphatase PP1-alpha catalytic subunit Iso 1	37487	5.8931	1329.96	8	19	26.6667	7.4868	31	6.5182	0.0194314	0	0
NX_Q58FF6-1	HSP90AB4P Putative heat shock protein HSP 90-beta 4 Iso 1	58227	4.4531	1329.28	6	26	13.0693	5.1196	41	6.843	0.012063	142.611	8.3986
NX_P62861-1	FAU 40S ribosomal protein S30 Iso 1	6643	12.5552	1310.62	2	3	28.8136	0.9875	10	6.9139	0.0149348	167.793	1.1155
NX_P12236-1	SLC25A6 ADP/ATP translocase 3 Iso 1	32845	10.062	1291.86	12	19	35.2349	2.422	54	8.7387	0.0143049	71.6193	2.3702
NX_P50148-1	GNAQ Guanine nucleotide-binding protein G(q) subunit alpha Iso 1	42115	5.3408	1281.9	9	25	24.7911	4.4481	34	7.4187	0.0106782	61.0269	2.5892
NX_P45877-1	PPIC Peptidyl-prolyl cis-trans isomerase C Iso 1	22748	8.7349	1267.32	7	15	28.3019	10.2824	21	9.3279	0.0179601	8.4048	0.1923
NX_P35240-7	NF2 Merlin Iso 7	30434	6.1157	1265.98	4	21	21.6216	1.7467	25	5.9482	0.0164237	23.1814	0.7099
NX_P02786-1	TFRC Transferrin receptor protein 1 Iso 1	84818	6.1641	1264.6	28	51	33.4211	3.8936	129	8.618	0.0162602	234.298	19.9921
NX_P62424-1	RPL7A 60S ribosomal protein L7a Iso 1	29977	11.0581	1256.38	3	13	9.7744	0.9133	19	7.5967	0.0136564	276.379	8.3375
NX_Q8TDG2-1	ACTRT1 Actin-related protein T1 Iso 1	41669	6.3281	1256.34	6	19	18.3511	12.3565	24	7.8089	0.0126788	27.6379	1.1682
NX_O43447-1	PPIH Peptidyl-prolyl cis-trans isomerase H Iso 1	19195	8.1255	1251.42	6	12	33.8983	6.1009	18	7.0744	0.0189466	33.327	0.6497
NX_P12235-1	SLC25A4 ADP/ATP translocase 1 Iso 1	33043	10.0723	1239.74	13	19	46.6443	6.3449	48	8.6015	0.0143265	14.5094	0.4831
NX_P19338-1	NCL Nucleolin Iso 1	76568	4.4004	1215	12	24	19.1549	6.973	122	6.6365	0.0130212	379.05	29.0623
NX_P62910-1	RPL32 60S ribosomal protein L32 Iso 1	15849	11.7393	1209.94	7	9	28.1481	6.6595	17	9.4001	0.0167458	131.568	2.1017
NX_P60033-1	CD81 CD81 antigen Iso 1	25792	4.9131	1192.11	4	15	21.6102	4.0571	29	5.9138	0.0121734	72.3933	1.918
NX_P62140-1	PPP1CB Serine/threonine-protein phosphatase PP1-beta catalytic subunit Iso 1	37162	5.7715	1159.67	11	19	23.8532	4.4365	31	7.48	0.0203897	63.3124	2.4049
NX_Q7KZF4-1	SND1 Staphylococcal nuclease domain-containing protein 1 Iso 1	101933	6.75	1149.36	15	43	19.6703	5.75	82	7.2453	0.0156301	172.376	17.6999
NX_P13861-1	PRKAR2A cAMP-dependent protein kinase type II-alpha regulatory subunit Iso 1	45489	4.771	1139.81	8	23	24.0099	6.6111	38	10.1048	0.0173192	0	0
NX_Q00325-2	SLC25A3 Phosphate carrier protein_ mitochondrial B	39932	9.6123	1137.79	19	18	36.0111	4.9882	64	8.9796	0.0177156	109.61	4.4299
NX_P12956-1	XRCC6 X-ray repair cross-complementing protein 6 Iso 1	69799	6.2036	1136.76	18	37	27.422	6.9748	65	7.3083	0.0167723	133.833	9.3854
NX_P14314-1	PRKCSH Glucosidase 2 subunit beta Iso 1	59387	4.1309	1131.7	11	25	28.7879	8.8308	52	7.8321	0.0181921	0	0
NX_P09429-1	HMGB1 High mobility group protein B1 Iso 1	24878	5.4478	1111.93	4	14	15.3488	6.9858	18	5.5751	0.0125815	55.2725	1.3854
NX_Q9UII2-1	ATP5IF1 ATPase inhibitor_ mitochondrial Iso 1	12241	9.8789	1107.46	2	6	32.0755	1.2882	13	11.7611	0.0150992	0	0
NX_P11169-1	SLC2A3 Solute carrier family 2_ facilitated glucose transporter member 3 Iso 1	53889	6.9683	1097.53	12	31	20.9677	2.9512	26	9.4183	0.0165123	18.2717	0.9936
NX_P07947-1	YES1 Tyrosine-protein kinase Yes Iso 1	60762	6.3076	1094.61	19	39	38.3057	5.2821	66	8.6818	0.0211648	123.491	7.5718
NX_P36578-1	RPL4 60S ribosomal protein L4 Iso 1	47667	11.4961	1083.95	7	19	19.2037	5.6544	45	8.5245	0.0172675	217.391	10.431
NX_P46940-1	IQGAP1 Ras GTPase-activating-like protein IQGAP1 Iso 1	189132	6.041	1064.98	26	81	17.1394	7.0249	137	8.4629	0.0156291	212.794	40.4052
NX_P13667-1	PDIA4 Protein disulfide-isomerase A4 Iso 1	72887	4.7681	1061.18	20	38	28.8372	6.8658	129	6.8514	0.0184379	228.877	16.7709
NX_P05556-1	ITGB1 Integrin beta-1 Iso 1	88356	5.0977	1034.63	16	38	21.5539	3.2465	93	6.9399	0.0162861	188.023	17.246
NX_P08865-1	RPSA 40S ribosomal protein SA Iso 1	32833	4.5938	1033.07	5	20	22.3729	11.1247	15	9.1513	0.019069	12.9022	0.4254
NX_Q6UW68-1	TMEM205 Transmembrane protein 205 Iso 1	21183	8.729	1007.76	4	13	29.6296	9.1233	9	11.2716	0.0160555	17.2295	0.3701
NX_Q9ULV4-1	CORO1C Coronin-1C Iso 1	53215	6.6724	997.071	12	23	33.1224	6.0204	64	8.325	0.0166974	73.5454	3.9666
NX_P13797-1	PLS3 Plastin-3 Iso 1	70766	5.2632	995.457	16	36	35.2381	6.6948	61	7.7576	0.0161674	127.939	9.1252
NX_P22090-1	RPS4Y1 40S ribosomal protein S4_ Y isoform 1 Iso 1	29437	10.6758	994.902	4	16	14.8289	0.5302	15	6.7513	0.0169007	114.978	3.413
NX_O15260-1	SURF4 Surfeit locus protein 4 Iso 1	30373	7.8252	993.748	4	17	13.7546	6.0144	19	6.4992	0.0158539	0	0
NX_P84085-1	ARF5 ADP-ribosylation factor 5 Iso 1	20516	6.3618	991.758	4	11	14.4444	1.128	18	5.4549	0.0153405	145.721	3.0082
NX_O15427-1	SLC16A3 Monocarboxylate transporter 4 Iso 1	49436	7.8867	977.597	13	27	28.172	7.64	45	8.6314	0.0171253	124.972	6.2607
NX_P07237-1	P4HB Protein disulfide-isomerase Iso 1	57080	4.5645	977.193	22	34	38.7795	8.4444	101	7.2745	0.0204596	239.998	13.8036
NX_P61158-1	ACTR3 Actin-related protein 3 Iso 1	47341	5.5107	967.191	13	27	28.4689	5.6997	51	8.5288	0.0153379	53.7592	2.5712
NX_P46778-1	RPL21 60S ribosomal protein L21 Iso 1	18553	10.9102	964.206	2	9	16.875	2.6393	15	9.2089	0.018625	148.837	2.7716
NX_P62937-1	PPIA Peptidyl-prolyl cis-trans isomerase A Iso 1	18000	7.853	961.015	5	13	38.7879	4.8639	16	8.5318	0.0242955	12.6216	0.2302
NX_Q09666-2	AHNAK Neuroblast differentiation-associated protein AHNAK Iso 2	16050	5.1826	958.265	1	6	18.7919	0.4598	8	7.1676	0.0133179	181.019	2.9279
NX_P0DPH7-1	TUBA3C Tubulin alpha-3C chain Iso 1	49927	4.7974	925.827	11	28	32.6667	2.9214	71	8.8426	0.0203763	0.5511	0.0279
NX_P55809-1	OXCT1 Succinyl-CoA:3-ketoacid coenzyme A transferase 1_ mitochondrial Iso 1	56121	7.2202	921.319	9	27	20.9615	8.4746	35	7.873	0.0171975	54.6002	3.0911
NX_Q6NZI2-1	CAVIN1 Caveolae-associated protein 1 Iso 1	43449	5.3394	913.841	5	4	5.641	6.1179	14	5.605	0.0139045	0	0
NX_Q9NVA2-1	SEPT11 Septin-11 Iso 1	49367	6.3633	911.581	9	24	20.0466	8.4207	40	6.4242	0.0192763	85.7403	4.2599
NX_P21926-1	CD9 CD9 antigen Iso 1	25398	6.9023	910.353	3	15	17.9825	3.8877	23	3.4497	0.0116473	219.634	5.7075
NX_Q12931-1	TRAP1 Heat shock protein 75 kDa_ mitochondrial Iso 1	80059	8.2852	890.395	16	34	19.3182	8.7622	70	10.2199	0.0162374	0	0
NX_Q00610-1	CLTC Clathrin heavy chain 1 Iso 1	191491	5.3525	887.723	42	98	25.0149	4.7835	177	7.7893	0.0187065	0	0
NX_O15347-1	HMGB3 High mobility group protein B3 Iso 1	22965	8.6719	886.02	5	14	27.5	8.033	20	10.5385	0.0168297	33.207	0.7688
NX_Q9NZN4-1	EHD2 EH domain-containing protein 2 Iso 1	61122	6.0015	883.573	15	28	33.7017	7.6345	45	9.7828	0.0221924	37.843	2.321
NX_Q8NFJ5-1	GPRC5A Retinoic acid-induced protein 3 Iso 1	40224	8.1445	881.538	8	25	21.2885	4.8473	46	8.7989	0.0187938	64.2216	2.6106
NX_P67812-1	SEC11A Signal peptidase complex catalytic subunit SEC11A Iso 1	20612	9.835	873.921	9	12	60.8939	7.5751	28	9.8613	0.0145985	372.083	7.6744
NX_P46776-1	RPL27A 60S ribosomal protein L27a Iso 1	16551	11.4214	870.803	1	8	6.7568	2.6569	15	8.874	0.0102921	194.41	3.2419
NX_P43307-1	SSR1 Translocon-associated protein subunit alpha Iso 1	32215	4.1733	869.785	4	13	13.986	8.1174	20	9.1953	0.0203637	59.4168	1.9153
NX_P27635-1	RPL10 60S ribosomal protein L10 Iso 1	24587	10.4927	866.574	8	13	37.3832	10.2695	28	7.9284	0.0202962	83.2948	2.0874
NX_Q08043-1	ACTN3 Alpha-actinin-3 Iso 1	103176	5.2163	844.41	13	55	16.3152	8.0259	38	8.1475	0.0148623	101.466	10.5507
NX_P05026-1	ATP1B1 Sodium/potassium-transporting ATPase subunit beta-1 Iso 1	35038	8.6484	842.835	6	23	18.1518	7.2984	18	9.2331	0.0166382	57.7004	2.0461
NX_Q9BVA1-1	TUBB2B Tubulin beta-2B chain Iso 1	49920	4.5908	838.556	12	26	30.1124	5.0922	50	10.0072	0.0182115	4.4236	0.223
NX_Q13509-1	TUBB3 Tubulin beta-3 chain Iso 1	50400	4.6392	833.168	8	26	22	8.1221	46	7.8943	0.019524	43.0355	2.19
NX_Q9P2B2-1	PTGFRN Prostaglandin F2 receptor negative regulator Iso 1	98494	6.1465	821.241	31	54	32.3094	6.4326	101	7.9443	0.0174982	148.585	14.7881
NX_Q9UQ80-2	PA2G4 Proliferation-associated protein 2G4 Iso 2	38035	7.3213	818.423	7	18	28.8235	6.7706	42	10.3561	0.0140962	113.027	4.334
NX_P20339-1	RAB5A Ras-related protein Rab-5A Iso 1	23643	8.2515	816.025	3	15	15.3488	1.4184	26	6.1322	0.0142698	55.9904	1.3374
NX_Q9H2H9-1	SLC38A1 Sodium-coupled neutral amino acid transporter 1 Iso 1	54012	6.6372	813.091	16	34	33.8809	7.3897	50	6.3573	0.0157048	159.003	8.6935
NX_Q9NSE4-1	IARS2 Isoleucine--tRNA ligase_ mitochondrial Iso 1	113719	6.7852	812.957	25	58	27.0751	9.2726	116	7.5158	0.016023	161.557	18.5405
NX_O00159-1	MYO1C Unconventional myosin-Ic Iso 1	121606	9.6797	809.928	24	61	21.4487	7.5119	78	9.9174	0.0161767	0	0
NX_P42126-1	ECI1 Enoyl-CoA delta isomerase 1_ mitochondrial Iso 1	32795	8.6821	791.893	4	15	17.2185	10.8539	13	9.1674	0.0178691	21.5369	0.7129
NX_P61619-1	SEC61A1 Protein transport protein Sec61 subunit alpha isoform 1 Iso 1	52230	8.0493	790.841	8	32	15.1261	9.4414	22	8.3753	0.0138952	32.7721	1.7278
NX_Q10471-1	GALNT2 Polypeptide N-acetylgalactosaminyltransferase 2 Iso 1	64691	8.3218	786.478	11	30	19.2644	4.9489	68	8.15	0.0180874	195.44	12.7963
NX_Q5J8M3-1	EMC4 ER membrane protein complex subunit 4 Iso 1	20073	8.8843	764.013	8	13	49.1803	8.484	31	6.4645	0.018001	511.817	10.3683
NX_Q7L1Q6-4	BZW1 Basic leucine zipper and W2 domain-containing protein 1 Iso 4	48477	5.6118	756.305	13	24	28.6052	9.919	42	9.7783	0.0205695	51.8285	2.523
NX_O43169-1	CYB5B Cytochrome b5 type B Iso 1	16321	4.6875	755.189	5	9	35.6164	1.9826	14	8.1027	0.0174294	31.9411	0.5253
NX_Q16181-1	SEPT7 Septin-7 Iso 1	50648	8.8887	749.773	2	20	5.492	2.296	20	6.5098	0.00944193	0	0
NX_P22695-1	UQCRC2 Cytochrome b-c1 complex subunit 2_ mitochondrial Iso 1	48412	8.8784	743.78	8	26	18.3223	8.9821	31	7.0195	0.0105762	54.5015	2.6495
NX_Q99714-1	HSD17B10 3-hydroxyacyl-CoA dehydrogenase type-2 Iso 1	26906	7.8384	740.975	3	13	17.2414	1.6818	18	10.1702	0.0220679	0	0
NX_P00338-1	LDHA L-lactate dehydrogenase A chain Iso 1	36665	8.3657	740.117	10	16	20.4819	4.9488	43	9.937	0.0162386	342.409	12.6602
NX_Q9UHI5-1	SLC7A8 Large neutral amino acids transporter small subunit 2 Iso 1	58343	5.5869	733.694	9	29	18.3178	6.7437	34	7.9446	0.0192876	34.3893	2.0293
NX_Q7L0Y3-1	TRMT10C tRNA methyltransferase 10 homolog C Iso 1	47316	9.7251	732.138	7	21	16.129	8.5185	24	7.6327	0.0213649	33.8543	1.6126
NX_P62913-1	RPL11 60S ribosomal protein L11 Iso 1	20239	9.9551	729.978	7	10	20.2247	2.3401	22	5.3474	0.0127387	0	0
NX_P62244-1	RPS15A 40S ribosomal protein S15a Iso 1	14829	10.604	729.441	1	7	7.6923	3.0469	10	6.2801	0.0155538	157.96	2.3621
NX_P18124-1	RPL7 60S ribosomal protein L7 Iso 1	29207	11.0654	728.276	4	16	20.9677	10.8407	25	9.6342	0.0184798	172.679	5.0565
NX_P33527-4	ABCC1 Multidrug resistance-associated protein 1 Iso 4	164197	6.9053	725.549	22	79	16.7804	9.2049	82	7.9702	0.0174344	124.319	20.5892
NX_P41091-1	EIF2S3 Eukaryotic translation initiation factor 2 subunit 3 Iso 1	51077	8.417	725.444	6	16	17.5847	3.5804	29	7.9865	0.0203879	47.5337	2.4565
NX_P52198-1	RND2 Rho-related GTP-binding protein RhoN Iso 1	25352	8.3833	721.893	4	11	22.467	9.0216	20	6.0912	0.0140579	23.568	0.6073
NX_Q02218-1	OGDH 2-oxoglutarate dehydrogenase_ mitochondrial Iso 1	115861	6.3955	716.952	27	60	29.7165	10.1657	73	11.2548	0.0162916	0	0
NX_P15880-1	RPS2 40S ribosomal protein S2 Iso 1	31304	10.6465	705.937	7	13	24.2321	8.7809	26	8.5533	0.0159903	49.2269	1.556
NX_Q5ZPR3-1	CD276 CD276 antigen Iso 1	57199	4.5791	705.712	7	29	14.4195	6.176	33	7.863	0.0207138	0	0
NX_Q969G5-1	CAVIN3 Caveolae-associated protein 3 Iso 1	27684	6.019	702.796	1	1	4.2146	2.0158	10	6.5723	0.0162017	70.7775	1.9606
NX_Q9NV96-1	TMEM30A Cell cycle control protein 50A Iso 1	40657	8.6865	700.144	11	26	26.0388	13.9183	40	9.4914	0.0151761	147.347	6.0534
NX_P49916-3	LIG3 DNA ligase 3 Iso 3	102625	9.0088	697.839	9	44	9.6529	8.8952	17	10.2461	0.0158427	9.8706	1.0266
NX_P13671-1	C6 Complement component C6 Iso 1	104717	6.3442	693.042	10	52	12.0985	12.5889	19	11.8404	0.0147647	338.996	36.7594
NX_P35221-1	CTNNA1 Catenin alpha-1 Iso 1	100008	5.8755	692.279	7	31	10.3753	1.2271	47	8.4733	0.0168121	127.532	12.8496
NX_Q8N1C3-1	GABRG1 Gamma-aminobutyric acid receptor subunit gamma-1 Iso 1	53560	8.0962	690.702	3	28	3.0108	6.0411	9	5.4388	0.0162475	7.5674	0.4099
NX_Q6P5R6-1	RPL22L1 60S ribosomal protein L22-like 1 Iso 1	14597	9.7793	687.064	5	8	39.3443	9.7681	19	9.143	0.0226263	17.352	0.2535
NX_P45880-2	VDAC2 Voltage-dependent anion-selective channel protein 2 Iso 2	30393	6.9521	685.985	9	16	28.9753	6.5325	41	7.0284	0.0157881	53.4405	1.6496
NX_Q13882-1	PTK6 Protein-tyrosine kinase 6 Iso 1	51801	6.5786	683.783	9	31	22.8381	11.1225	18	9.2647	0.0318696	18.9552	0.9933
NX_Q7Z2Z2-1	EFL1 Elongation factor-like GTPase 1 Iso 1	125349	5.5562	682.35	13	48	14.1964	8.3929	43	10.6493	0.0187718	13.5632	1.719
NX_Q9NP92-1	MRPS30 39S ribosomal protein S30_ mitochondrial Iso 1	50332	7.8955	660.633	5	25	14.123	5.2151	15	8.2871	0.0109354	30.4753	1.554
NX_Q8NC51-1	SERBP1 Plasminogen activator inhibitor 1 RNA-binding protein Iso 1	44938	9.1304	658.146	6	17	18.3824	10.902	26	10.8222	0.0158734	210.183	9.463
NX_P27824-1	CANX Calnexin Iso 1	67525	4.2686	656.447	15	31	28.7162	2.4184	86	8.5676	0.01684	213.731	14.539
NX_Q14108-1	SCARB2 Lysosome membrane protein 2 Iso 1	54255	4.8179	652.504	14	30	25.7322	10.8164	43	8.9261	0.0174127	49.3081	2.6994
NX_Q9UNP9-2	PPIE Peptidyl-prolyl cis-trans isomerase E B	33064	5.2661	649.783	3	17	11.1486	0.4813	14	6.8047	0.0172135	74.8244	2.4927
NX_P0CF74-1	IGLC6 Immunoglobulin lambda constant 6 Iso 1	11269	7.0737	649.327	1	6	8.4906	0.1294	4	1.7514	0.0108164	225.57	2.5822
NX_Q9H9B4-1	SFXN1 Sideroflexin-1 Iso 1	35596	9.3457	640.055	5	14	17.3913	2.1818	13	8.1216	0.0240674	24.2998	0.8725
NX_P30533-1	LRPAP1 Alpha-2-macroglobulin receptor-associated protein Iso 1	41440	9.252	636.95	5	20	16.8067	9.704	24	8.3054	0.0156325	50.8376	2.108
NX_P83881-1	RPL36A 60S ribosomal protein L36a Iso 1	12432	11.0273	632.587	3	9	17.9245	3.9704	8	3.5071	0.0134091	64.457	0.8203
NX_P35580-1	MYH10 Myosin-10 Iso 1	228856	5.272	631.22	21	59	10.5263	8.4264	72	9.2488	0.0150235	2.7754	0.6382
NX_Q7Z406-4	MYH14 Myosin-14 Iso 4	202869	5.502	629.942	21	55	14.109	9.2084	79	8.7879	0.0159834	14.8815	3.0353
NX_P67809-1	YBX1 Nuclease-sensitive element-binding protein 1 Iso 1	35902	10.1353	626.386	4	13	23.4568	1.9839	14	9.3264	0.0138068	37.5981	1.3507
NX_Q14247-1	CTTN Src substrate cortactin Iso 1	61548	5.0771	622.287	20	32	44.1818	8.3488	50	10.5711	0.0177572	85.1267	5.2572
NX_P07195-1	LDHB L-lactate dehydrogenase B chain Iso 1	36615	5.6396	621.081	8	14	31.1377	2.8514	41	7.3298	0.0232495	166.901	6.1626
NX_P30101-1	PDIA3 Protein disulfide-isomerase A3 Iso 1	56746	5.9312	619.695	18	35	39.604	6.3029	76	7.4918	0.0212874	121.591	6.9528
NX_O00767-1	SCD Acyl-CoA desaturase Iso 1	41496	9.2065	608.642	5	21	15.0418	9.5668	15	11.097	0.0154554	40.3659	1.683
NX_P26641-1	EEF1G Elongation factor 1-gamma Iso 1	50087	6.2358	605.115	19	30	38.9016	4.9538	75	9.1387	0.0185942	85.078	4.2931
NX_P04792-1	HSPB1 Heat shock protein beta-1 Iso 1	22768	5.959	602.669	7	12	37.561	7.1898	21	8.4998	0.024339	59.5761	1.3607
NX_P46459-1	NSF Vesicle-fusing ATPase Iso 1	82542	6.5244	598.485	14	31	21.5054	5.8071	47	9.1578	0.0217677	58.3002	4.8452
NX_Q9Y3U8-1	RPL36 60S ribosomal protein L36 Iso 1	12245	12	596.253	2	5	13.3333	1.069	10	3.7975	0.00788548	248.906	3.0642
NX_P15151-1	PVR Poliovirus receptor Alpha	45273	6.0615	591.572	3	24	11.271	1.4689	22	8.2337	0.0101869	0	0
NX_P22234-1	PAICS Multifunctional protein ADE2 Iso 1	47049	6.9697	583.174	10	27	21.1765	5.3897	35	10.3863	0.0151118	42.9626	2.0545
NX_P53396-1	ACLY ATP-citrate synthase Iso 1	120762	6.9507	579.797	33	66	37.6022	7.1402	112	9.5326	0.0188058	0	0
NX_Q9HB71-1	CACYBP Calcyclin-binding protein Iso 1	26193	8.5825	574.913	3	9	21.0526	1.4585	17	10.4009	0.0150159	0	0
NX_Q15019-1	SEPT2 Septin-2 Iso 1	41461	6.1392	573.11	7	16	18.8366	6.2422	34	8.0366	0.0146765	33.3394	1.3908
NX_P00846-1	MT-ATP6 ATP synthase subunit a Iso 1	24800	10.4634	558.916	3	11	13.7168	7.8689	9	7.3234	0.0194979	39.1526	0.9717
NX_P13473-1	LAMP2 Lysosome-associated membrane glycoprotein 2 LAMP-2A	44932	5.231	549.523	12	24	27.3171	6.9784	42	8.6986	0.0164289	80.0596	3.6452
NX_P62820-1	RAB1A Ras-related protein Rab-1A Iso 1	22663	5.8491	543.095	5	16	22.439	1.4113	22	4.5198	0.0153971	126.357	2.8943
NX_P11310-1	ACADM Medium-chain specific acyl-CoA dehydrogenase_ mitochondrial Iso 1	46558	8.4097	541.665	11	26	30.6413	7.8584	25	12.1278	0.0161172	38.0679	1.7909
NX_P05187-1	ALPP Alkaline phosphatase_ placental type Iso 1	57917	5.833	525.248	6	29	13.8318	7.4344	24	7.5899	0.0149901	28.5423	1.6639
NX_Q658P3-1	STEAP3 Metalloreductase STEAP3 Iso 1	54565	8.6484	524.038	10	30	18.8525	7.7327	33	9.8025	0.0142883	66.7463	3.6787
NX_O00483-1	NDUFA4 Cytochrome c oxidase subunit NDUFA4 Iso 1	9363	9.75	521.891	2	9	20.9877	2.328	5	7.9906	0.0150552	21.7412	0.205
NX_P00505-1	GOT2 Aspartate aminotransferase_ mitochondrial Iso 1	47487	9.2637	518.524	8	27	22.7907	12	33	12.015	0.0188735	80.7769	3.8706
NX_Q15185-1	PTGES3 Prostaglandin E synthase 3 Iso 1	18685	4.1221	506.306	5	9	28.75	4.2593	9	10.0023	0.0150205	0	0
NX_Q07021-1	C1QBP Complement component 1 Q subcomponent-binding protein_ mitochondrial Iso 1	31342	4.5469	502.398	8	16	18.0851	3.4422	42	5.8635	0.0134918	54.6064	1.7344
NX_P16520-2	GNB3 Guanine nucleotide-binding protein G(I)/G(S)/G(T) subunit beta-3 Iso 2	32611	5.9604	499.013	7	17	22.2222	2.235	29	6.8616	0.0180028	19.8112	0.6612
NX_P50993-1	ATP1A2 Sodium/potassium-transporting ATPase subunit alpha-2 Iso 1	112193	5.3247	497.514	14	40	14.3137	11.2112	49	9.4605	0.0122759	199.512	22.66
NX_P16615-1	ATP2A2 Sarcoplasmic/endoplasmic reticulum calcium ATPase 2 Iso 1	114682	5.0522	494.386	10	51	11.9962	9.1842	50	8.3673	0.0163182	0	0
NX_P24752-1	ACAT1 Acetyl-CoA acetyltransferase_ mitochondrial Iso 1	45170	9.1201	493.725	6	16	21.3115	6.5499	24	9.3394	0.0156438	66.865	3.0413
NX_P11234-2	RALB Ras-related protein Ral-B Iso 2	25950	7.9526	492.154	6	13	19.7368	5.4548	24	9.4554	0.0172575	31.0278	0.811
NX_P40429-1	RPL13A 60S ribosomal protein L13a Iso 1	23562	11.354	491.089	5	12	37.4384	1.9282	13	6.7474	0.0211753	61.9003	1.463
NX_P11233-1	RALA Ras-related protein Ral-A Iso 1	23551	6.9858	488.047	8	12	24.7573	2.4357	28	6.9821	0.0141993	66.4762	1.578
NX_P60981-1	DSTN Destrin Iso 1	18493	7.8384	487.261	2	9	15.1515	0.7382	8	4.646	0.0237917	40.5528	0.769
NX_P62917-1	RPL8 60S ribosomal protein L8 Iso 1	28007	11.4521	486.44	2	11	5.0584	2.3617	12	8.7787	0.0129671	220.985	6.2434
NX_P54652-1	HSPA2 Heat shock-related 70 kDa protein 2 Iso 1	69977	5.4082	486.364	13	32	32.5509	8.6606	37	7.236	0.0174917	2.2605	0.1589
NX_P23743-1	DGKA Diacylglycerol kinase alpha Iso 1	82576	6.2725	482.954	7	37	16.1905	14.6776	12	8.0962	0.0114808	16.8131	1.4123
NX_P22413-1	ENPP1 Ectonucleotide pyrophosphatase/phosphodiesterase family member 1 Iso 1	104856	6.731	478.515	23	49	24.1081	5.615	86	8.2975	0.0165627	97.799	10.4735
NX_O14828-1	SCAMP3 Secretory carrier-associated membrane protein 3 Iso 1	38262	7.5688	478.317	7	23	21.6138	6.4194	26	10.6274	0.0180138	30.2092	1.1687
NX_Q96CW1-1	AP2M1 AP-2 complex subunit mu Iso 1	49623	9.8848	472.995	15	29	29.6552	9.2893	46	10.5965	0.017981	0	0
NX_Q9UNN8-1	PROCR Endothelial protein C receptor Iso 1	26654	6.7852	470.603	6	16	28.5714	2.9383	41	8.5425	0.0194482	45.3856	1.226
NX_Q9Y3C6-1	PPIL1 Peptidyl-prolyl cis-trans isomerase-like 1 Iso 1	18225	8.2002	470.059	5	13	22.2892	9.8462	10	8.8625	0.0137752	90.3538	1.6581
NX_P40227-1	CCT6A T-complex protein 1 subunit zeta Iso 1	57987	6.2241	464.412	2	15	3.9548	11.3793	6	8.0838	0.0105514	0	0
NX_E9PAV3-1	NACA Nascent polypeptide-associated complex subunit alpha_ muscle-specific form skNAC	205293	10.0386	461.423	2	13	1.3474	12.7041	6	8.846	0.0203113	0	0
NX_P0DMV8-1	HSPA1A Heat shock 70 kDa protein 1A Iso 1	70009	5.3188	457.236	9	33	21.5289	6.8495	32	7.6097	0.0169297	11.2827	0.7936
NX_P06241-3	FYN Tyrosine-protein kinase Fyn Iso 3	54479	5.8037	450.338	20	35	51.6598	9.5414	45	11.6749	0.0196161	4.2861	0.2351
NX_P53701-1	HCCS Cytochrome c-type heme lyase Iso 1	30581	6.252	449.499	10	17	37.6866	1.7857	25	10.6532	0.0127025	30.6365	0.9498
NX_Q58FF8-1	HSP90AB2P Putative heat shock protein HSP 90-beta 2 Iso 1	44321	4.5894	448.783	7	22	15.748	4.5797	41	7.5217	0.0144128	5.6329	0.2508
NX_Q96RP9-1	GFM1 Elongation factor G_ mitochondrial Iso 1	83418	6.5845	447.741	14	40	21.4381	4.8902	52	7.8958	0.015913	65.9378	5.5491
NX_Q9Y305-1	ACOT9 Acyl-coenzyme A thioesterase 9_ mitochondrial Iso 1	49869	8.7349	439.657	11	31	31.6629	8.5707	31	8.166	0.0197636	0	0
NX_O95782-1	AP2A1 AP-2 complex subunit alpha-1 A	107477	6.6255	437.736	10	47	12.8966	9.4483	37	5.4981	0.0199142	0	0
NX_P21291-1	CSRP1 Cysteine and glycine-rich protein 1 Iso 1	20553	8.5532	436.469	7	8	55.4404	6.4545	29	11.8943	0.0155652	316.398	6.7781
NX_P62241-1	RPS8 40S ribosomal protein S8 Iso 1	24190	10.7153	434.729	2	13	8.1731	0.8896	13	7.8585	0.0173882	90.1626	2.2081
NX_O14672-1	ADAM10 Disintegrin and metalloproteinase domain-containing protein 10 Iso 1	84087	7.5938	433.82	14	45	22.9947	7.0999	43	11.2293	0.0145461	27.3788	2.3599
NX_P49419-1	ALDH7A1 Alpha-aminoadipic semialdehyde dehydrogenase Iso 1	58450	7.938	433.749	14	32	28.5714	8.1516	39	10.4084	0.0185366	0	0
NX_P52209-1	PGD 6-phosphogluconate dehydrogenase_ decarboxylating Iso 1	53105	6.8584	433.603	8	33	21.3251	8.3188	26	10.257	0.0136379	0	0
NX_O75348-1	ATP6V1G1 V-type proton ATPase subunit G 1 Iso 1	13749	9.2183	429.657	1	6	10.1695	0.0954	5	3.1826	0.0128341	33.7393	0.468
NX_Q00059-1	TFAM Transcription factor A_ mitochondrial Iso 1	29078	10.0928	425.668	7	12	19.9187	4.7789	23	7.428	0.0149239	43.5087	1.2759
NX_P15529-1	CD46 Membrane cofactor protein A	43718	6.3311	424.944	13	29	23.2143	4.8902	40	9.7395	0.0171225	0	0
NX_P82933-1	MRPS9 28S ribosomal protein S9_ mitochondrial Iso 1	45805	9.8394	422.575	8	25	21.4646	8.971	27	9.3585	0.0132826	197.087	9.0784
NX_Q16643-1	DBN1 Drebrin Iso 1	71385	4.2026	421.067	5	21	11.7103	4.414	16	6.0921	0.0236323	22.9452	1.6494
NX_P35749-4	MYH11 Myosin-11 Iso 4	223438	5.272	415.292	15	58	7.7915	8.4262	45	8.4599	0.0160147	14.7941	3.3203
NX_P08559-1	PDHA1 Pyruvate dehydrogenase E1 component subunit alpha_ somatic form_ mitochondrial Iso 1	43267	7.9995	415.083	9	22	26.1538	5.4809	44	8.1294	0.017417	39.7349	1.7475
NX_O95169-1	NDUFB8 NADH dehydrogenase [ubiquinone] 1 beta subcomplex subunit 8_ mitochondrial Iso 1	21751	6.334	408.935	6	13	46.7742	9.1842	12	11.2469	0.0142854	31.5275	0.6898
NX_O00180-1	KCNK1 Potassium channel subfamily K member 1 Iso 1	38118	5.9165	408.601	5	23	15.7738	9.4115	21	8.4061	0.0146874	183.698	7.1011
NX_Q63HR2-5	TNS2 Tensin-2 Iso 5	138741	6.9917	403.242	12	54	8.9494	11.7099	29	9.6665	0.0163834	46.8214	6.5722
NX_Q9HDB8-1	ERVK-5 Endogenous retrovirus group K member 5 Env polyprotein Iso 1	27885	5.5063	399.674	6	17	7.7551	7.1729	15	7.1483	0.0217784	513.338	14.5291
NX_P24390-1	KDELR1 ER lumen protein-retaining receptor 1 Iso 1	24526	8.7671	397.826	6	11	20.7547	8.4315	14	11.5406	0.0156997	34.6371	0.858
NX_Q00839-1	HNRNPU Heterogeneous nuclear ribonucleoprotein U Iso 1	90527	5.6484	396.572	21	37	27.0303	10.2975	70	7.9244	0.016939	0	0
NX_O60568-1	PLOD3 Multifunctional procollagen lysine hydroxylase and glycosyltransferase LH3 Iso 1	84731	5.6235	394.608	25	49	33.4688	6.0143	55	9.918	0.0165489	33.7893	2.8841
NX_Q13443-1	ADAM9 Disintegrin and metalloproteinase domain-containing protein 9 Iso 1	90497	7.311	394.448	10	48	16.7277	7.8252	23	6.7958	0.0149931	0	0
NX_P35609-1	ACTN2 Alpha-actinin-2 Iso 1	103788	5.1533	393.997	12	53	13.311	9.1403	27	11.139	0.0128939	15.4134	1.6095
NX_Q16740-1	CLPP ATP-dependent Clp protease proteolytic subunit_ mitochondrial Iso 1	30160	8.1108	393.051	4	8	20.2166	3.7399	10	7.8869	0.00946219	24.5884	0.7491
NX_P35232-1	PHB Prohibitin Iso 1	29785	5.4302	391.622	7	16	33.8235	4.6586	20	12.3219	0.0152495	34.8427	1.0404
NX_P39019-1	RPS19 40S ribosomal protein S19 Iso 1	16050	10.7329	389.466	5	9	44.1379	6.8663	18	13.6776	0.0182137	104.497	1.6783
NX_P06756-1	ITGAV Integrin alpha-V Iso 1	115964	5.3115	386.403	19	60	21.1832	5.4239	63	7.9345	0.0193131	62.975	7.3757
NX_P62851-1	RPS25 40S ribosomal protein S25 Iso 1	13733	10.5762	378.458	2	6	20.8	1.5599	5	12.5742	0.0325049	26.0524	0.3595
NX_P09622-1	DLD Dihydrolipoyl dehydrogenase_ mitochondrial Iso 1	54143	7.7578	375.233	8	23	16.11	2.4689	20	8.8082	0.0118424	0	0
NX_A6NNF4-1	ZNF726 Zinc finger protein 726 Iso 1	85483	9.2769	374.958	10	54	14.3631	8.906	17	12.1283	0.0144233	19.595	1.7298
NX_Q8N8R3-3	SLC25A29 Mitochondrial basic amino acids transporter Iso 3	25035	8.521	372.942	3	11	16.0338	2.4995	10	4.1835	0.0104804	6.9387	0.1762
NX_Q8N8D9-2	C5orf56 Uncharacterized protein C5orf56 Iso 2	12829	9.6445	372.472	3	8	26.4957	1.0009	8	3.1124	0.0274725	32.3135	0.4204
NX_P26006-2	ITGA3 Integrin alpha-3 Iso 1	116538	6.3135	369.548	19	53	18.8392	4.2699	62	10.9344	0.0187052	76.0096	8.9547
NX_Q15436-1	SEC23A Protein transport protein Sec23A Iso 1	86105	6.6475	369.497	13	39	23.5294	6.2118	29	13.6724	0.0227835	28.9621	2.5218
NX_Q96CS3-1	FAF2 FAS-associated factor 2 Iso 1	52590	5.3071	368.969	11	23	24.7191	7.4223	26	8.3696	0.0143227	41.0295	2.1732
NX_Q9NX47-1	MARCH5 E3 ubiquitin-protein ligase MARCH5 Iso 1	31211	8.7422	368.281	4	15	15.1079	13.3284	9	8.0899	0.0138315	15.1115	0.4806
NX_Q9NX57-1	RAB20 Ras-related protein Rab-20 Iso 1	26260	6.1143	364.003	6	14	25.2137	9.9697	22	10.1418	0.0139119	488.414	13.0012
NX_Q15058-1	KIF14 Kinesin-like protein KIF14 Iso 1	186374	7.7813	363.568	14	63	11.7112	10.7474	25	9.6923	0.0148508	7.3855	1.3874
NX_Q9Y6C9-1	MTCH2 Mitochondrial carrier homolog 2 Iso 1	33308	7.8926	363.505	5	21	18.1518	3.5788	18	9.3855	0.0137052	40.3047	1.3687
NX_P00966-1	ASS1 Argininosuccinate synthase Iso 1	46501	8.0566	363.412	14	29	28.8835	7.4957	38	7.0329	0.0174075	72.6644	3.4018
NX_O75306-1	NDUFS2 NADH dehydrogenase [ubiquinone] iron-sulfur protein 2_ mitochondrial Iso 1	52511	7.3008	361.156	10	25	22.2462	5.8163	27	9.0317	0.0170208	0	0
NX_Q9Y2S7-1	POLDIP2 Polymerase delta-interacting protein 2 Iso 1	42007	8.7788	361.021	11	24	35.8696	9.3813	25	12.5126	0.0189993	18.0968	0.7648
NX_P04181-1	OAT Ornithine aminotransferase_ mitochondrial Iso 1	48504	6.6123	358.856	10	17	19.1344	7.2328	27	7.7651	0.0225325	68.2208	3.3344
NX_O75955-1	FLOT1 Flotillin-1 Iso 1	47325	7.2979	358.033	3	15	9.3677	8.9291	16	9.7355	0.0134622	0	0
NX_P51149-1	RAB7A Ras-related protein Rab-7a Iso 1	23474	6.5742	357.233	5	15	14.0097	7.5259	28	10.1461	0.0235871	121.998	2.9005
NX_Q9UBM7-1	DHCR7 7-dehydrocholesterol reductase Iso 1	54453	8.7158	354.401	10	33	21.2632	8.0485	23	13.4757	0.0186881	32.7983	1.8115
NX_Q14141-1	SEPT6 Septin-6 II	49685	6.2241	353.92	9	24	18.2028	6.4977	30	7.4674	0.0183152	19.3151	0.968
NX_P06239-1	LCK Tyrosine-protein kinase Lck Long	57963	5.0728	353.906	9	33	15.9136	2.7987	26	10.1395	0.0168887	25.4444	1.4889
NX_Q8WWZ7-1	ABCA5 ATP-binding cassette sub-family A member 5 Iso 1	186386	6.501	350.214	24	89	14.6772	12.2936	36	9.9363	0.0198759	93.1079	17.5034
NX_Q9UPY5-1	SLC7A11 Cystine/glutamate transporter Iso 1	55386	9.4043	348.938	11	29	24.1517	8.3848	23	9.5208	0.0156713	59.5848	3.3262
NX_P06744-1	GPI Glucose-6-phosphate isomerase Iso 1	63107	8.4639	348.721	14	34	29.2115	11.8398	44	9.7745	0.018753	40.7158	2.5804
NX_Q9H857-1	NT5DC2 5&apos;-nucleotidase domain-containing protein 2 Iso 1	60679	6.3032	348.717	14	39	28.4615	7.5738	31	9.4951	0.0189605	60.1684	3.6739
NX_A9Z1Z3-1	FER1L4 Fer-1-like protein 4 Iso 1	200852	5.8184	348.361	20	81	12.0959	11.4241	39	13.1224	0.0168388	90.6062	18.3289
NX_Q6UB35-1	MTHFD1L Monofunctional C1-tetrahydrofolate synthase_ mitochondrial Iso 1	105723	7.9775	348.3	7	36	9.7137	2.0565	42	8.7527	0.0129513	102.797	10.9687
NX_Q12905-1	ILF2 Interleukin enhancer-binding factor 2 Iso 1	43035	5.0024	345.724	8	21	22.5641	12.0902	32	9.0827	0.0150704	37.1957	1.6102
NX_P35908-1	KRT2 Keratin_ type II cytoskeletal 2 epidermal Iso 1	65393	8.0537	344.998	9	31	19.4053	5.4479	23	9.113	0.0162932	19.3789	1.2735
NX_Q15041-1	ARL6IP1 ADP-ribosylation factor-like protein 6-interacting protein 1 Iso 1	23347	9.6592	344.959	8	14	34.9754	9.8817	15	11.232	0.0149122	0	0
NX_O75964-1	ATP5MG ATP synthase subunit g_ mitochondrial Iso 1	11421	9.9844	344.858	2	5	30.0971	1.2108	4	4.5863	0.0281805	19.3232	0.2208
NX_A7E2Y1-1	MYH7B Myosin-7B Iso 1	225704	5.7173	344.815	12	53	5.1942	8.4237	23	13.0778	0.0266967	21.2497	4.8258
NX_P61247-1	RPS3A 40S ribosomal protein S3a Iso 1	29925	10.1763	344.76	6	13	19.697	7.3378	20	11.252	0.0142066	31.6699	0.9556
NX_P55084-1	HADHB Trifunctional enzyme subunit beta_ mitochondrial Iso 1	51261	9.75	339.368	4	22	13.5021	1.2056	19	7.6896	0.0177109	36.8333	1.8999
NX_P54707-1	ATP12A Potassium-transporting ATPase alpha chain 2 Iso 1	115437	6.0981	332.06	10	43	10.7796	12.4394	28	11.4916	0.0151266	15.2589	1.7756
NX_P13010-1	XRCC5 X-ray repair cross-complementing protein 5 Iso 1	82652	5.436	329.768	14	44	25.1366	10.7671	42	11.2085	0.0168598	71.5985	5.9624
NX_P05787-1	KRT8 Keratin_ type II cytoskeletal 8 Iso 1	53671	5.3408	329.392	6	23	14.6998	9.5111	23	8.3736	0.0147083	60.7507	3.2626
NX_P11940-1	PABPC1 Polyadenylate-binding protein 1 Iso 1	70625	9.813	328.555	13	28	26.7296	7.5468	45	9.2232	0.0176583	0	0
NX_Q8IV76-1	PASD1 Circadian clock protein PASD1 Iso 1	87373	4.7754	328.063	10	31	16.8176	10.2939	21	11.2899	0.0213606	5.08	0.4488
NX_P12883-1	MYH7 Myosin-7 Iso 1	222957	5.4932	326.743	20	61	12.9199	8.08	33	12.892	0.0218408	196.096	43.9051
NX_P11413-1	G6PD Glucose-6-phosphate 1-dehydrogenase Short	59219	6.394	325.577	13	34	23.4951	9.4183	27	11.0991	0.0133837	26.7728	1.5987
NX_P37802-1	TAGLN2 Transgelin-2 Iso 1	22377	8.4492	325.376	3	15	16.0804	12.248	8	10.9688	0.0160405	33.5181	0.7563
NX_Q8WX93-1	PALLD Palladin Iso 1	150470	6.6636	325.069	12	55	10.4845	7.4725	35	8.9937	0.0123134	79.9321	12.1443
NX_P13533-1	MYH6 Myosin-6 Iso 1	223594	5.439	324.584	20	63	12.2228	10.5548	39	10.5755	0.0207114	9.5741	2.1497
NX_A6NK75-1	ZNF98 Zinc finger protein 98 Iso 1	65755	9.3838	322.75	6	41	14.5105	6.7941	8	12.3193	0.0240829	4.3901	0.2981
NX_O43795-2	MYO1B Unconventional myosin-Ib Iso 2	124871	9.4688	319.318	27	65	27.7366	5.996	95	8.5997	0.0171399	113.062	14.2432
NX_Q86WK9-1	PAQR7 Membrane progestin receptor alpha Iso 1	39693	7.0767	319.188	8	28	19.0751	12.1565	12	8.9018	0.0173017	12.9467	0.5187
NX_P23526-1	AHCY Adenosylhomocysteinase Iso 1	47685	5.8901	318.703	8	25	19.9074	8.8932	26	8.3185	0.026069	66.4976	3.2109
NX_P31930-1	UQCRC1 Cytochrome b-c1 complex subunit 1_ mitochondrial Iso 1	52612	5.9092	318.476	7	27	21.6667	9.0084	17	7.9362	0.0145483	16.4635	0.878
NX_Q9UKX2-2	MYH2 Myosin-2 Iso 2	79829	6.082	318.225	13	43	25.1412	10.3922	25	11.8397	0.0201738	5.3908	0.4322
NX_Q5VT66-1	MARC1 Mitochondrial amidoxime-reducing component 1 Iso 1	37475	9.0176	316.119	4	18	16.0237	6.9946	11	11.2267	0.0148261	21.182	0.8052
NX_P11055-1	MYH3 Myosin-3 Iso 1	223765	5.4946	315.248	12	67	6.4948	10.1594	22	11.0998	0.0124567	44.4222	9.9945
NX_P14384-1	CPM Carboxypeptidase M Iso 1	50481	7.0063	314.643	7	29	22.1219	6.5737	15	14.4487	0.0166511	22.3204	1.1377
NX_Q9ULB1-2	NRXN1 Neurexin-1 2a	164322	5.4932	313.674	15	78	10.5615	8.0925	27	13.2399	0.0187651	3.0503	0.5085
NX_Q9UL63-1	MKLN1 Muskelin Iso 1	84713	5.8799	313.459	7	46	9.6599	8.7469	11	8.6383	0.013893	1.209	0.1039
NX_Q8IVT2-1	MISP Mitotic interactor and substrate of PLK1 Iso 1	75311	6.3589	312.001	6	25	15.7585	1.6793	28	8.0132	0.0194904	30.7965	2.326
NX_P35222-1	CTNNB1 Catenin beta-1 Iso 1	85442	5.4478	311.382	8	22	15.749	1.6987	35	7.8189	0.015917	69.8378	6.0147
NX_P24534-1	EEF1B2 Elongation factor 1-beta Iso 1	24748	4.3037	310.9	3	13	10.6667	5.1772	8	10.0885	0.00794741	21.267	0.5303
NX_P62249-1	RPS16 40S ribosomal protein S16 Iso 1	16435	10.5688	310.148	3	9	26.7123	8.7406	10	10.3438	0.0229092	107.46	1.7795
NX_Q9UKX3-1	MYH13 Myosin-13 Iso 1	223464	5.3906	309.333	10	60	5.0568	9.8951	18	10.7326	0.0230798	5.4229	1.2188
NX_Q8TCU5-1	GRIN3A Glutamate receptor ionotropic_ NMDA 3A Iso 1	125385	7.2949	309.111	12	56	10.3139	7.8715	26	10.6623	0.0241106	3.1228	0.3954
NX_P17813-1	ENG Endoglin Long	70533	6.1392	308.582	7	22	14.5897	10.2455	30	7.388	0.0183735	118.695	8.4991
NX_Q96DB5-1	RMDN1 Regulator of microtubule dynamics protein 1 Iso 1	35785	8.6733	306.56	6	22	18.7898	10.4042	24	8.9959	0.0115922	0	0
NX_P57088-1	TMEM33 Transmembrane protein 33 Iso 1	27959	9.8848	306.412	4	17	14.5749	7.624	10	9.7021	0.0148144	9.6569	0.2735
NX_Q9NS69-1	TOMM22 Mitochondrial import receptor subunit TOM22 homolog Iso 1	15511	4.0649	306.085	2	8	16.9014	2.5091	10	6.2467	0.022177	39.3175	0.6103
NX_Q14974-1	KPNB1 Importin subunit beta-1 Iso 1	97108	4.4868	303.566	10	38	14.6119	5.0862	37	8.7197	0.0156825	43.5574	4.2896
NX_O75521-1	ECI2 Enoyl-CoA delta isomerase 2_ mitochondrial Iso 1	43557	9.2915	303.21	7	20	22.8426	8.1426	22	10.7637	0.0168113	21.4557	0.9437
NX_Q9Y2K3-1	MYH15 Myosin-15 Iso 1	224477	5.543	302.184	8	64	3.8027	10.307	16	7.543	0.0147654	396.266	89.574
NX_Q03135-1	CAV1 Caveolin-1 Iso 1	20458	5.5898	301.894	4	13	26.4045	1.7191	18	10.0648	0.0189108	134.942	2.7856
NX_Q96KG7-2	MEGF10 Multiple epidermal growth factor-like domains protein 10 Iso 2	60754	6.0439	301.621	5	30	9.1711	13.3708	8	11.6101	0.0181804	0.8874	0.0587
NX_P30837-1	ALDH1B1 Aldehyde dehydrogenase X_ mitochondrial Iso 1	57170	6.3618	300.808	10	30	24.1779	6.5544	34	9.8453	0.0163695	100.616	5.8018
NX_A0A0C4DH24-1	IGKV6-21 Immunoglobulin kappa variable 6-21 Iso 1	12422	7.1587	300.139	4	9	38.5965	7.6489	8	4.3201	0.0190091	2.2024	0.0276
NX_P11166-1	SLC2A1 Solute carrier family 2_ facilitated glucose transporter member 1 Iso 1	54048	8.8608	297.783	11	32	29.4715	8.1393	41	8.4178	0.0167421	84.8737	4.6193
NX_Q9H4G0-4	EPB41L1 Band 4.1-like protein 1 Iso 4	78782	6.6606	297.774	17	34	23.8231	8.9698	48	10.2365	0.018097	80.7094	6.3992
NX_Q8NGI2-1	OR52N4 Olfactory receptor 52N4 Iso 1	36055	8.0537	297.587	7	23	33.6449	7.6119	9	9.1129	0.0127688	55.5236	2.0476
NX_Q99832-1	CCT7 T-complex protein 1 subunit eta Iso 1	59328	7.519	297.516	3	19	4.9724	2.5411	12	10.7313	0.0230402	0	0
NX_Q6IFN5-1	OR7E24 Olfactory receptor 7E24 Iso 1	38253	7.1426	295.08	8	22	27.1386	12.5334	14	12.8613	0.0222874	81.9227	3.1967
NX_Q5JVG8-2	ZNF506 Zinc finger protein 506 Iso 2	47965	9.4673	292.537	9	28	28.1553	11.3721	20	12.6725	0.0172666	8.6335	0.4267
NX_Q8IW36-4	ZNF695 Zinc finger protein 695 Iso 4	60109	8.606	283.902	8	38	23.4951	9.686	16	11.3612	0.0168377	1.1399	0.0711
NX_Q99755-1	PIP5K1A Phosphatidylinositol 4-phosphate 5-kinase type-1 alpha Iso 1	62593	8.2192	280.12	12	32	28.6477	5.5486	48	8.8679	0.0169469	0	0
NX_P50213-1	IDH3A Isocitrate dehydrogenase [NAD] subunit alpha_ mitochondrial Iso 1	39566	6.4907	275.686	3	19	11.7486	2.0326	16	6.7731	0.0197241	22.4479	0.899
NX_P63010-1	AP2B1 AP-2 complex subunit beta Iso 1	104486	5.0552	275.547	10	41	11.7396	3.6892	43	7.1283	0.0173698	67.1624	7.0833
NX_Q8TF32-1	ZNF431 Zinc finger protein 431 Iso 1	67172	8.7847	261.257	7	42	12.1528	13.1783	13	12.4456	0.0162773	140.471	9.7144
NX_P36776-1	LONP1 Lon protease homolog_ mitochondrial Iso 1	106422	5.9619	259.975	12	40	14.7028	5.7878	45	9.2268	0.0181991	90.0352	9.634
NX_Q03938-1	ZNF90 Zinc finger protein 90 Iso 1	69012	9.4644	257.372	11	44	19.8003	10.6831	17	14.1784	0.0137597	13.272	0.9453
NX_Q8NEM1-1	ZNF680 Zinc finger protein 680 Iso 1	61757	9.1011	254.465	8	36	19.0566	9.9233	14	15.3132	0.0186828	63.5986	4.05
NX_P31641-1	SLC6A6 Sodium- and chloride-dependent taurine transporter Iso 1	69783	7.2041	238.496	19	43	29.3548	7.1391	41	10.9679	0.0171821	77.3967	5.4885
NX_O60716-1	CTNND1 Catenin delta-1 1ABC	108103	5.7979	233.257	17	39	19.8347	5.2429	72	9.6153	0.0141367	214.416	23.3157
NX_P0CJ79-1	ZNF888 Zinc finger protein 888 Iso 1	83495	9.3428	233.244	12	52	18.663	9.1152	23	9.3868	0.0177828	8.3598	0.719
NX_A0FGR8-1	ESYT2 Extended synaptotagmin-2 Iso 1	102294	9.6064	231.031	14	33	20.1954	9.0474	47	9.6936	0.0187251	43.6249	4.4877
NX_O94973-1	AP2A2 AP-2 complex subunit alpha-2 Iso 1	103895	6.5303	230.876	10	45	12.9925	6.196	19	10.9966	0.0105644	7.0952	0.7441
NX_P02768-1	ALB Serum albumin Iso 1	69321	5.8608	223.661	6	30	9.688	3.3778	14	11.8659	0.0152503	36.5809	2.6105
NX_Q7L2R6-3	ZNF765 Zinc finger protein 765 Iso 3	15261	8.9136	223.072	5	11	38.5827	11.8137	10	13.7404	0.0167232	42.1522	0.6509
NX_P17035-1	ZNF28 Zinc finger protein 28 Iso 1	83603	9.1494	221.849	8	52	15.7382	8.3052	16	11.3938	0.0160876	3.7775	0.3259
NX_P33908-1	MAN1A1 Mannosyl-oligosaccharide 1_2-alpha-mannosidase IA Iso 1	72922	6.0132	197.255	11	41	16.5391	8.5933	24	10.9651	0.0178194	72.9843	5.3422
NX_Q8N1T3-1	MYO1H Unconventional myosin-Ih Iso 1	118961	9.3032	165.257	21	69	21.124	10.6609	38	9.0227	0.0210251	0	0
NX_P40939-1	HADHA Trifunctional enzyme subunit alpha_ mitochondrial Iso 1	82946	9.3413	57.671	8	34	11.0092	9.3025	24	7.6038	0.0130755	59.2474	4.9614
NX_Q8N139-1	ABCA6 ATP-binding cassette sub-family A member 6 Iso 1	184165	7.0034	48.8928	18	92	11.9975	9.6087	25	11.5256	0.0162487	549.281	102.071

## Sheet: F1_CHYMO_3
Entry	Description	mW (Da)	pI (pH)	PLGS Score	Peptides	Theoretical Peptides	Coverage (%)	Precursor RMS Mass Error (ppm)	Products	Products RMS Mass Error (ppm)	Products RMS RT Error (min)	Amount (fmol)	Amount (ngrams)
NX_P56381-1	ATP5F1E ATP synthase subunit epsilon_ mitochondrial Iso 1	5776	10.3154	58458.5	10	3	84.3137	1.9571	89	6.5469	0.0131817	323.39	1.8876
NX_P35232-1	PHB Prohibitin Iso 1	29785	5.4302	16859.9	24	16	48.5294	6.4238	144	7.6242	0.0153917	511.674	15.2792
NX_P55809-1	OXCT1 Succinyl-CoA:3-ketoacid coenzyme A transferase 1_ mitochondrial Iso 1	56121	7.2202	14794	12	27	21.7308	2.8563	122	8.0567	0.0200162	231.371	13.0988
NX_P60709-1	ACTB Actin_ cytoplasmic 1 Iso 1	41709	5.1431	14650.2	18	21	45.6	2.8437	321	6.8995	0.0174218	1388.55	58.4288
NX_Q6S8J3-1	POTEE POTE ankyrin domain family member E Iso 1	121285	5.7715	12787.7	11	40	10.4186	8.0309	185	6.7905	0.0172324	10.5097	1.2923
NX_P10809-1	HSPD1 60 kDa heat shock protein_ mitochondrial Iso 1	61016	5.5503	12493.2	8	11	9.4241	2.3068	108	6.3232	0.0169352	632.634	38.7335
NX_A5A3E0-1	POTEF POTE ankyrin domain family member F Iso 1	121366	5.7715	11677.1	15	39	9.9535	8.0338	108	7.4939	0.0184969	1081.88	133.178
NX_Q9UII2-1	ATP5IF1 ATPase inhibitor_ mitochondrial Iso 1	12241	9.8789	11303.4	5	6	41.5094	6.9536	36	6.6517	0.0156544	0	0
NX_O75531-1	BANF1 Barrier-to-autointegration factor Iso 1	10052	5.7231	11136.6	5	7	35.9551	3.4265	42	7.1306	0.00900033	314.548	3.2357
NX_P21796-1	VDAC1 Voltage-dependent anion-selective channel protein 1 Iso 1	30753	8.8682	10707	16	17	55.8304	7.0637	179	7.0078	0.0170457	1125.12	34.7514
NX_Q96B49-1	TOMM6 Mitochondrial import receptor subunit TOM6 homolog Iso 1	7997	4.4531	9756.2	3	5	29.7297	2.0999	30	6.5544	0.0135367	403.78	3.2311
NX_P18859-1	ATP5PF ATP synthase-coupling factor 6_ mitochondrial Iso 1	12579	9.9829	9451.13	13	10	63.8889	3.8245	91	6.3921	0.0181002	498.02	6.2688
NX_Q16527-1	CSRP2 Cysteine and glycine-rich protein 2 Iso 1	20939	8.5884	9335.63	19	8	51.8135	4.3391	100	5.6875	0.0170865	687.029	15.0228
NX_O14950-1	MYL12B Myosin regulatory light chain 12B Iso 1	19766	4.4927	8881.84	9	12	45.9302	7.9319	67	6.7911	0.0149002	0	0
NX_Q04837-1	SSBP1 Single-stranded DNA-binding protein_ mitochondrial Iso 1	17249	9.9111	8382.96	3	11	19.5946	2.1502	38	5.551	0.0121644	180.176	3.1098
NX_P05141-1	SLC25A5 ADP/ATP translocase 2 Iso 1	32831	9.9917	7994.67	32	20	49.3289	3.9982	207	7.0302	0.0163069	626.083	20.7111
NX_O75390-1	CS Citrate synthase_ mitochondrial Iso 1	51679	8.4507	7834.53	15	26	36.0515	5.997	118	6.686	0.0132312	601.455	31.24
NX_P31327-1	CPS1 Carbamoyl-phosphate synthase [ammonia]_ mitochondrial Iso 1	164834	6.2798	7484.24	58	76	30.4	3.5186	587	6.1311	0.0163913	1005.02	166.913
NX_P31040-1	SDHA Succinate dehydrogenase [ubiquinone] flavoprotein subunit_ mitochondrial Iso 1	72645	7.0415	7411.1	25	35	28.7651	7.6227	173	6.4479	0.0142306	419.319	30.9114
NX_P08195-1	SLC3A2 4F2 cell-surface antigen heavy chain Iso 1	67951	4.6992	7310.35	22	27	26.3492	5.578	272	6.4858	0.0155557	0	0
NX_P63218-1	GNG5 Guanine nucleotide-binding protein G(I)/G(S)/G(O) subunit gamma-5 Iso 1	7313	10.3813	6736.12	1	4	30.8824	0.5753	20	10.2952	0.0130347	157.979	1.1742
NX_P30049-1	ATP5F1D ATP synthase subunit delta_ mitochondrial Iso 1	17479	5.1914	6459.1	6	6	25.5952	1.8198	49	7.6119	0.0174304	185.403	3.2427
NX_Q99623-1	PHB2 Prohibitin-2 Iso 1	33275	10.1895	6428.09	13	16	30.4348	9.1159	87	6.45	0.0127765	186.481	6.2092
NX_Q86SX6-1	GLRX5 Glutaredoxin-related protein 5_ mitochondrial Iso 1	16617	6.3472	6369.56	5	9	32.4841	1.4468	40	8.544	0.0185655	77.0974	1.2908
NX_P40926-1	MDH2 Malate dehydrogenase_ mitochondrial Iso 1	35480	8.8213	6193.72	6	13	23.6686	2.3742	110	5.8225	0.014178	577.697	20.7737
NX_P24752-1	ACAT1 Acetyl-CoA acetyltransferase_ mitochondrial Iso 1	45170	9.1201	6154.95	11	16	30.445	1.2197	80	6.3604	0.0254071	191.87	8.7272
NX_P23284-1	PPIB Peptidyl-prolyl cis-trans isomerase B Iso 1	23727	9.8511	6138.53	19	14	54.6296	4.3839	122	7.0784	0.0178342	202.366	4.8162
NX_P00367-1	GLUD1 Glutamate dehydrogenase 1_ mitochondrial Iso 1	61359	7.7021	6124.95	29	34	39.9642	3.3873	208	6.9882	0.0138594	329.467	20.3413
NX_P11177-1	PDHB Pyruvate dehydrogenase E1 component subunit beta_ mitochondrial Iso 1	39208	6.2021	6004.31	16	17	36.2117	6.067	117	6.0521	0.0163489	214.929	8.506
NX_P23528-1	CFL1 Cofilin-1 Iso 1	18490	8.2207	5933.71	3	9	15.0602	9.4679	26	4.3387	0.0109268	437.644	8.1974
NX_P27797-1	CALR Calreticulin Iso 1	48111	4.0942	5841.61	20	25	47.482	4.5835	219	6.881	0.0160646	547.968	26.4738
NX_P14406-1	COX7A2 Cytochrome c oxidase subunit 7A2_ mitochondrial Iso 1	9390	10.106	5579.35	5	7	55.4217	4.3808	32	9.2696	0.0200079	172.906	1.6246
NX_P21291-1	CSRP1 Cysteine and glycine-rich protein 1 Iso 1	20553	8.5532	5404.01	9	8	31.6062	6.0824	72	6.1599	0.0186682	970.595	20.7929
NX_O14561-1	NDUFAB1 Acyl carrier protein_ mitochondrial Iso 1	17405	4.5718	5208.96	2	9	16.0256	0.7505	23	8.7176	0.0202479	94.6856	1.6654
NX_P25705-1	ATP5F1A ATP synthase subunit alpha_ mitochondrial Iso 1	59713	9.4321	5103.01	19	22	23.689	1.6623	129	6.3763	0.0172875	0	0
NX_P22695-1	UQCRC2 Cytochrome b-c1 complex subunit 2_ mitochondrial Iso 1	48412	8.8784	5057.08	14	26	32.2296	6.4989	110	6.5422	0.0100357	310.881	15.1132
NX_O95167-1	NDUFA3 NADH dehydrogenase [ubiquinone] 1 alpha subcomplex subunit 3 Iso 1	9272	9.1626	5027.86	4	6	79.7619	3.6709	21	7.1765	0.015755	55.0242	0.5106
NX_P04406-1	GAPDH Glyceraldehyde-3-phosphate dehydrogenase Iso 1	36030	8.6968	4864.42	20	21	43.5821	3.7276	158	6.4551	0.0158721	246.678	8.9358
NX_Q05682-1	CALD1 Caldesmon Iso 1	93175	5.439	4849.72	5	17	12.6103	2.7496	93	7.1206	0.015178	0	0
NX_Q9NX14-1	NDUFB11 NADH dehydrogenase [ubiquinone] 1 beta subcomplex subunit 11_ mitochondrial Iso 1	17305	4.938	4784.31	8	11	52.2876	2.1676	57	7.3374	0.0177988	70.4332	1.2237
NX_P45880-2	VDAC2 Voltage-dependent anion-selective channel protein 2 Iso 2	30393	6.9521	4744.43	14	16	52.2968	4.4184	107	7.3031	0.0140993	349.661	10.7935
NX_P62879-1	GNB2 Guanine nucleotide-binding protein G(I)/G(S)/G(T) subunit beta-2 Iso 1	37307	5.5356	4694.45	16	20	51.1765	5.978	122	7.2538	0.0172642	306.376	11.6645
NX_P12236-1	SLC25A6 ADP/ATP translocase 3 Iso 1	32845	10.062	4620.24	16	19	40.9396	6.9158	129	6.4292	0.0207996	288.992	9.564
NX_P00387-1	CYB5R3 NADH-cytochrome b5 reductase 3 Iso 1	34212	7.3872	4585.29	11	17	25.5814	6.259	57	6.0681	0.0135805	0	0
NX_Q16718-1	NDUFA5 NADH dehydrogenase [ubiquinone] 1 alpha subcomplex subunit 5 Iso 1	13450	5.6587	4509.44	4	5	27.5862	1.8678	23	8.285	0.0183745	57.2871	0.7743
NX_Q06830-1	PRDX1 Peroxiredoxin-1 Iso 1	22096	8.2427	4392.4	10	12	40.7035	2.6003	67	7.0353	0.0143115	213.054	4.7593
NX_P07355-1	ANXA2 Annexin A2 Iso 1	38579	7.7842	4358.35	7	17	29.2035	6.1947	83	6.5113	0.0119147	497.518	19.3197
NX_P10176-1	COX8A Cytochrome c oxidase subunit 8A_ mitochondrial Iso 1	7574	10.6567	4283.71	2	4	20.2899	3.4687	16	7.5687	0.0187959	132.564	1.0123
NX_P13987-1	CD59 CD59 glycoprotein Iso 1	14167	6.0337	4270.37	5	9	28.9063	1.7999	29	8.4359	0.0180948	151.732	2.2463
NX_P09622-1	DLD Dihydrolipoyl dehydrogenase_ mitochondrial Iso 1	54143	7.7578	4185.54	16	23	36.5422	9.9467	100	10.0608	0.0193608	139.4	7.6318
NX_P68104-1	EEF1A1 Elongation factor 1-alpha 1 Iso 1	50109	9.3428	4140.89	18	24	27.4892	5.2057	139	5.7463	0.0161204	0	0
NX_P30044-2	PRDX5 Peroxiredoxin-5_ mitochondrial Cytoplasmic+peroxisomal	17020	7.0884	4137.34	6	11	50	4.0792	37	5.5677	0.027973	222.393	3.8256
NX_P11021-1	HSPA5 Endoplasmic reticulum chaperone BiP Iso 1	72288	4.875	4112.13	21	32	41.7431	4.2635	173	7.3906	0.0169908	259.389	18.792
NX_P68363-1	TUBA1B Tubulin alpha-1B chain Iso 1	50119	4.7622	3950.04	16	28	46.3415	5.6857	104	8.5066	0.0195127	184.351	9.3717
NX_Q9Y277-1	VDAC3 Voltage-dependent anion-selective channel protein 3 Iso 1	30639	8.8301	3922.55	13	19	43.4629	7.6293	122	7.6676	0.0157487	393.894	12.2111
NX_P05186-1	ALPL Alkaline phosphatase_ tissue-nonspecific isozyme Iso 1	57268	6.1948	3756.23	13	25	18.3206	2.5283	101	6.3667	0.0137765	0	0
NX_P62899-1	RPL31 60S ribosomal protein L31 Iso 1	14453	10.9688	3728.35	5	9	24.8	1.4801	45	5.4382	0.0148887	144.575	2.091
NX_Q9UHB6-1	LIMA1 LIM domain and actin-binding protein 1 Beta	85173	6.4043	3704.2	13	22	17.3913	7.7521	146	7.5248	0.0162838	0	0
NX_Q96IX5-1	ATP5MD Up-regulated during skeletal muscle growth protein 5 Iso 1	6453	10.0664	3703.1	2	6	27.5862	16.8504	21	6.6202	0.0142947	153.357	0.9991
NX_Q07021-1	C1QBP Complement component 1 Q subcomponent-binding protein_ mitochondrial Iso 1	31342	4.5469	3684.53	14	16	30.8511	5.3151	90	6.9122	0.0141563	298.55	9.4824
NX_P61586-1	RHOA Transforming protein RhoA Iso 1	21754	5.7305	3644.79	4	11	22.7979	2.1406	39	7.3835	0.0229567	122.928	2.718
NX_P11142-1	HSPA8 Heat shock cognate 71 kDa protein Iso 1	70854	5.2002	3585.14	20	32	35.2941	5.2597	117	8.2105	0.0175614	115.986	8.2496
NX_Q05639-1	EEF1A2 Elongation factor 1-alpha 2 Iso 1	50438	9.3472	3564.44	12	23	19.6544	6.5967	83	6.8032	0.0153376	299.729	15.23
NX_Q8N490-2	PNKD Probable hydrolase PNKD Iso 2	15387	11.0171	3564.39	1	4	12.6761	0.4084	15	7.2607	0.0138526	62.6108	0.9676
NX_Q99714-1	HSD17B10 3-hydroxyacyl-CoA dehydrogenase type-2 Iso 1	26906	7.8384	3553.8	4	13	21.8391	3.1806	33	5.9188	0.0159018	0	0
NX_A6NMY6-1	ANXA2P2 Putative annexin A2-like protein Iso 1	38634	6.5479	3553.76	6	17	25.9587	4.8184	61	7.1576	0.0134702	299.545	11.6314
NX_Q96EL3-1	MRPL53 39S ribosomal protein L53_ mitochondrial Iso 1	12099	9.1479	3523.55	5	6	45.5357	6.8652	24	5.8035	0.0148464	93.9802	1.1539
NX_P38646-1	HSPA9 Stress-70 protein_ mitochondrial Iso 1	73634	5.7803	3503.14	15	31	24.8895	2.8672	141	7.1147	0.0153958	505.808	37.4125
NX_P08134-1	RHOC Rho-related GTP-binding protein RhoC Iso 1	21992	6.189	3494.71	4	11	22.7979	4.5282	34	8.1166	0.0227309	78.6157	1.7569
NX_O75431-1	MTX2 Metaxin-2 Iso 1	29744	5.8667	3483.36	6	18	34.981	7.2192	53	6.5158	0.0198915	128.206	3.8597
NX_P30837-1	ALDH1B1 Aldehyde dehydrogenase X_ mitochondrial Iso 1	57170	6.3618	3454.19	17	30	39.4584	6.1782	129	7.2061	0.0166747	168.213	9.6996
NX_P49411-1	TUFM Elongation factor Tu_ mitochondrial Iso 1	49510	7.3726	3433.8	12	19	22.1239	6.759	69	6.8413	0.011713	577.542	28.81
NX_Q13162-1	PRDX4 Peroxiredoxin-4 Iso 1	30520	5.8345	3419.47	8	15	27.3063	7.1283	41	6.3486	0.0136447	38.7349	1.1918
NX_P05534-1	HLA-A HLA class I histocompatibility antigen_ A-24 alpha chain Iso 1	40663	5.8799	3131.7	9	22	39.1781	7.7513	61	7.029	0.0105463	33.2662	1.363
NX_P61353-1	RPL27 60S ribosomal protein L27 Iso 1	15787	10.9775	3095.81	5	7	32.3529	2.3248	50	6.1973	0.0109532	213.377	3.3709
NX_P12235-1	SLC25A4 ADP/ATP translocase 1 Iso 1	33043	10.0723	3086.36	13	19	37.9195	8.3627	91	6.7911	0.0153687	47.9228	1.5955
NX_P36542-1	ATP5F1C ATP synthase subunit gamma_ mitochondrial Liver	32975	9.561	3054.05	8	16	20.1342	8.0243	40	5.1121	0.014502	0	0
NX_P01891-1	HLA-A HLA class I histocompatibility antigen_ A-68 alpha chain Iso 1	40883	6.2271	3021.72	11	23	42.7397	9.4826	65	6.4232	0.0131335	265.824	10.9503
NX_P60763-1	RAC3 Ras-related C3 botulinum toxin substrate 3 Iso 1	21365	8.1592	3015.43	3	11	16.6667	1.0488	34	7.8382	0.0243252	48.8563	1.064
NX_P30443-1	HLA-A HLA class I histocompatibility antigen_ A-1 alpha chain Iso 1	40820	6.0776	3006.93	10	22	36.9863	8.2969	70	7.5837	0.0120092	81.5927	3.356
NX_P31930-1	UQCRC1 Cytochrome b-c1 complex subunit 1_ mitochondrial Iso 1	52612	5.9092	2965.78	14	27	27.7083	5.4018	118	6.3851	0.0128328	365.113	19.4716
NX_P18124-1	RPL7 60S ribosomal protein L7 Iso 1	29207	11.0654	2957.25	3	16	17.3387	1.4684	21	7.2543	0.0166681	100.134	2.9322
NX_P43307-1	SSR1 Translocon-associated protein subunit alpha Iso 1	32215	4.1733	2927.85	3	13	18.8811	7.3957	25	7.5934	0.0124066	219.127	7.0637
NX_O75251-1	NDUFS7 NADH dehydrogenase [ubiquinone] iron-sulfur protein 7_ mitochondrial Iso 1	23548	10.2085	2896.91	6	12	19.2488	4.6393	30	5.1243	0.0150362	0	0
NX_P62888-1	RPL30 60S ribosomal protein L30 Iso 1	12775	9.9536	2895.53	4	6	26.087	2.0661	36	7.1929	0.0101486	64.5697	0.8365
NX_P37802-1	TAGLN2 Transgelin-2 Iso 1	22377	8.4492	2879.12	11	15	50.2513	1.7383	99	7.5679	0.0203802	276.347	6.2351
NX_Q15084-2	PDIA6 Protein disulfide-isomerase A6 Iso 2	53867	4.9966	2871.72	13	28	31.9106	4.7848	89	7.1768	0.0166074	157.413	8.5655
NX_Q9Y6H1-1	CHCHD2 Coiled-coil-helix-coiled-coil-helix domain-containing protein 2 Iso 1	15502	9.5376	2799.16	3	4	35.0993	1.6357	28	8.3602	0.0256057	68.4881	1.0781
NX_P00505-1	GOT2 Aspartate aminotransferase_ mitochondrial Iso 1	47487	9.2637	2793.71	13	27	30.4651	7.7791	78	7.6936	0.0163864	254.934	12.2157
NX_Q07000-1	HLA-C HLA class I histocompatibility antigen_ Cw-15 alpha chain Iso 1	40837	5.8857	2776.39	6	20	22.9508	3.645	44	6.9329	0.0108977	3.2817	0.1356
NX_P34897-1	SHMT2 Serine hydroxymethyltransferase_ mitochondrial Iso 1	55957	8.5781	2763.8	15	25	20.0397	2.837	91	6.6736	0.0199383	0	0
NX_Q9H9B4-1	SFXN1 Sideroflexin-1 Iso 1	35596	9.3457	2687.41	8	14	31.3665	7.5957	47	8.5853	0.0215943	151.964	5.4562
NX_P10316-1	HLA-A HLA class I histocompatibility antigen_ A-69 alpha chain Iso 1	40951	6.4497	2647.07	13	23	49.0411	10.7017	54	8.9009	0.0145408	0.9416	0.0389
NX_P62937-1	PPIA Peptidyl-prolyl cis-trans isomerase A Iso 1	18000	7.853	2582.56	9	13	47.2727	7.7124	46	7.8665	0.0222148	41.4697	0.7564
NX_P62820-1	RAB1A Ras-related protein Rab-1A Iso 1	22663	5.8491	2571.56	6	16	27.3171	0.9705	39	6.1593	0.00945159	66.5027	1.5233
NX_Q96RP9-1	GFM1 Elongation factor G_ mitochondrial Iso 1	83418	6.5845	2505.84	21	40	21.8376	5.0329	97	7.8944	0.0154535	150.041	12.6268
NX_Q7Z7H5-1	TMED4 Transmembrane emp24 domain-containing protein 4 Iso 1	25926	8.4492	2465.41	4	13	28.1938	5.7142	23	8.0866	0.0231071	24.728	0.6457
NX_P61254-1	RPL26 60S ribosomal protein L26 Iso 1	17247	10.9805	2463.12	5	6	28.9655	1.7145	41	8.4887	0.0138815	158.282	2.7317
NX_P55145-1	MANF Mesencephalic astrocyte-derived neurotrophic factor Iso 1	20686	8.8125	2410.24	3	9	18.6813	0.8275	26	6.7076	0.0177158	112.686	2.384
NX_O95831-1	AIFM1 Apoptosis-inducing factor 1_ mitochondrial Iso 1	66858	9.2607	2403.61	7	23	13.8662	8.5372	36	8.325	0.0141145	0	0
NX_O43852-1	CALU Calumenin Iso 1	37083	4.2773	2391.97	16	22	53.0159	6.8644	74	9.0875	0.0160085	97.2742	3.6206
NX_P27824-1	CANX Calnexin Iso 1	67525	4.2686	2383.14	25	31	38.5135	5.1836	173	6.646	0.0157792	456.608	31.0606
NX_O00483-1	NDUFA4 Cytochrome c oxidase subunit NDUFA4 Iso 1	9363	9.75	2376.59	6	9	50.6173	8.6627	29	9.1555	0.0176582	99.7107	0.94
NX_Q9NZ45-1	CISD1 CDGSH iron-sulfur domain-containing protein 1 Iso 1	12191	9.4468	2358.53	3	7	27.7778	3.1229	19	5.9272	0.0100779	62.6722	0.7753
NX_O95169-1	NDUFB8 NADH dehydrogenase [ubiquinone] 1 beta subcomplex subunit 8_ mitochondrial Iso 1	21751	6.334	2350.09	5	13	37.6344	4.1243	26	5.166	0.0179865	0	0
NX_P22392-1	NME2 Nucleoside diphosphate kinase B Iso 1	17286	8.7568	2328.71	3	12	20.3947	2.399	27	7.8724	0.0140756	207.786	3.618
P00924	ENO1_YEAST Enolase 1 OS=Saccharomyces cerevisiae (strain ATCC 204508 / S288c) GN=ENO1 PE=1 SV=3	47889	5.8989	2327.62	7	22	12.2494	2.3272	48	4.568	0.0209508	500	23.9882
NX_Q31612-1	HLA-B HLA class I histocompatibility antigen_ B-73 alpha chain Iso 1	40409	5.8022	2297.63	5	21	19.2837	10.3598	42	5.7108	0.0113276	0.427	0.0174
NX_P68366-2	TUBA4A Tubulin alpha-4A chain Iso 2	48297	4.7007	2288.48	15	28	54.9654	5.0689	80	7.9137	0.0189153	5.0212	0.2461
NX_Q8IXI1-1	RHOT2 Mitochondrial Rho GTPase 2 Iso 1	68074	5.4639	2271.26	13	29	29.6117	8.7434	56	7.7966	0.0150839	39.3347	2.7198
NX_P08754-1	GNAI3 Guanine nucleotide-binding protein G(k) subunit alpha Iso 1	40506	5.3584	2256.77	12	22	26.8362	4.2232	67	6.8216	0.0130912	249.027	10.2357
NX_P30408-1	TM4SF1 Transmembrane 4 L6 family member 1 Iso 1	21617	4.7021	2235.44	3	12	12.8713	7.7522	33	5.6466	0.013777	225.393	5.1071
NX_P20674-1	COX5A Cytochrome c oxidase subunit 5A_ mitochondrial Iso 1	16751	6.3574	2233.37	5	8	37.3333	1.2333	32	7.4508	0.0133019	220.635	3.7361
NX_Q8TCS8-1	PNPT1 Polyribonucleotide nucleotidyltransferase 1_ mitochondrial Iso 1	85896	7.6831	2229.96	14	33	19.0294	2.8329	107	6.0778	0.0142723	160.486	13.8945
NX_P35579-1	MYH9 Myosin-9 Iso 1	226390	5.3364	2229.24	37	56	16.4796	3.6988	265	8.3342	0.0153022	456.872	104.07
NX_O43852-2	CALU Calumenin Iso 2	37111	4.2188	2223.47	15	23	61.2698	5.5971	52	10.1486	0.0168589	0.2613	0.0097
NX_P53701-1	HCCS Cytochrome c-type heme lyase Iso 1	30581	6.252	2215.12	11	17	58.209	3.3231	79	8.6532	0.0163559	278.372	8.6298
NX_P0DMV8-1	HSPA1A Heat shock 70 kDa protein 1A Iso 1	70009	5.3188	2213.66	14	33	24.961	1.7622	65	7.5182	0.015816	6.0899	0.4284
NX_P54652-1	HSPA2 Heat shock-related 70 kDa protein 2 Iso 1	69977	5.4082	2199.55	14	32	25.9781	6.5286	67	8.877	0.0197153	8.0303	0.5646
NX_P62826-1	RAN GTP-binding nuclear protein Ran Iso 1	24407	7.3125	2191.04	10	17	42.5926	5.2063	32	6.7878	0.0146132	70.9558	1.7451
NX_Q00325-1	SLC25A3 Phosphate carrier protein_ mitochondrial A	40068	9.6387	2148.32	26	18	34.2541	3.449	130	8.3235	0.0176733	0	0
NX_Q9H2U2-1	PPA2 Inorganic pyrophosphatase 2_ mitochondrial Iso 1	37896	7.144	2148.29	9	19	25.1497	4.0108	43	9.2354	0.0124746	63.3964	2.4365
NX_P63096-2	GNAI1 Guanine nucleotide-binding protein G(i) subunit alpha-1 Iso 2	34752	5.3833	2130.1	11	25	35.0993	3.8118	62	7.0409	0.0143032	214.25	7.5604
NX_Q01453-1	PMP22 Peripheral myelin protein 22 Iso 1	17879	7.8647	2121.68	7	14	33.75	4.3706	23	10.6656	0.0137762	93.8829	1.7011
NX_O96008-1	TOMM40 Mitochondrial import receptor subunit TOM40 homolog Iso 1	37869	6.8774	2091.15	12	17	30.1939	7.5712	77	7.5186	0.0149546	144.27	5.5162
NX_Q04826-1	HLA-B HLA class I histocompatibility antigen_ B-40 alpha chain Iso 1	40480	6.0806	2088.85	8	23	34.2541	5.0596	56	6.6461	0.00941079	67.71	2.7658
NX_Q02218-1	OGDH 2-oxoglutarate dehydrogenase_ mitochondrial Iso 1	115861	6.3955	2081.25	25	60	23.3627	6.4238	110	7.7833	0.014233	0	0
NX_O94826-1	TOMM70 Mitochondrial import receptor subunit TOM70 Iso 1	67412	6.772	2078.78	24	32	36.5132	5.5755	136	8.6402	0.0164059	193.578	13.1902
NX_P09429-1	HMGB1 High mobility group protein B1 Iso 1	24878	5.4478	2069.49	4	14	24.186	10.0634	16	8.4352	0.0170113	27.5007	0.6893
NX_Q9BYD1-1	MRPL13 39S ribosomal protein L13_ mitochondrial Iso 1	20678	9.4717	2068.45	2	9	12.3596	5.5311	15	8.6348	0.0228136	17.0086	0.3529
NX_P04899-6	GNAI2 Guanine nucleotide-binding protein G(i) subunit alpha-2 Iso 6	34912	5.0186	2052.94	12	24	39.2739	6.7501	70	7.9231	0.0144691	36.935	1.3093
NX_O75521-1	ECI2 Enoyl-CoA delta isomerase 2_ mitochondrial Iso 1	43557	9.2915	2045.91	12	20	36.5482	3.5448	59	7.0965	0.0159269	143.377	6.3063
NX_O14880-1	MGST3 Microsomal glutathione S-transferase 3 Iso 1	16505	9.6021	2038.13	8	12	35.5263	7.7331	27	8.3142	0.0212401	61.5035	1.0298
NX_Q14197-1	MRPL58 Peptidyl-tRNA hydrolase ICT1_ mitochondrial Iso 1	23615	10.4868	2017.22	2	9	18.4466	0.3482	16	5.4245	0.0133861	55.3842	1.3214
NX_P32969-1	RPL9;RPL9P7;RPL9P8;RPL9P9 60S ribosomal protein L9 Iso 1	21849	10.3711	1992.26	1	8	6.25	1.0522	28	5.0041	0.00983319	295.881	6.5027
NX_P82930-1	MRPS34 28S ribosomal protein S34_ mitochondrial Iso 1	25634	10.3066	1977.04	10	13	42.2018	9.7369	38	9.3365	0.0135647	194.412	4.9979
NX_P23434-1	GCSH Glycine cleavage system H protein_ mitochondrial Iso 1	18872	4.6714	1941.18	5	11	31.2139	7.931	33	7.9627	0.0175809	52.8008	1.0092
NX_P30048-1	PRDX3 Thioredoxin-dependent peroxide reductase_ mitochondrial Iso 1	27675	7.6934	1938.39	10	14	33.2031	1.2503	65	6.9418	0.014634	190.083	5.3289
NX_P0DPH7-2	TUBA3C Tubulin alpha-3C chain Iso 2	46082	4.8296	1923.4	14	26	44.2584	5.7764	76	8.8205	0.0188559	15.4405	0.7226
NX_P42704-1	LRPPRC Leucine-rich PPR motif-containing protein_ mitochondrial Iso 1	157804	5.729	1891.78	43	71	23.1707	6.3068	237	6.9194	0.0156145	326.126	51.8877
NX_P26038-1	MSN Moesin Iso 1	67777	6.0103	1884.48	10	22	19.9307	9.6392	55	7.949	0.0148263	92.8722	6.3092
NX_P50213-1	IDH3A Isocitrate dehydrogenase [NAD] subunit alpha_ mitochondrial Iso 1	39566	6.4907	1880.43	7	19	22.6776	2.4793	52	8.3687	0.0152354	70.6577	2.8297
NX_P30101-1	PDIA3 Protein disulfide-isomerase A3 Iso 1	56746	5.9312	1863.92	21	35	42.1782	5.4578	122	7.65	0.0182901	182.096	10.4125
NX_P04179-1	SOD2 Superoxide dismutase [Mn]_ mitochondrial Iso 1	24734	8.4038	1853.37	11	12	37.8378	5.4453	55	8.8155	0.0174672	0	0
NX_P99999-1	CYCS Cytochrome c Iso 1	11741	9.958	1852.38	5	10	41.9048	1.3423	37	8.218	0.0140781	116.275	1.3794
NX_P55084-1	HADHB Trifunctional enzyme subunit beta_ mitochondrial Iso 1	51261	9.75	1821.47	15	22	34.8101	8.5445	84	8.5576	0.016581	142.233	7.3364
NX_Q9BYD3-1	MRPL4 39S ribosomal protein L4_ mitochondrial Iso 1	34897	10.0107	1818.8	13	14	28.9389	3.7511	50	6.8358	0.0165713	70.0439	2.4499
NX_P04792-1	HSPB1 Heat shock protein beta-1 Iso 1	22768	5.959	1807.01	6	12	30.2439	2.172	41	7.481	0.0203472	224.493	5.1273
NX_P51149-1	RAB7A Ras-related protein Rab-7a Iso 1	23474	6.5742	1776.31	7	15	35.7488	9.1266	41	6.9049	0.0180269	99.5044	2.3657
NX_Q9HAV0-1	GNB4 Guanine nucleotide-binding protein subunit beta-4 Iso 1	37543	5.5283	1734.53	18	20	51.4706	9.8858	79	8.9925	0.0190222	222.153	8.5104
NX_P17538-1	CTRB1 Chymotrypsinogen B Iso 1	27694	6.8774	1709.73	7	14	19.0114	9.3642	29	8.4736	0.00996465	178.357	5.0547
NX_Q3ZCQ8-2	TIMM50 Mitochondrial import inner membrane translocase subunit TIM50 Iso 2	50433	9.6782	1678.09	11	25	31.3596	4.9994	37	8.8563	0.0189122	26.7884	1.3656
NX_P63092-1	GNAS Guanine nucleotide-binding protein G(s) subunit alpha isoforms short Gnas-1	45635	5.4668	1671.06	13	23	35.2792	5.9827	43	8.9738	0.0134423	0	0
NX_P54851-1	EMP2 Epithelial membrane protein 2 Iso 1	19185	7.5615	1660.53	2	12	13.7725	0.7387	21	7.0084	0.00849187	124.877	2.4473
NX_P15311-1	EZR Ezrin Iso 1	69369	5.8726	1657.18	17	25	29.6928	7.4691	67	8.0049	0.0140245	45.8405	3.1871
NX_Q9NS69-1	TOMM22 Mitochondrial import receptor subunit TOM22 homolog Iso 1	15511	4.0649	1649.94	1	8	12.6761	0.597	16	6.4323	0.0184461	383.158	5.9473
NX_P24311-1	COX7B Cytochrome c oxidase subunit 7B_ mitochondrial Iso 1	9154	10.6567	1609.76	4	5	47.5	4.062	23	4.6923	0.0164863	203.702	1.8776
NX_Q9UJS0-1	SLC25A13 Calcium-binding mitochondrial carrier protein Aralar2 Iso 1	74128	8.77	1581.68	22	41	27.7037	7.2995	100	8.337	0.0148788	96.0713	7.1645
NX_Q00059-1	TFAM Transcription factor A_ mitochondrial Iso 1	29078	10.0928	1568.49	6	12	22.7642	8.3602	32	10.2013	0.0130644	0	0
NX_Q9Y2S7-1	POLDIP2 Polymerase delta-interacting protein 2 Iso 1	42007	8.7788	1565.56	9	24	25.2717	3.4695	37	6.8494	0.0116474	65.7075	2.7769
NX_Q9Y2R9-1	MRPS7 28S ribosomal protein S7_ mitochondrial Iso 1	28115	10.3813	1565.53	4	13	21.0744	2.3971	25	7.4536	0.0135367	54.3448	1.5351
NX_P68371-1	TUBB4B Tubulin beta-4B chain Iso 1	49799	4.6025	1556.11	10	26	25.618	3.5366	85	7.415	0.0141755	171.235	8.6109
NX_P04350-1	TUBB4A Tubulin beta-4A chain Iso 1	49553	4.5908	1547.08	11	26	25.9009	3.3465	66	7.7175	0.0148416	53.7959	2.6921
NX_Q15758-1	SLC1A5 Neutral amino acid transporter B(0) Iso 1	56562	5.1753	1544.07	3	23	7.9482	13.2157	28	4.5541	0.00925004	0	0
NX_P46776-1	RPL27A 60S ribosomal protein L27a Iso 1	16551	11.4214	1529.89	4	8	31.0811	3.8137	23	9.6336	0.0172587	143.312	2.3898
NX_P51571-1	SSR4 Translocon-associated protein subunit delta Iso 1	18986	5.7231	1519.88	4	10	34.6821	6.5317	19	5.4072	0.0108263	79.7698	1.5292
NX_P11310-1	ACADM Medium-chain specific acyl-CoA dehydrogenase_ mitochondrial Iso 1	46558	8.4097	1505.46	15	26	50.3563	10.9315	53	8.3988	0.0117031	87.7474	4.128
NX_P05023-1	ATP1A1 Sodium/potassium-transporting ATPase subunit alpha-1 Iso 1	112824	5.1694	1496.13	19	43	15.8358	4.3597	101	6.3331	0.0174773	0	0
NX_Q6UB35-1	MTHFD1L Monofunctional C1-tetrahydrofolate synthase_ mitochondrial Iso 1	105723	7.9775	1476.45	13	36	14.2127	4.6444	94	7.8331	0.0182906	178.684	19.066
NX_P51970-1	NDUFA8 NADH dehydrogenase [ubiquinone] 1 alpha subcomplex subunit 8 Iso 1	20092	7.5483	1473.38	2	10	12.2093	1.5645	14	5.4634	0.0109671	263.772	5.4235
NX_P14625-1	HSP90B1 Endoplasmin Iso 1	92411	4.5645	1458.84	23	36	26.6501	6.6154	183	8.7057	0.0146018	277.41	25.731
NX_Q14697-1	GANAB Neutral alpha-glucosidase AB Iso 1	106806	5.688	1450.42	44	61	38.0297	5.6692	181	7.8604	0.0169835	148.349	15.9223
NX_O95297-1	MPZL1 Myelin protein zero-like protein 1 Iso 1	29064	8.9854	1442.63	7	19	41.2639	8.8862	40	8.2012	0.0184379	0	0
NX_P43304-1	GPD2 Glycerol-3-phosphate dehydrogenase_ mitochondrial Iso 1	80801	7.5454	1436.66	10	33	22.1458	9.7304	49	7.0083	0.0166667	101.141	8.2294
NX_P08174-1	CD55 Complement decay-accelerating factor Iso 2	41373	7.459	1429.47	10	24	30.1837	6.7639	63	7.0757	0.0191152	0	0
NX_P08559-1	PDHA1 Pyruvate dehydrogenase E1 component subunit alpha_ somatic form_ mitochondrial Iso 1	43267	7.9995	1415.35	11	22	28.718	3.4475	86	7.3634	0.0213458	130.546	5.7414
NX_P20340-1	RAB6A Ras-related protein Rab-6A Iso 1	23577	5.2266	1412.5	12	16	44.2308	2.8907	39	8.3311	0.0143181	26.3412	0.6245
NX_P62745-1	RHOB Rho-related GTP-binding protein RhoB Iso 1	22109	4.9146	1411.51	6	12	30.6122	4.0423	35	7.4714	0.0247748	86.7279	1.9583
NX_P21912-1	SDHB Succinate dehydrogenase [ubiquinone] iron-sulfur subunit_ mitochondrial Iso 1	31608	8.8125	1393.55	6	15	22.1429	7.5686	36	7.4173	0.0137653	45.1722	1.4648
NX_P18463-1	HLA-B HLA class I histocompatibility antigen_ B-37 alpha chain Iso 1	40431	5.7202	1393.27	9	22	34.2541	4.9091	56	6.9794	0.0102746	13.8457	0.5641
NX_Q9UHU1-1	- Putative uncharacterized protein PRO1716 Iso 1	4895	9.5024	1371.46	3	4	16.2791	2.0522	11	5.722	0.0183738	779.75	3.8197
NX_Q9H0C2-1	SLC25A31 ADP/ATP translocase 4 Iso 1	34999	10.2378	1362.93	6	19	26.9841	7.1625	21	7.1398	0.0160391	7.0716	0.2497
NX_P07437-1	TUBB Tubulin beta chain Iso 1	49638	4.5908	1356.25	12	26	28.8288	3.4844	93	7.3135	0.0159475	138.484	6.9418
NX_Q16740-1	CLPP ATP-dependent Clp protease proteolytic subunit_ mitochondrial Iso 1	30160	8.1108	1318.4	8	8	18.0505	2.1925	26	7.5579	0.0229012	43.5467	1.3267
NX_P43897-1	TSFM Elongation factor Ts_ mitochondrial Iso 1	35368	8.4741	1315.66	9	16	34.4615	3.1079	52	7.8835	0.0134496	62.4372	2.2311
NX_Q15286-1	RAB35 Ras-related protein Rab-35 Iso 1	23010	8.3936	1308.33	5	12	28.3582	7.8612	27	9.3666	0.0181924	31.4783	0.7338
NX_P07954-1	FH Fumarate hydratase_ mitochondrial Mitochondrial	54602	9.0835	1293.14	8	20	14.7059	3.363	47	7.92	0.0115068	0	0
NX_Q96NL6-1	SCLT1 Sodium channel and clathrin linker 1 Iso 1	80860	5.7334	1273.06	7	18	9.3023	6.3517	14	4.1058	0.0146413	9.9888	0.8116
NX_P05787-1	KRT8 Keratin_ type II cytoskeletal 8 Iso 1	53671	5.3408	1254.08	10	23	18.8406	5.5111	56	7.2947	0.0154951	214.863	11.5391
NX_P16070-1	CD44 CD44 antigen Iso 1	81487	4.9849	1252.31	6	27	13.4771	11.7358	26	10.3211	0.0146517	0	0
NX_P21926-1	CD9 CD9 antigen Iso 1	25398	6.9023	1246.64	1	15	6.1404	0.287	16	4.3677	0.0116696	369.363	9.5984
NX_Q12931-1	TRAP1 Heat shock protein 75 kDa_ mitochondrial Iso 1	80059	8.2852	1237.62	12	34	21.733	4.1928	66	6.6979	0.0188768	0	0
NX_P30405-1	PPIF Peptidyl-prolyl cis-trans isomerase F_ mitochondrial Iso 1	22026	9.7734	1233.09	5	14	20.7729	1.2255	44	5.4679	0.0177098	22.1075	0.4948
NX_O43447-1	PPIH Peptidyl-prolyl cis-trans isomerase H Iso 1	19195	8.1255	1232.92	7	12	37.8531	10.992	23	8.1977	0.0191337	1.4311	0.0279
NX_Q9BU61-1	NDUFAF3 NADH dehydrogenase [ubiquinone] 1 alpha subcomplex assembly factor 3 a	20337	8.2896	1230.19	3	9	26.6304	10.8126	11	7.9517	0.0105348	24.3944	0.502
NX_P62873-2	GNB1 Guanine nucleotide-binding protein G(I)/G(S)/G(T) subunit beta-1 Iso 2	36274	5.5327	1227.55	12	21	37.6506	6.2894	70	8.2669	0.0214882	37.1946	1.3798
NX_Q15388-1	TOMM20 Mitochondrial import receptor subunit TOM20 homolog Iso 1	16287	8.9033	1222.16	2	7	11.7241	13.7093	12	5.2626	0.0115295	82.4167	1.3573
NX_O75438-1	NDUFB1 NADH dehydrogenase [ubiquinone] 1 beta subcomplex subunit 1 Iso 1	6956	9.5332	1213.54	6	6	79.3103	2.4661	21	10.9282	0.0188505	31.6017	0.2218
NX_P51151-1	RAB9A Ras-related protein Rab-9A Iso 1	22823	5.1064	1208.16	5	16	22.3881	0.7354	25	7.5632	0.0138419	24.5294	0.5672
NX_P13073-1	COX4I1 Cytochrome c oxidase subunit 4 isoform 1_ mitochondrial Iso 1	19564	9.9155	1207.43	4	10	21.3018	2.6767	19	7.3132	0.0369487	27.9378	0.5485
NX_P06733-1	ENO1 Alpha-enolase alpha-enolase	47139	7.1719	1202.06	16	24	36.8664	6.721	56	8.676	0.0189014	48.1864	2.2894
NX_P04075-1	ALDOA Fructose-bisphosphate aldolase A Iso 1	39395	8.0654	1187.4	9	16	33.7912	8.0755	62	9.0891	0.0199032	274.509	10.9464
NX_P45877-1	PPIC Peptidyl-prolyl cis-trans isomerase C Iso 1	22748	8.7349	1181.24	6	15	29.2453	7.7339	23	7.8739	0.0180029	11.6654	0.2669
NX_O75947-1	ATP5PD ATP synthase subunit d_ mitochondrial Iso 1	18479	5.0244	1175.92	6	11	37.2671	2.8913	62	6.3415	0.0148808	69.8467	1.2955
NX_Q07075-1	ENPEP Glutamyl aminopeptidase Iso 1	109175	5.1504	1168.37	15	55	14.9425	7.4245	33	9.2938	0.0214513	58.5339	6.4246
NX_P49748-1	ACADVL Very long-chain specific acyl-CoA dehydrogenase_ mitochondrial Iso 1	70345	8.9912	1165.73	19	37	39.542	7.8958	93	9.4385	0.0157333	0	0
NX_P05388-1	RPLP0 60S acidic ribosomal protein P0 Iso 1	34251	5.606	1153.13	3	14	9.1483	12.2251	14	8.7957	0.0145035	0	0
NX_Q9Y305-1	ACOT9 Acyl-coenzyme A thioesterase 9_ mitochondrial Iso 1	49869	8.7349	1149.64	11	31	24.1458	9.8858	43	7.9141	0.0147777	0	0
NX_P13639-1	EEF2 Elongation factor 2 Iso 1	95277	6.394	1143.42	18	39	21.3287	5.032	86	7.9214	0.0167553	180.573	17.3906
NX_P30536-1	TSPO Translocator protein Iso 1	18815	9.5552	1137.05	11	15	42.0118	6.654	40	6.2134	0.0184244	31.1441	0.5899
NX_Q9GZT3-1	SLIRP SRA stem-loop-interacting RNA-binding protein_ mitochondrial Iso 1	12341	10.752	1122.09	4	8	27.5229	2.16	21	7.7198	0.0206259	0	0
NX_Q9ULV4-1	CORO1C Coronin-1C Iso 1	53215	6.6724	1101.6	14	23	32.7004	8.1752	47	8.9016	0.0156639	64.9886	3.5051
NX_P42126-1	ECI1 Enoyl-CoA delta isomerase 1_ mitochondrial Iso 1	32795	8.6821	1097.5	3	15	13.9073	13.4544	10	4.3186	0.0189045	31.7065	1.0495
NX_Q9Y4W6-1	AFG3L2 AFG3-like protein 2 Iso 1	88528	8.8623	1095.9	16	42	24.7177	7.881	73	6.562	0.0152486	150.758	13.4235
NX_Q16891-1	IMMT MICOS complex subunit MIC60 Iso 1	83626	6.041	1092.96	15	23	20.5805	6.3986	87	7.6672	0.0170225	0	0
NX_Q53GQ0-1	HSD17B12 Very-long-chain 3-oxoacyl-CoA reductase Iso 1	34302	9.6372	1083.76	6	21	23.3974	6.0237	21	9.7673	0.0151309	18.8309	0.6485
NX_Q13636-1	RAB31 Ras-related protein Rab-31 Iso 1	21554	6.668	1071.86	6	11	29.3814	6.4139	28	9.9636	0.0121406	92.6603	2.0303
NX_Q16836-1	HADH Hydroxyacyl-coenzyme A dehydrogenase_ mitochondrial Iso 1	34271	9.2959	1057.01	5	14	11.7834	1.8695	47	8.4788	0.0150068	71.395	2.4525
NX_Q9NP72-1	RAB18 Ras-related protein Rab-18 Iso 1	22962	4.9263	1053.73	5	15	31.068	9.6642	25	8.9658	0.0155136	13.2381	0.3079
NX_O95139-1	NDUFB6 NADH dehydrogenase [ubiquinone] 1 beta subcomplex subunit 6 Iso 1	15479	9.9946	1042.48	5	7	25	3.7143	15	9.7179	0.0118611	0	0
NX_Q99732-1	LITAF Lipopolysaccharide-induced tumor necrosis factor-alpha factor Iso 1	17095	6.0132	1040.97	7	12	49.6894	8.9937	20	7.5693	0.0225292	30.1665	0.535
NX_P67812-1	SEC11A Signal peptidase complex catalytic subunit SEC11A Iso 1	20612	9.835	1026.58	8	12	44.6927	6.6308	26	7.4249	0.0193071	347.687	7.1712
NX_Q96AX2-1	RAB37 Ras-related protein Rab-37 Iso 1	24799	5.937	1019.66	6	16	28.6996	5.9591	25	8.6295	0.0114633	32.557	0.8153
NX_P52943-1	CRIP2 Cysteine-rich protein 2 Iso 1	22478	8.7393	1019.35	4	13	25.4808	4.8795	24	6.4137	0.0155874	45.7719	1.0661
NX_Q10471-1	GALNT2 Polypeptide N-acetylgalactosaminyltransferase 2 Iso 1	64691	8.3218	1010.61	13	30	23.8179	3.0534	71	7.9213	0.0169906	114.521	7.4982
NX_P53007-1	SLC25A1 Tricarboxylate transport protein_ mitochondrial Iso 1	33991	10.2231	1006.41	8	17	21.865	6.2851	32	6.4323	0.0164985	109.301	3.755
NX_Q96AX2-2	RAB37 Ras-related protein Rab-37 Iso 2	24154	5.9502	995.801	7	17	31.9444	7.2552	26	7.8364	0.0141479	41.3741	1.0047
NX_A4D1S5-1	RAB19 Ras-related protein Rab-19 Iso 1	24384	6.063	995.587	9	16	47.4654	4.7004	29	8.7014	0.0137094	13.1268	0.324
NX_Q14964-1	RAB39A Ras-related protein Rab-39A Iso 1	24990	7.585	982.344	4	15	23.5023	7.5549	19	6.9982	0.0146449	32.8088	0.8335
NX_P61106-1	RAB14 Ras-related protein Rab-14 Iso 1	23881	5.7979	975.534	2	15	6.0465	0.8053	15	6.6472	0.0114709	3.232	0.078
NX_Q15417-1	CNN3 Calponin-3 Iso 1	36390	5.6221	974.239	10	21	39.5137	6.0642	35	10.3936	0.0195048	38.4685	1.4074
NX_Q8IZ41-1	RASEF Ras and EF-hand domain-containing protein Iso 1	82828	4.8003	972.63	10	40	14.1892	12.976	29	9.4509	0.0133698	43.9679	3.6766
NX_P07237-1	P4HB Protein disulfide-isomerase Iso 1	57080	4.5645	967.683	20	34	24.6063	2.3175	86	7.5574	0.0175056	168.199	9.6741
NX_P49458-1	SRP9 Signal recognition particle 9 kDa protein Iso 1	10105	8.2163	964.006	1	5	16.2791	0.9304	9	11.1469	0.0159892	70.2386	0.7182
NX_O15498-1	YKT6 Synaptobrevin homolog YKT6 Iso 1	22403	6.5098	959.389	4	9	27.2727	9.5853	15	6.1958	0.0126201	97.8493	2.2103
NX_Q01650-1	SLC7A5 Large neutral amino acids transporter small subunit 1 Iso 1	54974	7.6304	959.007	15	31	21.499	5.4701	69	8.8122	0.0176825	178.521	9.9427
NX_P51153-1	RAB13 Ras-related protein Rab-13 Iso 1	22759	9.5698	949.117	4	11	23.1527	5.1609	21	9.1626	0.0129411	20.2906	0.4667
NX_Q8N983-4	MRPL43 39S ribosomal protein L43_ mitochondrial Iso 4	17842	10.1982	947.641	7	12	50.9434	7.5107	33	8.7169	0.0171843	159.68	2.8781
NX_O14548-1	COX7A2L Cytochrome c oxidase subunit 7A-related protein_ mitochondrial Iso 1	12606	9.7031	937.181	2	9	28.0702	2.2592	8	5.9996	0.0183046	43.8675	0.5559
NX_P16615-1	ATP2A2 Sarcoplasmic/endoplasmic reticulum calcium ATPase 2 Iso 1	114682	5.0522	933.486	14	51	15.2591	5.7195	78	7.8999	0.0159158	0	0
NX_Q9Y2C4-1	EXOG Nuclease EXOG_ mitochondrial Iso 1	41058	8.3555	932.816	6	24	20.6522	12.9061	18	12.1013	0.0200174	21.2591	0.8795
NX_Q13740-1	ALCAM CD166 antigen Iso 1	65061	5.8477	931.998	14	31	22.2985	4.5898	46	8.5035	0.0138457	0	0
NX_Q9NZM1-1	MYOF Myoferlin Iso 1	234558	5.7642	923.107	54	115	30.8103	8.9287	169	8.7991	0.0184508	66.6614	15.7487
NX_P50416-1	CPT1A Carnitine O-palmitoyltransferase 1_ liver isoform Iso 1	88310	8.7246	915.914	16	52	19.5343	9.3601	68	8.0823	0.0193333	81.4645	7.2546
NX_O00159-1	MYO1C Unconventional myosin-Ic Iso 1	121606	9.6797	911.907	30	61	26.6228	10.2526	96	9.3563	0.0175986	0	0
NX_Q02543-1	RPL18A 60S ribosomal protein L18a Iso 1	20748	11.105	898.021	8	11	43.1818	9.5646	34	8.7014	0.0173729	80.3537	1.6912
NX_Q6UW68-1	TMEM205 Transmembrane protein 205 Iso 1	21183	8.729	889.893	3	13	25.3968	6.1913	7	8.9559	0.0174195	33.2544	0.7144
NX_P39023-1	RPL3 60S ribosomal protein L3 Iso 1	46079	10.6187	888.262	11	25	33.0025	5.5996	62	7.007	0.0120549	96.2563	4.4657
NX_P83881-1	RPL36A 60S ribosomal protein L36a Iso 1	12432	11.0273	864.695	4	9	38.6792	5.4903	13	8.5111	0.0146522	32.7407	0.4167
NX_Q6UW78-1	UQCC3 Ubiquinol-cytochrome-c reductase complex assembly factor 3 Iso 1	10074	9.9419	853.073	2	4	13.9785	1.5896	10	4.9162	0.0154859	133.254	1.3433
NX_Q9Y6C9-1	MTCH2 Mitochondrial carrier homolog 2 Iso 1	33308	7.8926	851.189	7	21	26.7327	4.9027	34	7.0525	0.0172869	142.051	4.8238
NX_Q9BY67-1	CADM1 Cell adhesion molecule 1 Iso 1	48478	4.7593	846.619	6	18	22.6244	8.6417	26	8.4573	0.0150384	0	0
NX_P63104-1	YWHAZ 14-3-3 protein zeta/delta Iso 1	27727	4.5278	823.742	4	14	25.3061	13.8125	28	5.3839	0.0183433	174.906	4.8827
NX_O15347-1	HMGB3 High mobility group protein B3 Iso 1	22965	8.6719	812.676	6	14	40	13.1958	20	10.6262	0.0164757	16.2971	0.3773
NX_P35908-1	KRT2 Keratin_ type II cytoskeletal 2 epidermal Iso 1	65393	8.0537	803.706	10	31	22.2222	7.8621	45	8.7492	0.0112193	58.654	3.8546
NX_A6NIZ1-1	- Ras-related protein Rap-1b-like protein Iso 1	20911	5.1709	800.559	4	9	18.4783	3.0262	37	7.9343	0.0158163	0	0
NX_P36404-1	ARL2 ADP-ribosylation factor-like protein 2 Iso 1	20864	5.9121	800.031	3	10	23.3696	18.012	5	8.1092	0.0337096	0	0
NX_P61619-1	SEC61A1 Protein transport protein Sec61 subunit alpha isoform 1 Iso 1	52230	8.0493	796.881	9	32	18.0672	7.6055	39	8.7094	0.0162072	35.8129	1.8881
NX_Q8N4Q1-1	CHCHD4 Mitochondrial intermembrane space import and assembly protein 40 Iso 1	15986	4.0313	773.849	3	6	23.2394	3.182	20	6.3948	0.0221012	21.772	0.357
NX_Q96HS1-1	PGAM5 Serine/threonine-protein phosphatase PGAM5_ mitochondrial Iso 1	31984	8.8813	770.163	10	15	30.4498	8.8785	29	8.493	0.0125597	40.0914	1.2922
NX_Q15005-1	SPCS2 Signal peptidase complex subunit 2 Iso 1	24986	8.625	769.822	7	16	36.2832	9.3301	30	10.533	0.0207711	156.096	3.9473
NX_P61927-1	RPL37 60S ribosomal protein L37 Iso 1	11070	12.1436	765.721	7	6	23.7113	3.762	13	8.1431	0.01517	74.8757	0.8465
NX_P35268-1	RPL22 60S ribosomal protein L22 Iso 1	14777	9.6064	759.275	3	7	25.7813	9.8752	21	9.755	0.0176413	84.1487	1.2491
NX_P30084-1	ECHS1 Enoyl-CoA hydratase_ mitochondrial Iso 1	31367	8.0728	744.335	5	12	27.5862	11.1644	33	10.2418	0.0264573	72.9407	2.3227
NX_P60033-1	CD81 CD81 antigen Iso 1	25792	4.9131	742.852	5	15	25.8475	3.5052	26	11.624	0.010936	13.826	0.3663
NX_P36578-1	RPL4 60S ribosomal protein L4 Iso 1	47667	11.4961	742.112	8	19	19.6721	11.3353	47	7.7828	0.014629	126.264	6.0585
NX_O95563-1	MPC2 Mitochondrial pyruvate carrier 2 Iso 1	14269	10.8135	740.34	3	9	11.811	1.5796	9	5.6485	0.0162056	15.2213	0.2182
NX_Q96DA6-1	DNAJC19 Mitochondrial import inner membrane translocase subunit TIM14 Iso 1	12490	10.5029	739.608	3	6	36.2069	11.3306	17	7.2483	0.0206683	53.2194	0.6652
NX_Q9P0M9-1	MRPL27 39S ribosomal protein L27_ mitochondrial Iso 1	16062	10.8003	739.023	3	9	18.2432	2.4612	13	7.1852	0.0174617	33.1729	0.5351
NX_P27635-1	RPL10 60S ribosomal protein L10 Iso 1	24587	10.4927	736.065	5	13	15.4206	4.5908	28	8.9011	0.0197781	80.9104	2.0276
NX_P06576-1	ATP5F1B ATP synthase subunit beta_ mitochondrial Iso 1	56524	5.0962	730.941	10	21	25.5198	4.3295	64	7.0656	0.0213351	458.342	25.9238
NX_P17931-1	LGALS3 Galectin-3 Iso 1	26136	8.8755	725.438	2	10	12.8	1.0075	8	8.3872	0.0181802	18.5776	0.4869
NX_Q9H2D1-1	SLC25A32 Mitochondrial folate transporter/carrier Iso 1	35384	9.668	724.317	6	26	27.9365	5.75	30	11.8982	0.0237583	23.8591	0.8502
NX_P05496-1	ATP5MC1 ATP synthase F(0) complex subunit C1_ mitochondrial Iso 1	14267	10.0386	722.703	3	11	30.8824	6.1018	16	9.6339	0.0157435	49.0939	0.7093
NX_Q13423-1	NNT NAD(P) transhydrogenase_ mitochondrial Iso 1	113822	8.0566	719.644	18	52	18.6004	8.7892	81	8.5355	0.0157907	169.571	19.4392
NX_Q9NVA2-1	SEPT11 Septin-11 Iso 1	49367	6.3633	716.644	9	24	26.8065	10.0242	44	10.3055	0.0192857	63.6392	3.1618
NX_P13637-1	ATP1A3 Sodium/potassium-transporting ATPase subunit alpha-3 Iso 1	111677	5.0552	715.628	11	41	13.7216	6.5921	52	7.7214	0.0187388	3.1028	0.3512
NX_P09104-2	ENO2 Gamma-enolase Iso 2	42680	4.8047	713.962	6	24	17.9028	12.7689	20	9.3349	0.0187259	45.6745	1.9663
NX_Q13885-1	TUBB2A Tubulin beta-2A chain Iso 1	49874	4.5908	711.576	6	26	16.6292	3.8217	41	8.2099	0.0149963	2.1603	0.1087
NX_P20339-1	RAB5A Ras-related protein Rab-5A Iso 1	23643	8.2515	703.556	6	15	33.0233	6.5923	31	7.9152	0.014439	46.3084	1.1062
NX_P13995-1	MTHFD2 Bifunctional methylenetetrahydrofolate dehydrogenase/cyclohydrolase_ mitochondrial Iso 1	37871	9.0864	703.464	2	9	2.2857	1.2163	12	7.5615	0.0149097	0	0
NX_Q9NY64-1	SLC2A8 Solute carrier family 2_ facilitated glucose transporter member 8 Iso 1	50785	7.4883	703.083	13	25	26.8344	6.7341	23	8.9905	0.0195736	34.6965	1.7811
NX_P62140-1	PPP1CB Serine/threonine-protein phosphatase PP1-beta catalytic subunit Iso 1	37162	5.7715	696.676	7	19	28.7462	6.0427	25	13.0855	0.0246049	51.6303	1.9612
NX_P00846-1	MT-ATP6 ATP synthase subunit a Iso 1	24800	10.4634	695.1	3	11	16.3717	0.6522	17	6.9568	0.011341	95.6785	2.3745
NX_O75489-1	NDUFS3 NADH dehydrogenase [ubiquinone] iron-sulfur protein 3_ mitochondrial Iso 1	30222	7.3623	694.329	10	17	35.6061	8.8119	35	8.8794	0.0234313	63.3832	1.924
NX_P62136-3	PPP1CA Serine/threonine-protein phosphatase PP1-alpha catalytic subunit Iso 3	32574	5.6704	693.592	8	18	34.965	6.0648	27	12.0914	0.0220566	4.9791	0.1654
NX_P17152-1	TMEM11 Transmembrane protein 11_ mitochondrial Iso 1	21526	7.0972	676.869	3	11	15.625	3.3348	9	6.1112	0.0179852	162.022	3.564
NX_O75964-1	ATP5MG ATP synthase subunit g_ mitochondrial Iso 1	11421	9.9844	673.782	6	5	40.7767	1.3005	31	7.9562	0.022853	94.707	1.0824
NX_Q9BWH2-1	FUNDC2 FUN14 domain-containing protein 2 Iso 1	20662	10.1704	673.236	5	13	23.8095	3.2702	22	6.7919	0.0115669	26.0501	0.5401
NX_O94805-1	ACTL6B Actin-like protein 6B Iso 1	46847	5.3613	669.763	9	26	18.5446	6.5798	34	12.2405	0.0201916	124.277	5.8825
NX_P53597-1	SUCLG1 Succinate--CoA ligase [ADP/GDP-forming] subunit alpha_ mitochondrial Iso 1	36226	8.978	666.987	7	15	24.2775	5.9581	33	8.5512	0.0148873	95.8144	3.5115
NX_Q9NRX2-1	MRPL17 39S ribosomal protein L17_ mitochondrial Iso 1	20037	10.4429	666.74	5	11	22.8571	7.9501	16	5.9487	0.0177569	39.5539	0.7953
NX_Q9NNW7-1	TXNRD2 Thioredoxin reductase 2_ mitochondrial Iso 1	56320	7.2334	665.623	9	27	23.4733	7.4049	36	9.513	0.0189078	0	0
NX_Q96A35-1	MRPL24 39S ribosomal protein L24_ mitochondrial Iso 1	24898	9.5991	665.056	4	11	28.7037	3.1092	28	8.8684	0.0170383	50.1477	1.2551
NX_Q96I99-1	SUCLG2 Succinate--CoA ligase [GDP-forming] subunit beta_ mitochondrial Iso 1	46481	6.0615	664.841	7	23	18.9815	9.4716	33	9.0489	0.0134205	57.4914	2.6936
NX_Q8NFV4-1	ABHD11 Protein ABHD11 Iso 1	34668	9.8071	659.342	3	14	10.4762	6.7023	10	9.7217	0.0142632	0	0
NX_P36776-1	LONP1 Lon protease homolog_ mitochondrial Iso 1	106422	5.9619	657.797	10	40	11.9917	2.4641	46	7.0309	0.0120959	0	0
NX_Q9H845-1	ACAD9 Acyl-CoA dehydrogenase family member 9_ mitochondrial Iso 1	68716	7.8882	657.316	14	35	23.5105	5.8158	63	8.7986	0.0178524	70.4683	4.8896
NX_P24539-1	ATP5PB ATP synthase F(0) complex subunit B1_ mitochondrial Iso 1	28890	9.6563	657.24	10	16	29.2969	10.7421	32	8.6879	0.0195315	91.94	2.6631
NX_O75746-1	SLC25A12 Calcium-binding mitochondrial carrier protein Aralar1 Iso 1	74714	8.4551	655.145	18	40	20.7965	9.1922	59	8.8335	0.0135213	79.725	5.9922
NX_P50454-1	SERPINH1 Serpin H1 Iso 1	46411	9.0439	651.13	10	18	21.5311	3.8768	52	7.7489	0.0196322	111.11	5.1727
NX_P39656-1	DDOST Dolichyl-diphosphooligosaccharide--protein glycosyltransferase 48 kDa subunit Iso 1	50769	6.0806	649.731	14	28	28.0702	8.9718	36	9.61	0.0149317	0	0
NX_Q96DV4-1	MRPL38 39S ribosomal protein L38_ mitochondrial Iso 1	44568	7.2847	648.317	15	21	40.2632	8.9029	44	12.4763	0.0173264	29.9035	1.3455
NX_A6NFY4-1	NEMP2 Nuclear envelope integral membrane protein 2 Iso 1	48632	8.3159	647.589	10	29	23.9808	10.32	21	7.8475	0.0149898	63.829	3.1462
NX_P60059-1	SEC61G Protein transport protein Sec61 subunit gamma Iso 1	7736	10.5249	646.536	4	6	36.7647	5.4228	12	14.1623	0.023984	45.2967	0.3532
NX_Q96TA2-1	YME1L1 ATP-dependent zinc metalloprotease YME1L1 Iso 1	86401	9.0659	642.972	11	40	19.1462	7.0485	34	7.8314	0.014467	53.7003	4.658
NX_O00180-1	KCNK1 Potassium channel subfamily K member 1 Iso 1	38118	5.9165	642.957	5	23	21.7262	15.0887	23	12.3141	0.0156526	65.8986	2.5474
NX_P60981-1	DSTN Destrin Iso 1	18493	7.8384	640.084	5	9	24.8485	4.4697	21	11.3161	0.0147196	55.538	1.0531
NX_P10599-1	TXN Thioredoxin Iso 1	11729	4.6201	635.494	6	8	45.7143	10.282	21	9.9185	0.0195216	57.3064	0.689
NX_Q9BWM7-1	SFXN3 Sideroflexin-3 Iso 1	35480	9.3223	626.891	7	16	15.8879	12.2503	24	10.5011	0.0155575	182.017	6.5245
NX_P48735-1	IDH2 Isocitrate dehydrogenase [NADP]_ mitochondrial Iso 1	50876	8.855	626.172	14	25	44.2478	7.3044	56	8.6184	0.0160954	0	0
NX_P49406-1	MRPL19 39S ribosomal protein L19_ mitochondrial Iso 1	33513	9.8643	624.838	9	19	30.4795	4.2885	37	10.29	0.0143346	64.5844	2.1843
NX_Q9NX47-1	MARCH5 E3 ubiquitin-protein ligase MARCH5 Iso 1	31211	8.7422	621.661	6	15	23.0216	3.0143	19	7.3135	0.0166438	30.853	0.9812
NX_A0FGR8-2	ESYT2 Extended synaptotagmin-2 Iso 2	98840	8.8433	617.669	6	32	7.1669	2.177	20	8.4768	0.0165694	24.5097	2.4366
NX_Q8IZF0-1	NALCN Sodium leak channel non-selective protein Iso 1	200199	8.6865	605.943	23	103	13.7514	9.5664	58	12.4751	0.0189388	119.791	24.2372
NX_Q96IR7-1	HPDL 4-hydroxyphenylpyruvate dioxygenase-like protein Iso 1	39361	6.6006	603.682	9	21	32.0755	3.1326	39	6.2929	0.028516	53.6206	2.1302
NX_P14854-1	COX6B1 Cytochrome c oxidase subunit 6B1 Iso 1	10185	6.8657	600.139	7	6	67.4419	10.5466	20	11.3602	0.019406	14.3691	0.1497
NX_P04181-1	OAT Ornithine aminotransferase_ mitochondrial Iso 1	48504	6.6123	597.556	5	17	15.262	1.711	19	11.7694	0.0156471	0	0
NX_O94822-1	LTN1 E3 ubiquitin-protein ligase listerin Iso 1	200422	5.833	592.321	18	103	11.9479	9.4626	39	10.231	0.0224701	6.858	1.3938
NX_Q5T6X5-1	GPRC6A G-protein coupled receptor family C group 6 member A Iso 1	104684	7.8208	591.099	9	57	13.9309	6.0556	20	9.0383	0.0261223	17.8992	1.9097
NX_Q9H2H9-1	SLC38A1 Sodium-coupled neutral amino acid transporter 1 Iso 1	54012	6.6372	590.449	11	34	23.4086	10.5166	35	11.4938	0.0188063	53.8976	2.9469
NX_P62805-1	HIST1H4A;HIST1H4B;HIST1H4C;HIST1H4D;HIST1H4E;HIST1H4F;HIST1H4H;HIST1H4I;HIST1H4J;HIST1H4K;HIST1H4L;HIST2H4A;HIST2H4B;HIST4H4 Histone H4 Iso 1	11360	11.7671	582.662	2	6	26.2136	3.4226	10	9.7976	0.0170787	31.0016	0.3524
NX_P26440-1	IVD Isovaleryl-CoA dehydrogenase_ mitochondrial Iso 1	46620	8.001	581.633	13	28	33.0986	2.6135	36	7.3348	0.0202749	0	0
NX_P14314-1	PRKCSH Glucosidase 2 subunit beta Iso 1	59387	4.1309	579.203	12	25	33.9015	4.749	39	9.3498	0.0171576	0	0
NX_O75306-1	NDUFS2 NADH dehydrogenase [ubiquinone] iron-sulfur protein 2_ mitochondrial Iso 1	52511	7.3008	577.646	10	25	20.9503	10.8437	38	9.791	0.016518	0	0
NX_Q15293-1	RCN1 Reticulocalbin-1 Iso 1	38866	4.6729	576.733	12	23	35.9517	2.4303	46	9.8298	0.0210228	0	0
NX_Q96CS3-1	FAF2 FAS-associated factor 2 Iso 1	52590	5.3071	574.379	6	23	17.7528	7.4481	20	6.9183	0.016313	57.3538	3.0378
NX_O43169-1	CYB5B Cytochrome b5 type B Iso 1	16321	4.6875	571.723	8	9	35.6164	5.1804	15	3.09	0.0159249	26.336	0.4331
NX_Q9NSE4-1	IARS2 Isoleucine--tRNA ligase_ mitochondrial Iso 1	113719	6.7852	566.824	27	58	29.8419	8.4723	113	8.6199	0.0180833	103.488	11.8764
NX_O75369-4	FLNB Filamin-B Iso 4	230641	5.1914	564.126	55	123	28.6977	6.2868	219	8.5809	0.0171123	0	0
NX_O60361-1	NME2P1 Putative nucleoside diphosphate kinase Iso 1	15518	8.8594	563.776	7	11	35.7664	3.7238	18	13.6434	0.0203242	17.8499	0.2802
NX_Q9H7Z7-1	PTGES2 Prostaglandin E synthase 2 Iso 1	41916	9.4072	561.485	13	24	31.0345	3.5773	49	9.3506	0.0168433	64.9859	2.7368
NX_Q8NCN5-1	PDPR Pyruvate dehydrogenase phosphatase regulatory subunit_ mitochondrial Iso 1	99300	5.8989	560.066	24	51	34.5848	7.0894	41	10.7063	0.0160839	30.1104	3.0177
NX_O75323-1	NIPSNAP2 Protein NipSnap homolog 2 Iso 1	33721	9.6211	559.427	6	18	26.5734	7.2975	26	8.2074	0.0144472	113.276	3.8481
NX_Q99798-1	ACO2 Aconitate hydratase_ mitochondrial Iso 1	85371	7.3286	559.025	15	40	24.7436	6.4873	72	7.5794	0.0150992	140.688	12.1227
NX_Q68DA7-1	FMN1 Formin-1 Iso 1	157479	8.4639	558.324	4	44	3.735	5.4093	9	7.5441	0.0153532	40.6328	6.4561
NX_Q5TC12-1	ATPAF1 ATP synthase mitochondrial F1 complex assembly factor 1 Iso 1	36413	7.9819	549.64	12	21	44.8171	14.0205	28	11.9075	0.01642	31.237	1.1489
NX_Q9Y5J6-1	TIMM10B Mitochondrial import inner membrane translocase subunit Tim10 B Iso 1	11578	7.2173	548.472	2	6	28.1553	5.1951	8	14.8129	0.0162749	9.2743	0.1096
NX_Q5VT66-1	MARC1 Mitochondrial amidoxime-reducing component 1 Iso 1	37475	9.0176	547.533	5	18	13.3531	12.4743	17	6.779	0.0127267	95.5496	3.6321
NX_P83111-1	LACTB Serine beta-lactamase-like protein LACTB_ mitochondrial Iso 1	60655	8.6426	546.243	11	30	21.0238	9.655	35	7.5167	0.0140097	0	0
NX_Q9NR12-1	PDLIM7 PDZ and LIM domain protein 7 Iso 1	49812	8.3423	545.198	9	22	19.9125	6.9215	25	7.9759	0.0158981	70.8365	3.6076
NX_Q6DD88-1	ATL3 Atlastin-3 Iso 1	60503	5.2998	543.044	17	33	35.8595	8.757	62	8.0619	0.0182624	66.5229	4.0578
NX_O60220-1	TIMM8A Mitochondrial import inner membrane translocase subunit Tim8 A Iso 1	10991	4.8574	532.769	2	9	26.8041	3.4999	11	7.3452	0.0140084	25.4781	0.286
NX_Q6UWN8-1	SPINK6 Serine protease inhibitor Kazal-type 6 Iso 1	8579	8.4155	529.457	5	8	80	9.8786	9	11.0726	0.0147162	7.0395	0.0632
NX_Q8NBB4-1	ZSCAN1 Zinc finger and SCAN domain-containing protein 1 Iso 1	45257	8.5723	525.328	3	14	11.5196	12.3377	14	11.0865	0.0166025	123.854	5.6725
NX_P61513-1	RPL37A 60S ribosomal protein L37a Iso 1	10268	10.8516	523.346	1	6	14.1304	0.8295	4	7.8679	0.0278866	40.3614	0.4239
NX_Q9P015-1	MRPL15 39S ribosomal protein L15_ mitochondrial Iso 1	33398	10.3418	509.929	6	15	17.5676	1.1796	28	8.7292	0.0150778	57.5888	1.9345
NX_O43837-1	IDH3B Isocitrate dehydrogenase [NAD] subunit beta_ mitochondrial B	42156	8.5854	509.452	9	21	24.6753	6.7328	22	6.462	0.0165739	27.7651	1.1792
NX_Q9Y399-1	MRPS2 28S ribosomal protein S2_ mitochondrial Iso 1	33228	9.5112	507.474	5	18	21.2838	3.632	21	7.7396	0.0156258	22.7255	0.7621
NX_Q7Z406-5	MYH14 Myosin-14 Iso 5	167791	5.6133	504.911	17	51	11.0961	6.6744	80	8.3547	0.0156401	37.6251	6.3536
NX_O15427-1	SLC16A3 Monocarboxylate transporter 4 Iso 1	49436	7.8867	504.756	7	27	15.2688	4.4508	20	10.6493	0.0227618	33.0331	1.6549
NX_P50993-1	ATP1A2 Sodium/potassium-transporting ATPase subunit alpha-2 Iso 1	112193	5.3247	497.622	10	40	10.2941	7.4708	41	7.7437	0.017809	95.1919	10.8116
NX_Q9Y3B7-1	MRPL11 39S ribosomal protein L11_ mitochondrial Iso 1	20670	10.3696	497.307	1	9	9.375	0.6453	10	4.7824	0.0123067	0	0
NX_Q5XKP0-1	MIC13 MICOS complex subunit MIC13 Iso 1	13078	9.7148	488.874	6	7	79.661	4.0303	26	9.6958	0.0189459	16.6952	0.2194
NX_P05026-1	ATP1B1 Sodium/potassium-transporting ATPase subunit beta-1 Iso 1	35038	8.6484	488.526	6	23	29.703	10.2075	13	7.2891	0.0194406	0	0
NX_Q15019-1	SEPT2 Septin-2 Iso 1	41461	6.1392	485.917	4	16	11.3573	5.2436	23	8.245	0.00875818	44.3305	1.8493
NX_P42765-1	ACAA2 3-ketoacyl-CoA thiolase_ mitochondrial Iso 1	41897	8.0757	484.28	8	19	17.8841	9.1555	31	10.5467	0.032138	49.3429	2.0912
NX_Q9H9S3-1	SEC61A2 Protein transport protein Sec61 subunit alpha isoform 2 Iso 1	52213	8.0508	474.857	7	32	14.0756	10.9333	28	8.4191	0.0165744	13.6265	0.7182
NX_Q92520-1	FAM3C Protein FAM3C Iso 1	24664	8.395	464.312	4	13	25.5507	10.928	15	8.3987	0.015441	150.882	3.7669
NX_P63167-1	DYNLL1 Dynein light chain 1_ cytoplasmic Iso 1	10359	7.2246	462.039	2	6	24.7191	6.4607	12	10.7187	0.0206244	48.652	0.5126
NX_P62913-1	RPL11 60S ribosomal protein L11 Iso 1	20239	9.9551	460.432	4	10	14.6067	5.5847	17	9.9675	0.0181181	0	0
NX_Q5JRX3-1	PITRM1 Presequence protease_ mitochondrial Iso 1	117338	6.4497	459.243	22	61	21.4079	6.4434	66	7.5989	0.0177755	47.706	5.6503
NX_P00966-1	ASS1 Argininosuccinate synthase Iso 1	46501	8.0566	458.991	12	29	39.3204	8.3841	36	8.935	0.0176266	110.575	5.1766
NX_P30086-1	PEBP1 Phosphatidylethanolamine-binding protein 1 Iso 1	21043	7.3901	457.898	5	11	21.9251	2.0456	14	7.4797	0.0185852	31.7824	0.6729
NX_P06756-1	ITGAV Integrin alpha-V Iso 1	115964	5.3115	457.276	31	60	31.7748	8.528	88	9.7499	0.0174535	167.683	19.6393
NX_Q96BR5-1	COA7 Cytochrome c oxidase assembly factor 7 Iso 1	25692	5.5942	454.797	7	16	28.5714	5.2839	24	6.4833	0.0203228	34.2925	0.9071
NX_P08238-1	HSP90AB1 Heat shock protein HSP 90-beta Iso 1	83212	4.7739	454.031	14	37	22.0994	10.0313	73	8.5522	0.0171071	53.6898	4.4888
NX_P04040-1	CAT Catalase Iso 1	59718	6.9727	452.617	16	37	31.3093	6.8244	64	7.4715	0.016609	34.1426	2.048
NX_Q4VC31-1	CCDC58 Coiled-coil domain-containing protein 58 Iso 1	16609	7.8516	447.845	2	8	22.2222	1.9072	10	9.3374	0.023259	31.9893	0.539
NX_O00116-1	AGPS Alkyldihydroxyacetonephosphate synthase_ peroxisomal Iso 1	72865	6.9976	446.664	19	37	28.1155	8.6346	53	9.9129	0.0155449	33.3456	2.4579
NX_Q9P0V9-1	SEPT10 Septin-10 Iso 1	52559	6.3486	441.507	5	25	13.6564	3.3181	19	5.9679	0.0125496	1.6124	0.0855
NX_Q12849-1	GRSF1 G-rich sequence factor 1 Iso 1	53092	5.7744	440.01	12	27	25.625	2.6089	57	6.0886	0.0203308	54.82	2.9405
NX_Q9NP92-1	MRPS30 39S ribosomal protein S30_ mitochondrial Iso 1	50332	7.8955	438.37	7	25	19.1344	6.815	22	10.0387	0.0146011	82.6166	4.2128
NX_Q9UHE8-1	STEAP1 Metalloreductase STEAP1 Iso 1	39825	9.5215	438.257	5	21	18.5841	14.6591	17	10.6905	0.0142171	77.1009	3.0858
NX_Q9NYL9-1	TMOD3 Tropomodulin-3 Iso 1	39570	4.8999	437.388	4	16	15.3409	6.1082	17	8.6939	0.0148885	15.7448	0.6261
NX_Q6NUK1-1	SLC25A24 Calcium-binding mitochondrial carrier protein SCaMC-1 Iso 1	53320	5.9326	436.204	7	23	18.0294	9.0909	27	7.8713	0.0176664	0	0
NX_Q6NZ63-1	STEAP1B STEAP family member 1B Iso 1	28796	9.0996	435.146	5	18	27.7551	13.6329	14	11.4203	0.0110849	0.9693	0.028
NX_Q9H9J2-1	MRPL44 39S ribosomal protein L44_ mitochondrial Iso 1	37511	8.4888	434.003	5	16	18.6747	13.989	16	10.3123	0.012899	50.5879	1.9161
NX_Q15738-1	NSDHL Sterol-4-alpha-carboxylate 3-dehydrogenase_ decarboxylating Iso 1	41873	8.083	433.989	4	22	15.8177	10.0406	13	9.0514	0.0211503	19.0002	0.8015
NX_Q92599-2	SEPT8 Septin-8 Iso 2	49783	5.7056	432.543	6	25	21.2121	6.0537	29	7.6186	0.0120369	1.4927	0.0748
NX_Q9BQ95-1	ECSIT Evolutionarily conserved signaling intermediate in Toll pathway_ mitochondrial Iso 1	49116	5.855	431.58	9	22	24.3619	6.8998	18	11.6485	0.0157977	11.5311	0.5707
NX_P60842-1	EIF4A1 Eukaryotic initiation factor 4A-I Iso 1	46124	5.1548	428.864	10	23	21.1823	6.1722	28	8.7903	0.0150013	38.2125	1.7724
NX_Q9UKI8-4	TLK1 Serine/threonine-protein kinase tousled-like 1 Iso 4	77061	9.249	426.032	5	33	9.1045	14.2925	11	13.8867	0.0318313	10.644	0.8262
NX_Q9NVI7-3	ATAD3A ATPase family AAA domain-containing protein 3A Iso 3	57912	9.5859	425.861	9	21	21.1045	11.8964	38	7.884	0.017878	175.461	10.1877
NX_P12694-1	BCKDHA 2-oxoisovalerate dehydrogenase subunit alpha_ mitochondrial Iso 1	50439	8.3115	424.895	13	33	29.6629	9.5021	29	8.4957	0.0175851	28.2902	1.4359
NX_P15151-1	PVR Poliovirus receptor Alpha	45273	6.0615	423.463	4	24	13.1894	7.6155	10	9.4228	0.0133157	38.6228	1.7695
NX_Q96A26-1	FAM162A Protein FAM162A Iso 1	17331	10.2305	423.341	4	9	32.4675	12.6771	9	4.816	0.0147739	82.5324	1.4501
NX_Q9HCC0-1	MCCC2 Methylcrotonoyl-CoA carboxylase beta chain_ mitochondrial Iso 1	61294	7.5293	423.313	10	29	22.3801	8.7079	40	7.1208	0.0232583	124.166	7.6792
NX_Q6NVY1-1	HIBCH 3-hydroxyisobutyryl-CoA hydrolase_ mitochondrial Iso 1	43454	8.2471	422.76	7	25	22.2798	5.97	24	6.9813	0.0193952	0	0
NX_P05091-1	ALDH2 Aldehyde dehydrogenase_ mitochondrial Iso 1	56345	6.6694	422.632	10	32	17.6015	4.7418	35	8.4216	0.0123264	35.6322	2.0273
NX_Q13443-1	ADAM9 Disintegrin and metalloproteinase domain-containing protein 9 Iso 1	90497	7.311	421.343	15	48	24.7863	9.1324	37	10.7019	0.0195176	18.7985	1.7495
NX_O43707-1	ACTN4 Alpha-actinin-4 Iso 1	104788	5.1211	420.741	12	54	16.1361	9.8191	39	10.3046	0.0187185	60.1673	6.3362
NX_Q9H857-1	NT5DC2 5&apos;-nucleotidase domain-containing protein 2 Iso 1	60679	6.3032	419.722	20	39	37.1154	12.9544	60	9.0939	0.0174651	71.0101	4.3359
NX_Q12907-1	LMAN2 Vesicular integral-membrane protein VIP36 Iso 1	40203	6.4893	419.697	10	26	38.4831	6.0235	40	10.6933	0.0194848	55.2224	2.2404
NX_Q9H2W6-1	MRPL46 39S ribosomal protein L46_ mitochondrial Iso 1	31685	6.6431	417.353	3	15	10.3943	4.9141	15	8.7686	0.0071057	31.5553	1.0041
NX_P16520-2	GNB3 Guanine nucleotide-binding protein G(I)/G(S)/G(T) subunit beta-3 Iso 2	32611	5.9604	411.733	7	17	20.202	7.089	24	10.0069	0.021556	3.5982	0.1201
NX_O60568-1	PLOD3 Multifunctional procollagen lysine hydroxylase and glycosyltransferase LH3 Iso 1	84731	5.6235	409.491	17	49	23.4417	9.5199	48	8.8027	0.0165152	55.1067	4.7037
NX_Q16850-1	CYP51A1 Lanosterol 14-alpha demethylase Iso 1	56769	8.6309	404.233	13	33	23.8569	10.2208	30	9.8522	0.0193212	32.0612	1.8341
NX_P32119-1	PRDX2 Peroxiredoxin-2 Iso 1	21878	5.5679	402.887	11	12	48.4848	11.1271	33	8.2533	0.0177046	19.7445	0.4356
NX_Q8IVT2-1	MISP Mitotic interactor and substrate of PLK1 Iso 1	75311	6.3589	402.727	8	25	20.0295	1.8513	56	7.0981	0.0194292	77.4008	5.8459
NX_Q96CW1-1	AP2M1 AP-2 complex subunit mu Iso 1	49623	9.8848	401.982	14	29	23.908	7.8181	38	9.4733	0.0242336	0	0
NX_P49419-1	ALDH7A1 Alpha-aminoadipic semialdehyde dehydrogenase Iso 1	58450	7.938	397.435	20	32	41.744	7.5488	55	10.4023	0.0189265	0	0
NX_P0C7P4-1	UQCRFS1P1 Putative cytochrome b-c1 complex subunit Rieske-like protein 1 Iso 1	30796	9.0879	395.851	6	14	19.4346	7.4952	32	5.1373	0.0125417	0	0
NX_P19404-1	NDUFV2 NADH dehydrogenase [ubiquinone] flavoprotein 2_ mitochondrial Iso 1	27374	8.1035	395.628	3	11	14.0562	5.9554	9	9.9217	0.0148853	57.1214	1.5809
NX_Q9NZ01-1	TECR Very-long-chain enoyl-CoA reductase Iso 1	36010	9.6606	389.719	6	17	20.4545	5.7849	15	9.2113	0.0168461	19.4482	0.7086
NX_P26885-1	FKBP2 Peptidyl-prolyl cis-trans isomerase FKBP2 Iso 1	15639	9.5522	387.72	2	7	19.7183	15.2728	8	10.934	0.0262246	37.3156	0.5903
NX_O43795-1	MYO1B Unconventional myosin-Ib Iso 1	131901	9.6753	385.978	28	67	22.3592	5.8169	114	9.0205	0.0153883	0	0
NX_Q16762-1	TST Thiosulfate sulfurtransferase Iso 1	33407	6.8687	384.01	12	21	39.0572	10.2309	29	12.1352	0.0202363	13.4354	0.4522
NX_P62701-1	RPS4X 40S ribosomal protein S4_ X isoform Iso 1	29579	10.5864	381.597	6	17	20.1521	3.6889	17	6.7185	0.0119728	25.6661	0.7655
NX_Q658P3-1	STEAP3 Metalloreductase STEAP3 Iso 1	54565	8.6484	376.647	5	30	9.0164	5.0618	22	10.8146	0.0162658	0	0
NX_Q8TCC7-3	SLC22A8 Solute carrier family 22 member 8 Iso 3	11495	7.1646	372.968	1	8	10	0.3516	5	7.9904	0.00808745	50.1197	0.5794
NX_P35749-4	MYH11 Myosin-11 Iso 4	223438	5.272	368.838	20	58	9.4943	9.6285	72	9.8581	0.0176392	1.7316	0.3886
NX_Q8N4V1-1	MMGT1 Membrane magnesium transporter 1 Iso 1	14676	9.5874	367.865	4	10	28.2443	3.57	5	7.6861	0.019471	2.1998	0.0324
NX_Q8NBJ7-1	SUMF2 Inactive C-alpha-formylglycine-generating enzyme 2 Iso 1	33821	8.1958	367.835	10	20	37.8738	7.2208	28	12.0331	0.0223768	51.0131	1.7323
NX_P54852-1	EMP3 Epithelial membrane protein 3 Iso 1	18416	7.9219	365.674	2	13	17.1779	0.9521	18	9.5526	0.0289027	123.97	2.3341
NX_Q9Y4L1-1	HYOU1 Hypoxia up-regulated protein 1 Iso 1	111266	4.9717	361.64	8	36	8.7087	9.2957	26	9.6576	0.0156408	0	0
NX_Q9UHD8-1	SEPT9 Septin-9 Iso 1	65360	9.312	360.95	7	18	13.9932	14.8294	26	9.996	0.0182956	0	0
NX_Q9Y2B0-1	CNPY2 Protein canopy homolog 2 Iso 1	20639	4.6187	358.975	2	10	17.033	1.07	6	10.0341	0.0199671	7.9329	0.1665
NX_Q96KF7-1	SMIM8 Small integral membrane protein 8 Iso 1	11051	9.668	358.073	3	10	30.9278	3.7178	14	13.1636	0.0131085	61.8559	0.6876
NX_Q7L0Y3-1	TRMT10C tRNA methyltransferase 10 homolog C Iso 1	47316	9.7251	355.67	5	21	14.1439	9.1071	14	9.45	0.0222158	32.5679	1.5513
NX_Q3SY69-1	ALDH1L2 Mitochondrial 10-formyltetrahydrofolate dehydrogenase Iso 1	101681	6.0908	354.701	23	55	27.1939	9.6645	55	10.3957	0.0195642	16.4199	1.6819
NX_Q9H0P0-1	NT5C3A Cytosolic 5&apos;-nucleotidase 3A Iso 1	33893	5.4727	353.244	4	16	15.1515	6.3382	14	9.4696	0.0151825	0	0
NX_Q9UPP1-5	PHF8 Histone lysine demethylase PHF8 Iso 5	98228	6.5068	351.212	7	43	9.1116	13.6883	13	8.864	0.0144397	11.6337	1.1561
NX_O00264-1	PGRMC1 Membrane-associated progesterone receptor component 1 Iso 1	21657	4.3433	347.912	5	13	34.359	8.7619	15	10.353	0.0190713	53.1169	1.1572
NX_P67809-1	YBX1 Nuclease-sensitive element-binding protein 1 Iso 1	35902	10.1353	346.931	3	13	15.4321	1.6796	12	7.3844	0.0159443	35.9277	1.2907
NX_Q9P0S9-1	TMEM14C Transmembrane protein 14C Iso 1	11556	10.144	346.53	2	8	22.3214	2.0548	8	8.1808	0.0110927	27.4429	0.3174
NX_P54707-1	ATP12A Potassium-transporting ATPase alpha chain 2 Iso 1	115437	6.0981	343.529	7	43	7.1222	14.3526	23	8.3484	0.0224516	7.1833	0.8359
NX_Q6P1X6-1	C8orf82 UPF0598 protein C8orf82 Iso 1	23874	9.2725	341.742	6	16	30.0926	4.4972	13	9.0469	0.0108241	21.9434	0.533
NX_Q05084-1	ICA1 Islet cell autoantigen 1 Iso 1	54610	5.4375	338.977	7	27	15.3209	10.318	21	10.1045	0.0143578	57.5011	3.1749
NX_P16435-1	POR NADPH--cytochrome P450 reductase Iso 1	76641	5.2412	338.869	20	45	32.3486	9.1451	63	9.9043	0.0185769	43.8526	3.3831
NX_P08574-1	CYC1 Cytochrome c1_ heme protein_ mitochondrial Iso 1	35398	9.1831	338.562	4	15	13.8462	9.5145	17	8.2624	0.0142671	45.2511	1.6184
NX_O75880-1	SCO1 Protein SCO1 homolog_ mitochondrial Iso 1	33792	9.1567	332.098	9	18	30.897	4.6772	32	11.2554	0.0219472	32.4373	1.1042
NX_P08240-1	SRPRA Signal recognition particle receptor subunit alpha Iso 1	69767	9.29	331.8	10	26	17.8683	9.6436	30	7.2708	0.0184963	34.73	2.4404
NX_Q8NC51-1	SERBP1 Plasminogen activator inhibitor 1 RNA-binding protein Iso 1	44938	9.1304	331.72	5	17	13.7255	3.9053	27	8.9519	0.0150057	0	0
NX_Q9BYD2-1	MRPL9 39S ribosomal protein L9_ mitochondrial Iso 1	30224	10.5044	327.607	4	13	19.4757	5.6725	11	9.8732	0.0154014	12.4797	0.3796
NX_Q9HDB8-1	ERVK-5 Endogenous retrovirus group K member 5 Env polyprotein Iso 1	27885	5.5063	327.245	2	17	2.449	0.6134	8	5.6702	0.0256127	684.213	19.3654
NX_Q7KZF4-1	SND1 Staphylococcal nuclease domain-containing protein 1 Iso 1	101933	6.75	326.048	13	43	18.1319	7.7006	47	9.8428	0.0190477	60.0884	6.17
NX_P05556-1	ITGB1 Integrin beta-1 Iso 1	88356	5.0977	325.077	14	38	22.6817	5.2055	48	8.783	0.0189876	64.6151	5.9267
NX_O43819-1	SCO2 Protein SCO2 homolog_ mitochondrial Iso 1	29791	9.0879	324.899	6	14	19.1729	3.0839	15	9.269	0.0153496	20.716	0.6211
NX_Q16698-1	DECR1 2_4-dienoyl-CoA reductase_ mitochondrial Iso 1	36044	9.6606	320.91	9	20	34.6269	6.1513	26	9.0118	0.0213751	0	0
NX_O15394-1	NCAM2 Neural cell adhesion molecule 2 Iso 1	92988	5.2939	316.65	13	44	21.3859	8.2247	24	13.521	0.0153914	4.1684	0.3912
NX_P46940-1	IQGAP1 Ras GTPase-activating-like protein IQGAP1 Iso 1	189132	6.041	313.801	19	81	13.3374	7.1267	46	9.8085	0.0172044	34.14	6.4825
NX_Q15437-1	SEC23B Protein transport protein Sec23B Iso 1	86423	6.4321	312.935	10	38	16.0365	6.0573	24	10.0811	0.0201835	25.9341	2.2679
NX_Q9HDC9-1	APMAP Adipocyte plasma membrane-associated protein Iso 1	46450	5.7466	311.653	12	23	33.1731	8.0499	33	11.7714	0.0210381	16.1253	0.7523
NX_Q8IXM7-1	ODF3L1 Outer dense fiber protein 3-like protein 1 Iso 1	31044	9.7603	311.036	7	18	37.5912	5.6336	21	10.4172	0.015481	35.0018	1.1013
NX_O15091-1	KIAA0391 Mitochondrial ribonuclease P catalytic subunit Iso 1	67272	8.9033	311.034	12	36	21.0978	10.8152	31	12.7824	0.0179435	0	0
NX_Q8NBS9-1	TXNDC5 Thioredoxin domain-containing protein 5 Iso 1	47598	5.562	309.912	11	26	33.7963	9.3503	29	11.1495	0.0169142	34.9054	1.6864
NX_Q9BQ69-1	MACROD1 O-acetyl-ADP-ribose deacetylase MACROD1 Iso 1	35482	9.8262	309.736	6	17	18.4615	10.0708	23	9.453	0.0252139	109.126	3.9305
NX_O00217-1	NDUFS8 NADH dehydrogenase [ubiquinone] iron-sulfur protein 8_ mitochondrial Iso 1	23689	5.9473	309.212	6	12	37.1429	4.7334	21	7.7719	0.0158026	20.9737	0.5079
NX_Q7KYR7-1	BTN2A1 Butyrophilin subfamily 2 member A1 Iso 2	59966	5.8652	306.927	8	32	14.7727	7.6861	17	9.1892	0.016081	0	0
NX_P51679-1	CCR4 C-C chemokine receptor type 4 Iso 1	41375	7.3696	306.662	5	24	13.6111	6.7427	15	6.8922	0.0177223	22.9312	0.9651
NX_Q9P0J0-2	NDUFA13 NADH dehydrogenase [ubiquinone] 1 alpha subcomplex subunit 13 Iso 2	24865	10.0166	305.662	6	12	27.4775	7.5619	22	7.8041	0.0152211	36.8649	0.9215
NX_Q96EY8-1	MMAB Corrinoid adenosyltransferase Iso 1	27370	8.7319	304.509	10	16	41.6	10.1517	35	7.9063	0.0162653	40.2878	1.1172
NX_Q9HAU0-1	PLEKHA5 Pleckstrin homology domain-containing family A member 5 Iso 1	127384	7.2217	304.192	8	39	5.7348	9.8368	22	12.3598	0.0204892	0	0
NX_P40145-1	ADCY8 Adenylate cyclase type 8 Iso 1	140032	6.5317	302.191	18	68	14.2286	7.8914	46	10.1547	0.0157296	161.983	22.9099
NX_Q16181-1	SEPT7 Septin-7 Iso 1	50648	8.8887	301.989	3	20	8.6957	14.2756	15	6.3651	0.0102177	0	0
NX_Q16553-1	LY6E Lymphocyte antigen 6E Iso 1	13497	7.7271	301.985	1	6	7.6336	2.1716	6	5.992	0.0137319	7.4068	0.1043
NX_Q15436-1	SEC23A Protein transport protein Sec23A Iso 1	86105	6.6475	301.044	8	39	10.5882	5.5758	20	9.4482	0.020126	8.6642	0.7544
NX_Q9HB71-1	CACYBP Calcyclin-binding protein Iso 1	26193	8.5825	301.03	3	9	21.9298	5.9639	14	10.2961	0.0144246	0	0
NX_P32322-1	PYCR1 Pyrroline-5-carboxylate reductase 1_ mitochondrial Iso 1	33339	7.396	300.633	3	8	7.21	8.2334	10	5.5975	0.022722	0	0
NX_P13667-1	PDIA4 Protein disulfide-isomerase A4 Iso 1	72887	4.7681	299.28	17	38	27.5969	5.1237	75	9.7908	0.0176711	58.5672	4.2915
NX_Q96PK6-1	RBM14 RNA-binding protein 14 Iso 1	69448	9.8042	298.582	17	48	33.6323	8.7967	31	11.8633	0.0162649	133.207	9.2796
NX_P46779-1	RPL28 60S ribosomal protein L28 Iso 1	15737	12.4175	296.165	2	8	16.0584	11.6982	13	10.5416	0.0200197	0	0
NX_Q969Z0-1	TBRG4 FAST kinase domain-containing protein 4 Iso 1	70693	7.0298	295.257	9	30	17.1157	4.8205	23	9.0555	0.0137629	51.5602	3.6708
NX_Q9H3H1-1	TRIT1 tRNA dimethylallyltransferase Iso 1	52692	8.2397	293.827	5	21	12.4197	5.8631	11	10.1931	0.0156847	0	0
NX_P82933-1	MRPS9 28S ribosomal protein S9_ mitochondrial Iso 1	45805	9.8394	293.4	7	25	21.2121	8.2554	38	9.4667	0.0141383	75.9796	3.4998
NX_P05783-1	KRT18 Keratin_ type I cytoskeletal 18 Iso 1	48028	5.168	293.155	3	16	10	1.9397	8	6.9303	0.010908	30.5992	1.4705
NX_P52594-1	AGFG1 Arf-GAP domain and FG repeat-containing protein 1 Iso 1	58224	8.8535	290.682	16	35	36.2989	8.0915	37	11.5232	0.0228639	31.4746	1.8427
NX_Q8NFF5-1	FLAD1 FAD synthase Iso 1	65224	6.4937	290.497	4	35	8.5179	10.9571	11	11.6457	0.0207688	15.1345	0.999
NX_Q9BPW8-1	NIPSNAP1 Protein NipSnap homolog 1 Iso 1	33288	9.5581	288.909	5	17	17.9577	1.665	19	8.8462	0.0135217	41.9001	1.4029
NX_O43809-1	NUDT21 Cleavage and polyadenylation specificity factor subunit 5 Iso 1	26210	9.1655	286.939	4	16	18.9427	6.153	8	8.5695	0.0175795	14.4507	0.3798
NX_P29376-1	LTK Leukocyte tyrosine kinase receptor Lambda P2	91622	6.0425	282.54	7	39	10.5324	10.0083	16	10.6043	0.0156613	36.3809	3.3873
NX_Q14141-2	SEPT6 Septin-6 I	48841	6.3589	281.041	6	24	17.5644	11.9878	27	12.5042	0.0213072	13.1978	0.6495
NX_P83731-1	RPL24 60S ribosomal protein L24 Iso 1	17767	11.6851	280.009	4	7	24.2038	10.0661	15	11.7824	0.0195349	59.7964	1.0699
NX_Q14019-1	COTL1 Coactosin-like protein Iso 1	15935	5.3408	279.603	4	9	34.507	9.6124	10	7.1527	0.0201673	20.8527	0.3349
NX_Q9P2R7-1	SUCLA2 Succinate--CoA ligase [ADP-forming] subunit beta_ mitochondrial Iso 1	50285	7.2041	278.834	4	17	12.095	10.9534	13	9.4158	0.0125257	0	0
NX_Q9Y512-1	SAMM50 Sorting and assembly machinery component 50 homolog Iso 1	51943	6.4585	275.795	13	29	31.5565	5.7829	33	10.238	0.0179281	63.7444	3.3386
NX_Q9Y3Q7-1	ADAM18 Disintegrin and metalloproteinase domain-containing protein 18 Iso 1	82801	6.9873	273.211	15	42	23.41	8.7414	21	12.3275	0.0183561	9.7697	0.834
NX_P05556-4	ITGB1 Integrin beta-1 Iso 4	90974	5.1357	269.848	14	40	20.757	5.2766	48	9.2106	0.0186478	2.9161	0.2754
NX_Q06732-1	ZNF33B Zinc finger protein 33B Iso 1	90624	8.1211	269.471	9	57	13.2391	7.184	20	10.7324	0.00812659	8.7373	0.8167
NX_O60716-1	CTNND1 Catenin delta-1 1ABC	108103	5.7979	269.289	16	39	24.8967	6.6832	64	10.524	0.0151938	70.7769	7.6963
NX_Q8N1T3-1	MYO1H Unconventional myosin-Ih Iso 1	118961	9.3032	264.482	17	69	17.5388	14.3364	34	9.8429	0.0167145	1.8824	0.2261
NX_P09001-1	MRPL3 39S ribosomal protein L3_ mitochondrial Iso 1	38608	9.8335	263.649	8	18	21.5517	4.9421	21	7.378	0.0163119	58.0964	2.261
NX_Q9H0R6-1	QRSL1 Glutamyl-tRNA(Gln) amidotransferase subunit A_ mitochondrial Iso 1	57424	5.3364	260.262	9	27	11.1742	7.5715	23	7.7419	0.0139883	123.874	7.2026
NX_Q5JST6-1	EFHC2 EF-hand domain-containing family member C2 Iso 1	87341	7.1045	259.472	15	46	18.4246	10.4337	30	10.7951	0.0153758	151.028	13.3372
NX_P12956-1	XRCC6 X-ray repair cross-complementing protein 6 Iso 1	69799	6.2036	258.712	14	37	27.9146	6.0318	41	12.1678	0.0217075	28.3095	1.9853
NX_P02788-1	LTF Lactotransferrin Iso 1	78131	8.0127	258.516	10	40	18.169	10.6226	20	12.9504	0.0171713	4.5644	0.3654
NX_Q12968-4	NFATC3 Nuclear factor of activated T-cells_ cytoplasmic 3 Iso 4	112571	5.9897	258.277	11	43	16.2679	10.6645	22	12.9874	0.0163566	1.0824	0.1236
NX_P78356-1	PIP4K2B Phosphatidylinositol 5-phosphate 4-kinase type-2 beta Iso 1	47347	6.9771	255.631	5	26	13.4615	9.8347	10	8.682	0.0097941	59.4229	2.8391
NX_Q13011-1	ECH1 Delta(3_5)-Delta(2_4)-dienoyl-CoA isomerase_ mitochondrial Iso 1	35793	7.9995	253.247	10	13	18.2927	1.7927	42	5.9109	0.0184075	43.6238	1.5774
NX_Q5T9A4-3	ATAD3B ATPase family AAA domain-containing protein 3B Iso 3	67565	9.1274	251.898	5	26	13.1229	11.2053	11	10.2558	0.0175665	1.857	0.1269
NX_L0R8F8-1	MIEF1 MIEF1 upstream open reading frame protein Iso 3	8439	10.9482	251.13	4	5	61.4286	6.0249	5	11.8564	0.0139787	6.3416	0.0536
NX_P26718-1	KLRK1 NKG2-D type II integral membrane protein Iso 1	25257	8.1548	250.893	6	14	28.7037	4.4201	16	9.23	0.0138007	27.5441	0.715
NX_Q9Y666-1	SLC12A7 Solute carrier family 12 member 7 Iso 1	119028	6.2622	250.803	14	57	16.6205	10.4672	25	10.8605	0.0179697	48.9605	5.8929
NX_Q86WG5-1	SBF2 Myotubularin-related protein 13 Iso 1	208331	6.6123	250.781	21	90	11.7361	13.2503	38	12.6929	0.0182396	32.9169	6.9296
NX_O95571-1	ETHE1 Persulfide dioxygenase ETHE1_ mitochondrial Iso 1	27855	6.3779	250.678	2	14	6.6929	2.4693	10	8.0667	0.0145631	31.5803	0.8964
NX_Q14934-16	NFATC4 Nuclear factor of activated T-cells_ cytoplasmic 4 Iso 16	84241	5.1738	250.042	10	37	13.3501	9.7654	14	12.8206	0.015412	2.7881	0.2369
NX_P41091-1	EIF2S3 Eukaryotic translation initiation factor 2 subunit 3 Iso 1	51077	8.417	249.829	5	16	13.1356	9.1892	12	13.1258	0.0178105	6.239	0.3224
NX_Q9UJW0-1	DCTN4 Dynactin subunit 4 Iso 1	52303	7.0679	249.809	3	24	7.8261	4.5377	10	8.1408	0.0156645	0	0
NX_Q8NCW6-1	GALNT11 Polypeptide N-acetylgalactosaminyltransferase 11 Iso 1	68874	8.1167	249.133	7	34	15.1316	5.0507	12	12.2865	0.0206148	111.165	7.7564
NX_Q04695-1	KRT17 Keratin_ type I cytoskeletal 17 Iso 1	48076	4.7769	248.897	7	16	11.3426	6.7539	21	6.2496	0.0110298	147.303	7.1281
NX_P07737-1	PFN1 Profilin-1 Iso 1	15044	8.4595	245.923	4	8	33.5714	12.2666	13	11.8498	0.0169503	8.9679	0.1365
NX_Q6EKJ0-1	GTF2IRD2B General transcription factor II-I repeat domain-containing protein 2B Iso 1	107164	5.5034	244.933	20	51	26.6596	10.6234	32	11.1181	0.0163455	14.8356	1.6112
NX_Q8WX93-1	PALLD Palladin Iso 1	150470	6.6636	244.684	7	55	6.9414	6.7708	33	9.2308	0.0171688	0	0
NX_O60762-1	DPM1 Dolichol-phosphate mannosyltransferase subunit 1 Iso 1	29615	9.8584	244.586	8	20	41.5385	9.2882	18	10.7991	0.0167758	6.2863	0.1866
NX_P62841-1	RPS15 40S ribosomal protein S15 Iso 1	17029	10.7886	243.559	4	7	22.069	11.6503	16	8.1134	0.0139708	25.4886	0.4343
NX_Q96L03-1	SPATA17 Spermatogenesis-associated protein 17 Iso 1	43471	10.1558	243.363	7	26	18.8366	9.5871	19	10.4902	0.012092	59.2484	2.5908
NX_Q8NGE3-1	OR10P1 Olfactory receptor 10P1 Iso 1	34718	9.8599	243.136	6	21	21.7252	15.9138	15	14.2708	0.0185573	28.0071	0.9842
NX_O43286-1	B4GALT5 Beta-1_4-galactosyltransferase 5 Iso 1	45089	8.1855	240.973	10	28	20.8763	7.3419	19	11.8758	0.0167682	52.3966	2.376
NX_P09496-1	CLTA Clathrin light chain A Brain	27060	4.2349	224.34	5	16	37.9032	4.5345	17	11.9501	0.0180287	0	0
NX_P00338-1	LDHA L-lactate dehydrogenase A chain Iso 1	36665	8.3657	211.338	7	16	22.2892	1.9377	20	10.2259	0.0204701	107.493	3.9744
NX_Q8IUX1-1	TMEM126B Complex I assembly factor TMEM126B_ mitochondrial Iso 1	25926	9.0513	207.404	9	16	45.2174	7.1829	23	11.4302	0.0228371	31.2528	0.8179
NX_Q9HB55-1	CYP3A43 Cytochrome P450 3A43 Iso 1	57632	8.1226	202.397	9	31	14.3141	6.2326	19	12.3912	0.0204363	7.3095	0.4245
NX_Q8IUK5-1	PLXDC1 Plexin domain-containing protein 1 Iso 1	55725	5.4155	185.888	13	28	24.4	5.3775	29	9.1985	0.0193879	50.2345	2.8269
NX_Q5FYB1-1	ARSI Arylsulfatase I Iso 1	63990	8.6631	183.384	9	36	16.1687	3.6218	25	11.1627	0.0197263	22.6816	1.4627
NX_P30040-1	ERP29 Endoplasmic reticulum resident protein 29 Iso 1	28975	7.2832	182.988	8	18	27.2031	2.7242	31	7.8261	0.0151551	18.2347	0.5297
NX_Q9BQ67-1	GRWD1 Glutamate-rich WD repeat-containing protein 1 Iso 1	49388	4.6333	179.811	7	27	21.7489	6.7864	16	15.014	0.0145384	9.3471	0.4657
NX_Q96EY7-1	PTCD3 Pentatricopeptide repeat domain-containing protein 3_ mitochondrial Iso 1	78499	5.9707	154.67	10	41	18.5776	11.3933	25	11.6062	0.0200431	20.0251	1.5867
NX_Q99720-1	SIGMAR1 Sigma non-opioid intracellular receptor 1 Iso 1	25111	5.5503	150.191	7	15	37.2197	12.5422	16	9.1969	0.0211062	37.1604	0.9359
NX_Q03923-1	ZNF85 Zinc finger protein 85 Iso 1	68691	9.6416	63.8105	9	41	18.6555	7.5401	16	10.5199	0.0158009	0	0
NX_O75346-1	ZNF253 Zinc finger protein 253 Iso 1	57564	9.3882	62.0506	10	35	16.0321	10.4925	20	10.4252	0.0141778	0.5822	0.0345
NX_O75373-1	ZNF737 Zinc finger protein 737 Iso 1	61890	9.5361	58.5066	12	39	22.7612	9.3351	22	10.5276	0.0134045	361.7	23.1019

## Sheet: F2_CHYMO_1
Entry	Description	mW (Da)	pI (pH)	PLGS Score	Peptides	Theoretical Peptides	Coverage (%)	Precursor RMS Mass Error (ppm)	Products	Products RMS Mass Error (ppm)	Products RMS RT Error (min)	Amount (fmol)	Amount (ngrams)
NX_P55809-1	OXCT1 Succinyl-CoA:3-ketoacid coenzyme A transferase 1_ mitochondrial Iso 1	56121	7.2202	26454.1	12	27	19.6154	6.8811	110	5.5134	0.0168718	493.867	27.9598
NX_P35232-1	PHB Prohibitin Iso 1	29785	5.4302	16363	19	16	37.5	2.9029	123	6.7175	0.0153107	1086.25	32.4367
NX_P10809-1	HSPD1 60 kDa heat shock protein_ mitochondrial Iso 1	61016	5.5503	11763.2	9	11	9.4241	2.8291	112	5.5311	0.015547	1268.46	77.6629
NX_P60709-1	ACTB Actin_ cytoplasmic 1 Iso 1	41709	5.1431	10561.6	16	21	41.6	3.5915	260	6.2917	0.0194761	2306.32	97.0475
NX_Q6S8J3-1	POTEE POTE ankyrin domain family member E Iso 1	121285	5.7715	10378.6	13	40	13.6744	8.697	177	6.8001	0.0205888	3.4802	0.4279
NX_O75531-1	BANF1 Barrier-to-autointegration factor Iso 1	10052	5.7231	10065.7	7	7	52.809	3.8822	60	7.4367	0.012287	680.514	7.0002
NX_P18859-1	ATP5PF ATP synthase-coupling factor 6_ mitochondrial Iso 1	12579	9.9829	9955.93	14	10	68.5185	4.1094	96	6.8156	0.0168037	1053.62	13.2625
NX_O14950-1	MYL12B Myosin regulatory light chain 12B Iso 1	19766	4.4927	9884.66	13	12	59.3023	3.9513	88	8.2488	0.0160119	649.651	12.8866
NX_P21796-1	VDAC1 Voltage-dependent anion-selective channel protein 1 Iso 1	30753	8.8682	9490.62	11	17	41.6961	1.9907	162	5.4596	0.0162397	2080.78	64.2685
NX_Q9UII2-1	ATP5IF1 ATPase inhibitor_ mitochondrial Iso 1	12241	9.8789	9436.64	5	6	41.5094	7.9194	46	6.8116	0.0116267	0	0
NX_O75390-1	CS Citrate synthase_ mitochondrial Iso 1	51679	8.4507	9414.37	18	26	33.691	4.5512	142	6.7528	0.0119283	1280.88	66.5295
NX_P30049-1	ATP5F1D ATP synthase subunit delta_ mitochondrial Iso 1	17479	5.1914	9349.96	7	6	25.5952	1.2445	58	6.5151	0.0165735	392.808	6.8702
NX_P27797-1	CALR Calreticulin Iso 1	48111	4.0942	8217.06	25	25	54.1966	5.8705	225	7.5307	0.016541	1078.64	52.1122
NX_Q16527-1	CSRP2 Cysteine and glycine-rich protein 2 Iso 1	20939	8.5884	8158.38	10	8	38.342	1.4522	84	4.9964	0.0122865	908.789	19.8719
NX_P31040-1	SDHA Succinate dehydrogenase [ubiquinone] flavoprotein subunit_ mitochondrial Iso 1	72645	7.0415	7947.96	19	35	26.3554	3.5595	149	6.1022	0.015522	722.982	53.2969
NX_P40926-1	MDH2 Malate dehydrogenase_ mitochondrial Iso 1	35480	8.8213	7659.19	9	13	24.8521	5.9193	104	5.9942	0.0116035	1057.56	38.0294
NX_Q04837-1	SSBP1 Single-stranded DNA-binding protein_ mitochondrial Iso 1	17249	9.9111	7411.36	2	11	14.1892	2.3773	37	4.8417	0.0110759	745.754	12.8715
NX_P31327-1	CPS1 Carbamoyl-phosphate synthase [ammonia]_ mitochondrial Iso 1	164834	6.2798	6841.61	61	76	26.2	4.3179	507	6.1932	0.0161949	1643.29	272.918
NX_P62888-1	RPL30 60S ribosomal protein L30 Iso 1	12775	9.9536	6604.87	5	6	49.5652	3.0672	35	8.1349	0.0130685	174.456	2.2601
NX_P05141-1	SLC25A5 ADP/ATP translocase 2 Iso 1	32831	9.9917	6389.06	29	20	57.047	4.6165	186	6.2943	0.0159573	1194.95	39.5294
NX_P08195-1	SLC3A2 4F2 cell-surface antigen heavy chain Iso 1	67951	4.6992	6232.3	33	27	29.6825	3.0415	269	5.6687	0.0169578	0	0
NX_P04406-1	GAPDH Glyceraldehyde-3-phosphate dehydrogenase Iso 1	36030	8.6968	6048.28	23	21	44.7761	1.6339	168	6.3907	0.0148812	643.032	23.2934
NX_P68104-1	EEF1A1 Elongation factor 1-alpha 1 Iso 1	50109	9.3428	5979.17	13	24	20.3463	1.7531	152	4.9497	0.0156794	0	0
NX_P00367-1	GLUD1 Glutamate dehydrogenase 1_ mitochondrial Iso 1	61359	7.7021	5742.13	29	34	51.4337	4.5831	210	6.4615	0.0149622	643.21	39.7119
NX_Q96B49-1	TOMM6 Mitochondrial import receptor subunit TOM6 homolog Iso 1	7997	4.4531	5615.35	2	5	22.973	2.3406	26	6.9562	0.0124134	1388.3	11.1092
NX_P21291-1	CSRP1 Cysteine and glycine-rich protein 1 Iso 1	20553	8.5532	5595.76	7	8	31.6062	1.8181	72	4.9746	0.0188171	1910.42	40.9267
NX_O00483-1	NDUFA4 Cytochrome c oxidase subunit NDUFA4 Iso 1	9363	9.75	5222.07	6	9	56.7901	8.7953	31	6.938	0.0130576	310.043	2.9227
NX_P24752-1	ACAT1 Acetyl-CoA acetyltransferase_ mitochondrial Iso 1	45170	9.1201	5109.76	7	16	22.9508	1.7881	48	5.4884	0.0165432	467.291	21.2546
NX_P45880-2	VDAC2 Voltage-dependent anion-selective channel protein 2 Iso 2	30393	6.9521	5037.55	13	16	52.2968	3.6016	104	5.7671	0.0142304	747.351	23.0695
NX_P12236-1	SLC25A6 ADP/ATP translocase 3 Iso 1	32845	10.062	5010.74	14	19	39.9329	6.1973	114	5.8253	0.0200616	411.784	13.6278
NX_P62899-1	RPL31 60S ribosomal protein L31 Iso 1	14453	10.9688	4913.15	5	9	37.6	2.7585	50	7.8832	0.0153791	294.416	4.2581
NX_Q9UHB6-1	LIMA1 LIM domain and actin-binding protein 1 Beta	85173	6.4043	4877.52	13	22	14.7563	3.7155	132	7.0751	0.0148567	0	0
NX_O43852-1	CALU Calumenin Iso 1	37083	4.2773	4841.28	16	22	46.9841	5.8452	87	7.5314	0.0136115	223.751	8.3282
NX_P43307-1	SSR1 Translocon-associated protein subunit alpha Iso 1	32215	4.1733	4839.05	5	13	17.4825	8.5517	37	6.4431	0.0145533	527.901	17.0171
NX_Q06830-1	PRDX1 Peroxiredoxin-1 Iso 1	22096	8.2427	4757.15	9	12	41.206	2.3259	88	7.7503	0.0140513	541.592	12.0983
NX_P38646-1	HSPA9 Stress-70 protein_ mitochondrial Iso 1	73634	5.7803	4724.33	16	31	22.6804	6.1003	138	6.5783	0.0144988	1160.28	85.8213
NX_O95167-1	NDUFA3 NADH dehydrogenase [ubiquinone] 1 alpha subcomplex subunit 3 Iso 1	9272	9.1626	4700.44	4	6	76.1905	5.8459	17	7.014	0.0164658	72.475	0.6725
NX_P11177-1	PDHB Pyruvate dehydrogenase E1 component subunit beta_ mitochondrial Iso 1	39208	6.2021	4630.64	17	17	32.0334	4.9391	108	7.1576	0.0156428	0	0
NX_P62879-1	GNB2 Guanine nucleotide-binding protein G(I)/G(S)/G(T) subunit beta-2 Iso 1	37307	5.5356	4533.31	16	20	49.1176	4.1292	102	6.4089	0.014016	599.781	22.8352
NX_P08134-1	RHOC Rho-related GTP-binding protein RhoC Iso 1	21992	6.189	4479.69	5	11	24.8705	1.2315	46	6.1678	0.0203816	319.095	7.1313
NX_Q9NX14-1	NDUFB11 NADH dehydrogenase [ubiquinone] 1 beta subcomplex subunit 11_ mitochondrial Iso 1	17305	4.938	4470.39	6	11	50.3268	2.7325	52	7.463	0.0177299	226.78	3.94
NX_P0CG39-1	POTEJ POTE ankyrin domain family member J Iso 1	117314	5.5752	4351.84	14	40	13.2948	10.1755	89	6.8607	0.0145871	3.7118	0.441
NX_Q9Y277-1	VDAC3 Voltage-dependent anion-selective channel protein 3 Iso 1	30639	8.8301	4202.35	8	19	31.0954	1.4796	102	6.2417	0.0145013	1005.25	31.1635
NX_P23284-1	PPIB Peptidyl-prolyl cis-trans isomerase B Iso 1	23727	9.8511	4186.78	17	14	54.1667	6.8216	98	5.9038	0.0170188	340.235	8.0974
NX_P63218-1	GNG5 Guanine nucleotide-binding protein G(I)/G(S)/G(O) subunit gamma-5 Iso 1	7313	10.3813	4116.07	2	4	44.1176	9.523	23	7.9077	0.0212456	313.319	2.3288
NX_P11021-1	HSPA5 Endoplasmic reticulum chaperone BiP Iso 1	72288	4.875	4050.34	17	32	33.3333	4.0136	162	6.1221	0.0152841	600.213	43.4837
NX_P37802-1	TAGLN2 Transgelin-2 Iso 1	22377	8.4492	4010.96	9	15	40.201	1.4119	97	6.9373	0.0189493	660.388	14.9001
NX_P24311-1	COX7B Cytochrome c oxidase subunit 7B_ mitochondrial Iso 1	9154	10.6567	3951.84	5	5	33.75	3.3315	31	5.6215	0.0223276	379.875	3.5015
NX_Q96IX5-1	ATP5MD Up-regulated during skeletal muscle growth protein 5 Iso 1	6453	10.0664	3937.38	1	6	15.5172	1.0693	17	8.9185	0.0211825	253.717	1.6529
NX_P25705-1	ATP5F1A ATP synthase subunit alpha_ mitochondrial Iso 1	59713	9.4321	3754.79	18	22	21.519	4.1378	126	6.0134	0.0159694	0	0
NX_O95831-1	AIFM1 Apoptosis-inducing factor 1_ mitochondrial Iso 1	66858	9.2607	3736.65	7	23	11.4192	6.48	38	6.2414	0.0138732	0	0
NX_P00505-1	GOT2 Aspartate aminotransferase_ mitochondrial Iso 1	47487	9.2637	3698.45	8	27	17.6744	1.6219	67	6.4275	0.0155493	628.212	30.102
P00924	ENO1_YEAST Enolase 1 OS=Saccharomyces cerevisiae (strain ATCC 204508 / S288c) GN=ENO1 PE=1 SV=3	47889	5.8989	3616.19	6	22	12.2494	6.7331	48	7.4501	0.0160571	500	23.9882
NX_P30837-1	ALDH1B1 Aldehyde dehydrogenase X_ mitochondrial Iso 1	57170	6.3618	3533.85	20	30	45.8414	6.0802	120	8.2514	0.0150559	265.678	15.3197
NX_Q9NZ45-1	CISD1 CDGSH iron-sulfur domain-containing protein 1 Iso 1	12191	9.4468	3521.43	2	7	24.0741	4.6594	14	4.1605	0.0150915	218.585	2.7039
NX_Q15084-1	PDIA6 Protein disulfide-isomerase A6 Iso 1	48091	4.7622	3520.67	10	26	28.6364	2.8236	66	6.4319	0.0162945	0	0
NX_P30044-2	PRDX5 Peroxiredoxin-5_ mitochondrial Cytoplasmic+peroxisomal	17020	7.0884	3517.56	4	11	31.4815	4.6606	32	4.8151	0.0182024	435.607	7.4933
NX_Q05639-1	EEF1A2 Elongation factor 1-alpha 2 Iso 1	50438	9.3472	3461.2	9	23	14.4708	2.5772	79	5.8216	0.016218	693.079	35.217
NX_P17538-1	CTRB1 Chymotrypsinogen B Iso 1	27694	6.8774	3363.21	3	14	11.4068	2.7992	38	6.1317	0.0115691	726.627	20.5927
NX_P22695-1	UQCRC2 Cytochrome b-c1 complex subunit 2_ mitochondrial Iso 1	48412	8.8784	3353.99	15	26	37.5276	8.9179	101	5.6605	0.0127983	597.531	29.0485
NX_Q9Y6H1-1	CHCHD2 Coiled-coil-helix-coiled-coil-helix domain-containing protein 2 Iso 1	15502	9.5376	3333.79	3	4	31.7881	0.8433	21	6.704	0.0246965	98.4033	1.5489
NX_P12235-1	SLC25A4 ADP/ATP translocase 1 Iso 1	33043	10.0723	3218.71	17	19	48.6577	6.7949	102	7.247	0.0184386	135.251	4.5029
NX_P23528-1	CFL1 Cofilin-1 Iso 1	18490	8.2207	3191.13	4	9	13.8554	0.8111	36	7.8331	0.0112553	739.826	13.8574
NX_Q05682-1	CALD1 Caldesmon Iso 1	93175	5.439	3170.05	6	17	8.3228	3.2836	66	6.6245	0.00965833	0	0
NX_Q07021-1	C1QBP Complement component 1 Q subcomponent-binding protein_ mitochondrial Iso 1	31342	4.5469	3087.89	11	16	21.6312	5.4343	81	7.1725	0.0176643	331.698	10.5352
NX_O14561-1	NDUFAB1 Acyl carrier protein_ mitochondrial Iso 1	17405	4.5718	3040.47	6	9	40.3846	7.4789	25	6.4715	0.0265207	117.924	2.0741
NX_P68363-1	TUBA1B Tubulin alpha-1B chain Iso 1	50119	4.7622	3006.35	10	28	33.7029	7.905	72	5.61	0.0117698	0	0
NX_P04792-1	HSPB1 Heat shock protein beta-1 Iso 1	22768	5.959	2954.04	8	12	39.0244	2.9944	54	7.8861	0.0199189	514.597	11.7532
NX_P53701-1	HCCS Cytochrome c-type heme lyase Iso 1	30581	6.252	2914.08	16	17	63.806	5.6844	88	7.109	0.01594	478.318	14.8283
NX_P20674-1	COX5A Cytochrome c oxidase subunit 5A_ mitochondrial Iso 1	16751	6.3574	2884.18	4	8	20	2.0807	34	7.8188	0.016634	796.423	13.4861
NX_P62820-1	RAB1A Ras-related protein Rab-1A Iso 1	22663	5.8491	2879.09	4	16	19.5122	3.9456	36	6.4656	0.0124401	388.903	8.9082
NX_Q99623-1	PHB2 Prohibitin-2 Iso 1	33275	10.1895	2872.95	8	16	23.0769	4.3976	66	7.5959	0.0114307	347.161	11.5592
NX_P27824-1	CANX Calnexin Iso 1	67525	4.2686	2865.94	21	31	37.6689	2.2325	171	7.4877	0.0181917	620.937	42.239
NX_Q86SX6-1	GLRX5 Glutaredoxin-related protein 5_ mitochondrial Iso 1	16617	6.3472	2837.28	4	9	23.5669	4.2339	31	6.8208	0.0201213	178.239	2.9841
NX_Q01453-1	PMP22 Peripheral myelin protein 22 Iso 1	17879	7.8647	2831.21	4	14	12.5	2.5893	23	6.2179	0.0142613	277.86	5.0346
NX_P05534-1	HLA-A HLA class I histocompatibility antigen_ A-24 alpha chain Iso 1	40663	5.8799	2811.69	8	22	28.7671	8.0622	57	6.4625	0.0131004	43.2223	1.771
NX_P01891-1	HLA-A HLA class I histocompatibility antigen_ A-68 alpha chain Iso 1	40883	6.2271	2779.53	7	23	27.9452	9.0443	61	5.2385	0.0127531	552.31	22.7519
NX_P13746-1	HLA-A HLA class I histocompatibility antigen_ A-11 alpha chain Iso 1	40911	5.7158	2693.68	8	22	24.1096	2.5702	60	6.4287	0.0120664	100.535	4.1442
NX_Q13162-1	PRDX4 Peroxiredoxin-4 Iso 1	30520	5.8345	2672.85	7	15	26.5683	8.2788	41	7.1267	0.0125347	49.9256	1.5361
NX_P00387-1	CYB5R3 NADH-cytochrome b5 reductase 3 Iso 1	34212	7.3872	2662.65	8	17	23.588	2.0623	52	6.6665	0.0190794	0	0
NX_P34897-1	SHMT2 Serine hydroxymethyltransferase_ mitochondrial Iso 1	55957	8.5781	2594.14	16	25	26.9841	3.1521	86	5.854	0.0187	0	0
NX_P46776-1	RPL27A 60S ribosomal protein L27a Iso 1	16551	11.4214	2564.94	2	8	17.5676	1.4725	17	6.1978	0.0156717	344.203	5.7397
NX_Q00325-1	SLC25A3 Phosphate carrier protein_ mitochondrial A	40068	9.6387	2531.29	22	18	31.4917	6.625	127	6.6644	0.0155739	0	0
NX_Q99714-1	HSD17B10 3-hydroxyacyl-CoA dehydrogenase type-2 Iso 1	26906	7.8384	2493.13	5	13	27.9693	7.8373	34	7.1655	0.0136346	0	0
NX_P49411-1	TUFM Elongation factor Tu_ mitochondrial Iso 1	49510	7.3726	2440.77	11	19	19.9115	7.5718	58	6.3123	0.016289	1100.62	54.9029
NX_A6NMY6-1	ANXA2P2 Putative annexin A2-like protein Iso 1	38634	6.5479	2435.16	9	17	24.1888	3.6411	51	7.2474	0.0141011	550.103	21.3606
NX_P04179-1	SOD2 Superoxide dismutase [Mn]_ mitochondrial Iso 1	24734	8.4038	2423.83	8	12	26.1261	8.2868	53	7.0564	0.0140754	0	0
NX_P11142-1	HSPA8 Heat shock cognate 71 kDa protein Iso 1	70854	5.2002	2418.43	16	32	34.2105	2.9129	103	6.8033	0.014963	322.011	22.9034
NX_P09622-1	DLD Dihydrolipoyl dehydrogenase_ mitochondrial Iso 1	54143	7.7578	2416.61	10	23	27.3084	4.3933	75	8.6503	0.0144194	0	0
NX_P05186-1	ALPL Alkaline phosphatase_ tissue-nonspecific isozyme Iso 1	57268	6.1948	2412.6	17	25	27.0992	6.4087	103	6.698	0.0148105	527.001	30.3801
NX_Q8N490-2	PNKD Probable hydrolase PNKD Iso 2	15387	11.0171	2340.09	1	4	12.6761	0.2507	17	5.9567	0.0159245	128.086	1.9794
NX_P30508-1	HLA-C HLA class I histocompatibility antigen_ Cw-12 alpha chain Iso 1	40860	5.8682	2302.41	6	20	20.765	1.8896	50	6.5695	0.0138865	3.9074	0.1615
NX_P04439-1	HLA-A HLA class I histocompatibility antigen_ A-3 alpha chain Iso 1	40815	5.5796	2298.94	8	22	26.8493	5.7149	54	7.2656	0.0122253	63.9255	2.629
NX_P61254-1	RPL26 60S ribosomal protein L26 Iso 1	17247	10.9805	2292.98	6	6	15.1724	1.5246	39	7.035	0.0130882	366.463	6.3245
NX_P01893-1	HLA-H Putative HLA class I histocompatibility antigen_ alpha chain H Iso 1	40866	5.8682	2292.2	8	21	25.1381	8.2971	49	7.6709	0.0122349	91.5047	3.7627
NX_P35579-1	MYH9 Myosin-9 Iso 1	226390	5.3364	2276.97	31	56	13.8265	5.8338	219	6.6995	0.0169018	953.109	217.106
NX_P26885-1	FKBP2 Peptidyl-prolyl cis-trans isomerase FKBP2 Iso 1	15639	9.5522	2252.13	2	7	14.7887	7.6131	14	8.8607	0.0256435	55.2347	0.8738
NX_P30453-1	HLA-A HLA class I histocompatibility antigen_ A-34 alpha chain Iso 1	41029	5.855	2200.52	7	23	22.1918	3.0421	56	5.7845	0.013336	2.183	0.0902
NX_Q9BU61-1	NDUFAF3 NADH dehydrogenase [ubiquinone] 1 alpha subcomplex assembly factor 3 a	20337	8.2896	2149.73	4	9	19.0217	13.2326	16	7.9679	0.00838983	58.7722	1.2094
NX_P08754-1	GNAI3 Guanine nucleotide-binding protein G(k) subunit alpha Iso 1	40506	5.3584	2136.48	10	22	23.1638	2.66	66	6.8298	0.0159786	461.433	18.9661
NX_P13987-1	CD59 CD59 glycoprotein Iso 1	14167	6.0337	2133.04	5	9	32.8125	3.3871	36	6.3658	0.0112321	304.428	4.5069
NX_P30101-1	PDIA3 Protein disulfide-isomerase A3 Iso 1	56746	5.9312	2103.76	24	35	40	6.6279	132	6.4234	0.0151053	438.528	25.0757
NX_Q7Z7H5-1	TMED4 Transmembrane emp24 domain-containing protein 4 Iso 1	25926	8.4492	2081.96	5	13	21.5859	5.7984	21	6.8184	0.0165106	75.809	1.9797
NX_P51149-1	RAB7A Ras-related protein Rab-7a Iso 1	23474	6.5742	2065.08	8	15	28.9855	3.8498	43	7.6397	0.0174369	240.808	5.7252
NX_P0DMV8-2	HSPA1A Heat shock 70 kDa protein 1A Iso 2	63897	5.3643	1988.68	13	29	29.1809	6.8622	57	7.3444	0.0168513	10.1124	0.6494
NX_P04350-1	TUBB4A Tubulin beta-4A chain Iso 1	49553	4.5908	1969.72	14	26	30.8559	5.5112	76	8.2351	0.0194478	0	0
NX_O96008-1	TOMM40 Mitochondrial import receptor subunit TOM40 homolog Iso 1	37869	6.8774	1956.32	13	17	31.3019	6.0327	78	6.7933	0.0150624	306.984	11.7376
NX_Q9BVK6-1	TMED9 Transmembrane emp24 domain-containing protein 9 Iso 1	27260	8.1973	1918.83	6	16	31.4894	2.0648	33	6.2385	0.013489	65.9934	1.8077
NX_P53007-1	SLC25A1 Tricarboxylate transport protein_ mitochondrial Iso 1	33991	10.2231	1895.64	9	17	19.9357	2.7978	35	7.7083	0.013677	315.239	10.83
NX_Q31612-1	HLA-B HLA class I histocompatibility antigen_ B-73 alpha chain Iso 1	40409	5.8022	1890.62	6	21	20.9366	2.049	46	5.877	0.014571	14.2288	0.581
NX_O75431-1	MTX2 Metaxin-2 Iso 1	29744	5.8667	1855.12	10	18	55.1331	5.2082	49	8.3655	0.019595	206.011	6.202
NX_P22392-1	NME2 Nucleoside diphosphate kinase B Iso 1	17286	8.7568	1842.8	2	12	13.1579	2.3612	26	5.0557	0.0119485	280.089	4.8769
NX_P62873-2	GNB1 Guanine nucleotide-binding protein G(I)/G(S)/G(T) subunit beta-1 Iso 2	36274	5.5327	1840.88	12	21	36.1446	4.7024	56	9.004	0.0233464	61.0137	2.2634
NX_P32969-1	RPL9;RPL9P7;RPL9P8;RPL9P9 60S ribosomal protein L9 Iso 1	21849	10.3711	1815.05	1	8	6.25	0.1854	31	6.4107	0.00617792	779.781	17.1376
NX_P35268-1	RPL22 60S ribosomal protein L22 Iso 1	14777	9.6064	1801.59	4	7	30.4688	9.9062	19	6.5842	0.0213778	148.977	2.2114
NX_P10314-1	HLA-A HLA class I histocompatibility antigen_ A-32 alpha chain Iso 1	41022	6.0059	1796.98	6	23	26.3014	3.3258	43	6.09	0.0168437	11.1038	0.459
NX_P43897-1	TSFM Elongation factor Ts_ mitochondrial Iso 1	35368	8.4741	1781.48	9	16	35.6923	3.9726	53	7.1027	0.0154179	131.886	4.7127
NX_P16070-1	CD44 CD44 antigen Iso 1	81487	4.9849	1780.56	5	27	9.1644	12.7546	24	7.133	0.0120208	0	0
NX_Q96DV4-1	MRPL38 39S ribosomal protein L38_ mitochondrial Iso 1	44568	7.2847	1772.38	10	21	28.4211	10.4779	32	9.4633	0.01682	86.3912	3.8872
NX_O75947-1	ATP5PD ATP synthase subunit d_ mitochondrial Iso 1	18479	5.0244	1766.46	6	11	42.8571	1.9618	67	6.7784	0.0171411	172.481	3.1992
NX_P62745-1	RHOB Rho-related GTP-binding protein RhoB Iso 1	22109	4.9146	1749.62	7	12	34.6939	5.9078	34	8.4556	0.0202137	223.494	5.0464
NX_P30048-1	PRDX3 Thioredoxin-dependent peroxide reductase_ mitochondrial Iso 1	27675	7.6934	1734.64	11	14	35.1563	1.4514	64	6.7585	0.0127814	365.642	10.2507
NX_Q9H0U4-1	RAB1B Ras-related protein Rab-1B Iso 1	22157	5.395	1715.7	4	13	19.9005	4.1074	34	7.4447	0.0132901	14.7436	0.3294
NX_P04899-6	GNAI2 Guanine nucleotide-binding protein G(i) subunit alpha-2 Iso 6	34912	5.0186	1696.96	9	24	26.4026	5.5813	54	7.6037	0.0142319	444.996	15.7741
NX_Q9NZM1-1	MYOF Myoferlin Iso 1	234558	5.7642	1684.56	45	115	23.4837	8.1168	172	8.9665	0.019437	124.323	29.3711
NX_Q9HAV0-1	GNB4 Guanine nucleotide-binding protein subunit beta-4 Iso 1	37543	5.5283	1667.8	10	20	27.6471	6.4838	46	6.7811	0.0138492	298.787	11.4461
NX_P63096-2	GNAI1 Guanine nucleotide-binding protein G(i) subunit alpha-1 Iso 2	34752	5.3833	1663.76	11	25	28.4768	5.1283	58	7.5664	0.0142212	463.704	16.3632
NX_P62826-1	RAN GTP-binding nuclear protein Ran Iso 1	24407	7.3125	1629.77	6	17	32.8704	7.5465	25	10.5103	0.0180116	103.77	2.5521
NX_P14625-1	HSP90B1 Endoplasmin Iso 1	92411	4.5645	1612.32	25	36	26.5255	3.4284	154	7.3723	0.0147833	321.644	29.8338
NX_O75251-1	NDUFS7 NADH dehydrogenase [ubiquinone] iron-sulfur protein 7_ mitochondrial Iso 1	23548	10.2085	1576.86	1	12	5.1643	1.2011	19	6.035	0.012242	0	0
NX_P23434-1	GCSH Glycine cleavage system H protein_ mitochondrial Iso 1	18872	4.6714	1575.99	3	11	31.2139	0.7274	23	8.591	0.0152942	76.2137	1.4566
NX_Q02218-1	OGDH 2-oxoglutarate dehydrogenase_ mitochondrial Iso 1	115861	6.3955	1560.2	30	60	26.1975	6.7032	127	7.0123	0.0154591	0	0
NX_Q14197-1	MRPL58 Peptidyl-tRNA hydrolase ICT1_ mitochondrial Iso 1	23615	10.4868	1559.77	1	9	7.767	0.2335	14	6.3333	0.012112	256.307	6.115
NX_P43304-1	GPD2 Glycerol-3-phosphate dehydrogenase_ mitochondrial Iso 1	80801	7.5454	1553.95	5	33	13.0674	1.1316	27	7.7924	0.0136035	0	0
NX_Q01650-1	SLC7A5 Large neutral amino acids transporter small subunit 1 Iso 1	54974	7.6304	1552.1	17	31	22.0907	5.782	81	7.7586	0.0149402	445.248	24.7979
NX_Q6UB35-1	MTHFD1L Monofunctional C1-tetrahydrofolate synthase_ mitochondrial Iso 1	105723	7.9775	1541.79	20	36	20.2454	6.0462	94	6.8716	0.0164448	347.211	37.0483
NX_P07437-1	TUBB Tubulin beta chain Iso 1	49638	4.5908	1535.04	17	26	38.7387	6.2158	97	8.474	0.017026	352.014	17.6455
NX_Q9H2U2-1	PPA2 Inorganic pyrophosphatase 2_ mitochondrial Iso 1	37896	7.144	1498.91	15	19	38.6228	3.0491	52	7.9338	0.0112041	140.802	5.4115
NX_Q9GZY4-1	COA1 Cytochrome c oxidase assembly factor 1 homolog Iso 1	16683	9.2358	1495.19	3	9	12.3288	9.2047	8	9.4881	0.00975236	84.8602	1.4167
NX_Q9ULV4-1	CORO1C Coronin-1C Iso 1	53215	6.6724	1481.23	8	23	21.308	8.3458	39	8.4994	0.0227779	109.188	5.8889
NX_P52943-1	CRIP2 Cysteine-rich protein 2 Iso 1	22478	8.7393	1466.91	9	13	40.3846	3.1751	36	7.0865	0.0157803	105.4	2.4549
NX_P99999-1	CYCS Cytochrome c Iso 1	11741	9.958	1466.85	6	10	49.5238	4.113	35	4.9477	0.0126514	192.98	2.2893
NX_P21926-1	CD9 CD9 antigen Iso 1	25398	6.9023	1455.88	3	15	20.1754	13.6415	21	5.8586	0.0119425	356.892	9.2743
NX_P30408-1	TM4SF1 Transmembrane 4 L6 family member 1 Iso 1	21617	4.7021	1453.14	3	12	13.8614	13.6341	25	5.196	0.0155958	503.911	11.418
NX_P60763-1	RAC3 Ras-related C3 botulinum toxin substrate 3 Iso 1	21365	8.1592	1452.1	4	11	32.2917	0.8619	31	5.4175	0.0232786	67.7507	1.4755
NX_P42704-1	LRPPRC Leucine-rich PPR motif-containing protein_ mitochondrial Iso 1	157804	5.729	1447.86	35	71	21.2339	5.0441	202	7.6513	0.0163607	682.434	108.577
NX_O94826-1	TOMM70 Mitochondrial import receptor subunit TOM70 Iso 1	67412	6.772	1428.14	16	32	25.4934	6.0343	106	6.8576	0.0164552	282.706	19.2634
NX_Q9NX47-1	MARCH5 E3 ubiquitin-protein ligase MARCH5 Iso 1	31211	8.7422	1416.72	9	15	32.3741	6.4577	25	7.5977	0.0127145	83.4596	2.6542
NX_O95563-1	MPC2 Mitochondrial pyruvate carrier 2 Iso 1	14269	10.8135	1413.28	3	9	20.4724	2.2734	12	10.2691	0.0127637	41.0407	0.5884
NX_P26038-1	MSN Moesin Iso 1	67777	6.0103	1392.86	10	22	19.4107	9.5214	38	6.2699	0.0164626	137.116	9.3149
NX_O14880-1	MGST3 Microsomal glutathione S-transferase 3 Iso 1	16505	9.6021	1363.09	7	12	40.1316	9.5062	30	5.8653	0.0141765	242.755	4.0648
NX_Q8NFV4-1	ABHD11 Protein ABHD11 Iso 1	34668	9.8071	1347.71	2	14	9.5238	6.0432	8	9.6773	0.0240841	0	0
NX_O95297-1	MPZL1 Myelin protein zero-like protein 1 Iso 1	29064	8.9854	1345.62	6	19	41.2639	11.6312	22	5.7163	0.0130246	132.052	3.863
NX_P15311-1	EZR Ezrin Iso 1	69369	5.8726	1336.38	13	25	23.0375	7.4048	60	6.9966	0.0135003	118.851	8.2633
NX_Q5VT66-1	MARC1 Mitochondrial amidoxime-reducing component 1 Iso 1	37475	9.0176	1335.48	4	18	10.6825	1.523	22	7.7792	0.0158827	0	0
NX_P05023-1	ATP1A1 Sodium/potassium-transporting ATPase subunit alpha-1 Iso 1	112824	5.1694	1323.69	25	43	20.7234	5.9175	105	8.5943	0.0235572	0	0
NX_Q3ZCQ8-1	TIMM50 Mitochondrial import inner membrane translocase subunit TIM50 Iso 1	39621	8.5034	1318.18	9	21	34.5609	8.1025	33	8.4579	0.0192461	76.6049	3.0546
NX_P68366-2	TUBA4A Tubulin alpha-4A chain Iso 2	48297	4.7007	1316.56	8	28	27.0208	4.3607	46	6.3967	0.00949464	16.0791	0.7881
NX_O75438-1	NDUFB1 NADH dehydrogenase [ubiquinone] 1 beta subcomplex subunit 1 Iso 1	6956	9.5332	1302.8	4	6	58.6207	5.2215	15	7.9611	0.0151522	44.7671	0.3142
NX_P30084-1	ECHS1 Enoyl-CoA hydratase_ mitochondrial Iso 1	31367	8.0728	1294.35	3	12	15.1724	2.8825	16	6.761	0.00915145	142.897	4.5504
NX_Q9BYD1-1	MRPL13 39S ribosomal protein L13_ mitochondrial Iso 1	20678	9.4717	1290.11	3	9	15.7303	5.8902	22	9.4842	0.0237575	47.6673	0.9891
NX_Q00059-1	TFAM Transcription factor A_ mitochondrial Iso 1	29078	10.0928	1287.85	6	12	15.4472	2.2261	37	7.6833	0.0159056	0	0
NX_O75521-1	ECI2 Enoyl-CoA delta isomerase 2_ mitochondrial Iso 1	43557	9.2915	1279.86	9	20	28.934	1.9424	40	6.1477	0.014075	152.573	6.7109
NX_P30480-1	HLA-B HLA class I histocompatibility antigen_ B-42 alpha chain Iso 1	40307	5.4565	1258.55	10	22	37.5691	9.1348	65	8.6209	0.014057	91	3.7014
NX_P60059-1	SEC61G Protein transport protein Sec61 subunit gamma Iso 1	7736	10.5249	1258.19	4	6	44.1176	8.5628	9	11.0073	0.0182919	167.603	1.307
NX_Q14697-1	GANAB Neutral alpha-glucosidase AB Iso 1	106806	5.688	1254.8	34	61	34.2161	8.1996	152	6.8412	0.0162033	262.89	28.2161
NX_P09429-1	HMGB1 High mobility group protein B1 Iso 1	24878	5.4478	1244.9	2	14	13.9535	2.7824	21	9.0254	0.0100216	183.52	4.5999
NX_Q8N4Q1-1	CHCHD4 Mitochondrial intermembrane space import and assembly protein 40 Iso 1	15986	4.0313	1242.25	4	6	33.0986	7.9931	19	6.0605	0.0295367	47.5425	0.7795
NX_P06576-1	ATP5F1B ATP synthase subunit beta_ mitochondrial Iso 1	56524	5.0962	1225.65	12	21	17.0132	5.0624	88	6.645	0.0181662	1156.73	65.4249
NX_Q53GQ0-1	HSD17B12 Very-long-chain 3-oxoacyl-CoA reductase Iso 1	34302	9.6372	1223.14	5	21	16.6667	5.6017	23	9.1447	0.020631	64.2623	2.2131
NX_P30479-1	HLA-B HLA class I histocompatibility antigen_ B-41 alpha chain Iso 1	40514	6.0806	1209.33	9	22	32.5967	9.1052	60	7.4714	0.0151756	121.369	4.9617
NX_Q8IXI1-1	RHOT2 Mitochondrial Rho GTPase 2 Iso 1	68074	5.4639	1204.65	7	29	16.343	9.2127	40	7.0393	0.0180065	95.5279	6.6052
NX_Q15388-1	TOMM20 Mitochondrial import receptor subunit TOM20 homolog Iso 1	16287	8.9033	1202.79	2	7	22.069	10.9897	12	8.2053	0.0132453	177.598	2.9249
NX_P51970-1	NDUFA8 NADH dehydrogenase [ubiquinone] 1 alpha subcomplex subunit 8 Iso 1	20092	7.5483	1199.31	6	10	26.7442	3.6645	21	8.9678	0.0174284	431.734	8.877
NX_P09001-1	MRPL3 39S ribosomal protein L3_ mitochondrial Iso 1	38608	9.8335	1195.69	7	18	22.7011	1.4633	41	8.0662	0.0128005	130.433	5.0762
NX_P13639-1	EEF2 Elongation factor 2 Iso 1	95277	6.394	1195.49	17	39	26.4569	6.2472	93	5.8152	0.0147349	414.931	39.9611
NX_Q16836-1	HADH Hydroxyacyl-coenzyme A dehydrogenase_ mitochondrial Iso 1	34271	9.2959	1178.57	6	14	16.242	2.7257	47	7.2633	0.0132917	175.442	6.0265
NX_P07237-1	P4HB Protein disulfide-isomerase Iso 1	57080	4.5645	1154.87	20	34	28.937	9.5569	82	8.5084	0.0165141	398.537	22.9221
NX_Q96RP9-1	GFM1 Elongation factor G_ mitochondrial Iso 1	83418	6.5845	1146.32	20	40	28.0959	7.445	82	8.7408	0.0165533	151.735	12.7694
NX_Q16740-1	CLPP ATP-dependent Clp protease proteolytic subunit_ mitochondrial Iso 1	30160	8.1108	1146.1	6	8	12.6354	4.3192	22	9.3112	0.0163015	72.8347	2.2189
NX_P61353-1	RPL27 60S ribosomal protein L27 Iso 1	15787	10.9775	1128.87	3	7	32.3529	3.6047	34	6.718	0.0110181	294.461	4.6518
NX_Q5JWF2-1	GNAS Guanine nucleotide-binding protein G(s) subunit alpha isoforms XLas XLas-1	110955	4.7256	1126.96	12	44	14.2719	2.5295	45	8.8076	0.0164584	0	0
NX_Q14964-1	RAB39A Ras-related protein Rab-39A Iso 1	24990	7.585	1120.54	8	15	38.2488	12.1821	25	7.3595	0.0121829	168.567	4.2826
NX_P21912-1	SDHB Succinate dehydrogenase [ubiquinone] iron-sulfur subunit_ mitochondrial Iso 1	31608	8.8125	1119.14	6	15	18.2143	3.5169	31	6.045	0.0196617	110.49	3.583
NX_P36542-1	ATP5F1C ATP synthase subunit gamma_ mitochondrial Liver	32975	9.561	1112.85	9	16	27.8524	6.5492	32	8.912	0.0151318	563.637	18.63
NX_P00846-1	MT-ATP6 ATP synthase subunit a Iso 1	24800	10.4634	1111.79	1	11	5.3097	0.4846	17	5.0761	0.0123889	517.437	12.8414
NX_Q9BTZ2-1	DHRS4 Dehydrogenase/reductase SDR family member 4 Iso 1	29518	8.7246	1102.29	2	10	10.7914	13.2616	9	8.1613	0.0127117	0	0
NX_P51571-1	SSR4 Translocon-associated protein subunit delta Iso 1	18986	5.7231	1102.22	3	10	26.0116	1.9001	22	8.8719	0.0143897	240.687	4.6139
NX_P35908-1	KRT2 Keratin_ type II cytoskeletal 2 epidermal Iso 1	65393	8.0537	1102.04	11	31	21.7527	11.3651	40	9.0952	0.0118254	331.032	21.7548
NX_Q7Z406-5	MYH14 Myosin-14 Iso 5	167791	5.6133	1093.77	10	51	6.4953	7.6948	57	7.589	0.0127527	356.934	60.2739
NX_Q9H9B4-1	SFXN1 Sideroflexin-1 Iso 1	35596	9.3457	1089.9	7	14	21.118	5.722	30	9.8542	0.023097	202.184	7.2594
NX_P05787-1	KRT8 Keratin_ type II cytoskeletal 8 Iso 1	53671	5.3408	1088.78	10	23	16.5631	3.7239	66	7.9648	0.0154283	326.709	17.5457
NX_P50416-1	CPT1A Carnitine O-palmitoyltransferase 1_ liver isoform Iso 1	88310	8.7246	1084.42	18	52	23.9327	4.3765	76	9.2514	0.0169537	166.526	14.8295
NX_P39023-1	RPL3 60S ribosomal protein L3 Iso 1	46079	10.6187	1076.43	13	25	29.7767	6.9839	61	5.9209	0.0151523	244.142	11.3268
NX_P55145-1	MANF Mesencephalic astrocyte-derived neurotrophic factor Iso 1	20686	8.8125	1074.05	2	9	12.6374	6.7826	20	8.4646	0.0149296	237.699	5.0289
NX_P61106-1	RAB14 Ras-related protein Rab-14 Iso 1	23881	5.7979	1068.91	3	15	10.6977	2.4621	19	8.2403	0.0206356	41.4011	0.9988
NX_P06733-1	ENO1 Alpha-enolase alpha-enolase	47139	7.1719	1067.14	12	24	29.0323	7.5091	41	8.6418	0.0229722	71.7039	3.4067
NX_Q13636-1	RAB31 Ras-related protein Rab-31 Iso 1	21554	6.668	1058.01	7	11	42.7835	1.862	31	8.1773	0.0143029	27.3539	0.5994
NX_Q9Y2S7-1	POLDIP2 Polymerase delta-interacting protein 2 Iso 1	42007	8.7788	1048.95	12	24	28.2609	13.5983	33	9.4845	0.013329	131.836	5.5716
NX_P63104-1	YWHAZ 14-3-3 protein zeta/delta Iso 1	27727	4.5278	1037.52	3	14	20.8163	1.7115	17	6.9056	0.00961878	0	0
NX_A4D1S5-1	RAB19 Ras-related protein Rab-19 Iso 1	24384	6.063	1027.51	5	16	24.424	5.7494	24	7.3782	0.0160935	39.9639	0.9865
NX_Q6YN16-1	HSDL2 Hydroxysteroid dehydrogenase-like protein 2 Iso 1	45365	8.064	1026.05	4	21	10.0478	3.9665	26	8.5527	0.0218568	61.4723	2.8081
NX_Q16891-1	IMMT MICOS complex subunit MIC60 Iso 1	83626	6.041	1025.41	14	23	22.4274	6.1209	86	8.2911	0.0203406	0	0
NX_P08174-1	CD55 Complement decay-accelerating factor Iso 2	41373	7.459	1023.7	12	24	28.6089	6.5232	56	7.0194	0.0193701	0	0
NX_Q15758-1	SLC1A5 Neutral amino acid transporter B(0) Iso 1	56562	5.1753	1019.43	3	23	4.9908	2.8017	28	7.7176	0.0106108	0	0
NX_Q9NP72-1	RAB18 Ras-related protein Rab-18 Iso 1	22962	4.9263	1015.97	4	15	20.8738	5.496	18	5.5319	0.0154478	26.2746	0.6112
NX_P30536-1	TSPO Translocator protein Iso 1	18815	9.5552	1010.45	16	15	55.6213	5.4569	41	6.5409	0.0149758	113.113	2.1426
NX_O75489-1	NDUFS3 NADH dehydrogenase [ubiquinone] iron-sulfur protein 3_ mitochondrial Iso 1	30222	7.3623	1008.75	7	17	19.697	3.859	24	6.4949	0.0180269	106.083	3.2202
NX_Q6IQ22-1	RAB12 Ras-related protein Rab-12 Iso 1	27231	8.5107	999.676	5	16	28.6885	11.4641	20	9.8469	0.0160902	22.542	0.6219
NX_P51151-1	RAB9A Ras-related protein Rab-9A Iso 1	22823	5.1064	999.419	6	16	28.3582	4.904	23	7.9593	0.0156452	124.155	2.8708
NX_Q10471-1	GALNT2 Polypeptide N-acetylgalactosaminyltransferase 2 Iso 1	64691	8.3218	991.455	15	30	26.4448	6.9727	61	7.7735	0.0147785	240.167	15.7248
NX_P83881-1	RPL36A 60S ribosomal protein L36a Iso 1	12432	11.0273	983.02	3	9	31.1321	4.8015	11	10.2682	0.0206185	36.7692	0.4679
NX_Q8IZ41-1	RASEF Ras and EF-hand domain-containing protein Iso 1	82828	4.8003	972.696	7	40	8.7838	11.3459	24	8.1718	0.01779	7.4947	0.6267
NX_O15260-1	SURF4 Surfeit locus protein 4 Iso 1	30373	7.8252	966.713	7	17	21.9331	11.7726	26	10.4455	0.01552	61.7106	1.8897
NX_Q9BWM7-1	SFXN3 Sideroflexin-3 Iso 1	35480	9.3223	966.625	7	16	22.4299	5.4856	29	7.6722	0.0143507	372.579	13.3553
NX_Q16540-1	MRPL23 39S ribosomal protein L23_ mitochondrial Iso 1	17770	9.9346	960.013	2	9	17.6471	2.104	7	4.8142	0.0196539	46.777	0.8318
NX_P50213-1	IDH3A Isocitrate dehydrogenase [NAD] subunit alpha_ mitochondrial Iso 1	39566	6.4907	951.363	5	19	18.0328	5.5044	35	7.0613	0.0147142	152.726	6.1164
NX_Q9BUB7-1	TMEM70 Transmembrane protein 70_ mitochondrial Iso 1	28950	9.1377	949.148	7	15	28.8462	2.3258	13	7.1492	0.0182755	51.3015	1.4949
NX_Q96FX8-1	PERP p53 apoptosis effector related to PMP-22 Iso 1	21371	6.7793	947.104	6	16	28.4974	9.3132	21	10.8471	0.0144469	79.2724	1.7451
NX_P14314-1	PRKCSH Glucosidase 2 subunit beta Iso 1	59387	4.1309	941.686	12	25	24.8106	7.7121	47	8.2421	0.0179087	0	0
NX_Q6DD88-1	ATL3 Atlastin-3 Iso 1	60503	5.2998	935.636	17	33	33.8262	6.1746	60	8.3059	0.0162721	147.749	9.0124
NX_Q12907-1	LMAN2 Vesicular integral-membrane protein VIP36 Iso 1	40203	6.4893	915.588	11	26	33.7079	6.8186	43	7.301	0.0193118	104.905	4.2561
NX_P16520-2	GNB3 Guanine nucleotide-binding protein G(I)/G(S)/G(T) subunit beta-3 Iso 2	32611	5.9604	908.879	8	17	25.9259	4.1835	24	7.5978	0.0190233	7.9676	0.2659
NX_P46778-1	RPL21 60S ribosomal protein L21 Iso 1	18553	10.9102	903.74	4	9	21.875	9.8369	9	5.5688	0.0121164	406.084	7.5621
NX_P55084-1	HADHB Trifunctional enzyme subunit beta_ mitochondrial Iso 1	51261	9.75	884.453	11	22	29.3249	6.9434	67	7.4314	0.0182168	226.815	11.6991
NX_Q02543-1	RPL18A 60S ribosomal protein L18a Iso 1	20748	11.105	881.737	4	11	25	6.6263	21	6.5949	0.0117707	144.152	3.034
NX_P13073-1	COX4I1 Cytochrome c oxidase subunit 4 isoform 1_ mitochondrial Iso 1	19564	9.9155	881.161	10	10	41.4201	7.4942	40	8.3776	0.0214823	91.0383	1.7874
NX_Q9NS69-1	TOMM22 Mitochondrial import receptor subunit TOM22 homolog Iso 1	15511	4.0649	875.531	3	8	24.6479	4.7886	22	6.314	0.0225193	225.252	3.4963
NX_Q9Y4W6-1	AFG3L2 AFG3-like protein 2 Iso 1	88528	8.8623	872.207	16	42	22.3338	6.5515	78	7.4095	0.0203315	299.344	26.6536
NX_P61619-1	SEC61A1 Protein transport protein Sec61 subunit alpha isoform 1 Iso 1	52230	8.0493	870.053	12	32	24.1597	6.4	43	9.0262	0.0176164	115.238	6.0755
NX_Q29718-1	HLA-B HLA class I histocompatibility antigen_ B-82 alpha chain Iso 1	40396	5.5854	863.958	9	23	32.5967	8.2145	61	8.6093	0.0136476	34.1253	1.3891
NX_Q99798-1	ACO2 Aconitate hydratase_ mitochondrial Iso 1	85371	7.3286	845.863	13	40	22.0513	5.9044	79	6.4299	0.0156754	322.17	27.7604
NX_Q9NSE4-1	IARS2 Isoleucine--tRNA ligase_ mitochondrial Iso 1	113719	6.7852	842.886	20	58	22.0356	2.5502	96	5.6331	0.0160489	250.149	28.7075
NX_Q9H0C2-1	SLC25A31 ADP/ATP translocase 4 Iso 1	34999	10.2378	832.716	7	19	22.5397	11.2538	22	6.7408	0.0153311	10.3154	0.3642
NX_Q8TCS8-1	PNPT1 Polyribonucleotide nucleotidyltransferase 1_ mitochondrial Iso 1	85896	7.6831	827.436	14	33	16.6028	4.1682	74	6.5761	0.0157702	285.406	24.7099
NX_P36873-1	PPP1CC Serine/threonine-protein phosphatase PP1-gamma catalytic subunit Iso 1	36959	6.1011	823.799	9	18	28.483	7.0785	30	7.5265	0.0160241	0	0
NX_P35240-7	NF2 Merlin Iso 7	30434	6.1157	820.506	10	21	37.8378	8.1453	24	11.7584	0.0155686	13.669	0.4186
NX_P48735-1	IDH2 Isocitrate dehydrogenase [NADP]_ mitochondrial Iso 1	50876	8.855	816.198	15	25	40.4867	6.2558	66	9.3111	0.0174736	369.292	18.9689
NX_P62861-1	FAU 40S ribosomal protein S30 Iso 1	6643	12.5552	814.231	1	3	11.8644	0.6741	5	1.9979	0.00911203	153.81	1.0225
NX_P06733-2	ENO1 Alpha-enolase MBP-1	36904	5.8696	814.127	9	19	33.1378	8.5349	33	9.2435	0.0247116	42.876	1.598
NX_Q96I99-1	SUCLG2 Succinate--CoA ligase [GDP-forming] subunit beta_ mitochondrial Iso 1	46481	6.0615	808.74	6	23	18.75	11.2369	33	9.6138	0.0135015	121.688	5.7014
NX_Q9NRX2-1	MRPL17 39S ribosomal protein L17_ mitochondrial Iso 1	20037	10.4429	808.486	9	11	53.1429	7.5841	30	10.4728	0.0168915	61.0631	1.2278
NX_P60953-2	CDC42 Cell division control protein 42 homolog Iso 2	21245	6.1538	794.786	5	12	24.0838	7.7477	32	6.1542	0.0221572	13.714	0.2962
NX_Q96BR5-1	COA7 Cytochrome c oxidase assembly factor 7 Iso 1	25692	5.5942	788.875	8	16	35.9307	3.1025	22	3.5663	0.0151471	73.7497	1.9507
NX_Q16698-1	DECR1 2_4-dienoyl-CoA reductase_ mitochondrial Iso 1	36044	9.6606	788.779	8	20	29.8507	7.479	35	9.8174	0.0187451	126.89	4.6128
NX_P0DPH7-2	TUBA3C Tubulin alpha-3C chain Iso 2	46082	4.8296	784.708	9	26	32.0574	10.1886	40	6.957	0.0112965	10.6632	0.499
NX_P36578-1	RPL4 60S ribosomal protein L4 Iso 1	47667	11.4961	782.261	8	19	17.7986	9.1511	44	8.0035	0.0129417	280.516	13.4599
NX_O00116-1	AGPS Alkyldihydroxyacetonephosphate synthase_ peroxisomal Iso 1	72865	6.9976	779.672	12	37	17.3252	9.0349	52	7.4562	0.0147897	118.624	8.7438
NX_Q9H2D1-1	SLC25A32 Mitochondrial folate transporter/carrier Iso 1	35384	9.668	777.515	9	26	30.4762	10.486	27	9.4415	0.014232	56.9669	2.03
NX_P31930-1	UQCRC1 Cytochrome b-c1 complex subunit 1_ mitochondrial Iso 1	52612	5.9092	772.126	17	27	26.4583	4.9909	82	7.8703	0.0184086	410.648	21.8999
NX_Q9BUF5-1	TUBB6 Tubulin beta-6 chain Iso 1	49825	4.5791	771.997	9	26	28.2511	3.6199	52	10.2249	0.0194462	41.691	2.0976
NX_Q6NVY1-1	HIBCH 3-hydroxyisobutyryl-CoA hydrolase_ mitochondrial Iso 1	43454	8.2471	770.249	7	25	22.7979	6.2464	26	8.6676	0.0182056	66.8365	2.9291
NX_Q9BVA1-1	TUBB2B Tubulin beta-2B chain Iso 1	49920	4.5908	770.183	9	26	25.8427	6.3384	43	10.1044	0.0209086	0.9577	0.0483
NX_P04181-1	OAT Ornithine aminotransferase_ mitochondrial Iso 1	48504	6.6123	753.495	6	17	16.1731	12.3968	26	11.4007	0.0239461	104.743	5.1195
NX_Q5JRX3-1	PITRM1 Presequence protease_ mitochondrial Iso 1	117338	6.4497	752.411	26	61	28.6403	8.8128	85	9.3462	0.0182308	178.931	21.1925
NX_Q96KF7-1	SMIM8 Small integral membrane protein 8 Iso 1	11051	9.668	746.991	3	10	36.0825	10.8388	10	6.6254	0.0125063	31.8985	0.3546
NX_Q8IVT2-1	MISP Mitotic interactor and substrate of PLK1 Iso 1	75311	6.3589	745.359	9	25	18.8513	4.1466	54	6.3235	0.0184126	175.613	13.2636
NX_Q9H857-1	NT5DC2 5&apos;-nucleotidase domain-containing protein 2 Iso 1	60679	6.3032	744.552	19	39	39.4231	8.2213	68	10.0049	0.0145616	140.249	8.5637
NX_P49748-1	ACADVL Very long-chain specific acyl-CoA dehydrogenase_ mitochondrial Iso 1	70345	8.9912	739.292	16	37	26.7176	3.2606	86	7.6424	0.0186411	0	0
NX_P49419-1	ALDH7A1 Alpha-aminoadipic semialdehyde dehydrogenase Iso 1	58450	7.938	737.91	20	32	40.8163	6.8557	57	7.6259	0.0159116	171.834	10.1481
NX_P04075-1	ALDOA Fructose-bisphosphate aldolase A Iso 1	39395	8.0654	730.02	8	16	25.5494	7.2797	44	9.4183	0.0202818	354.693	14.1438
NX_Q9H2H9-1	SLC38A1 Sodium-coupled neutral amino acid transporter 1 Iso 1	54012	6.6372	719.039	12	34	21.1499	3.092	25	8.458	0.0121896	120.998	6.6155
NX_Q9HBL7-1	PLGRKT Plasminogen receptor (KT) Iso 1	17189	9.9932	718.123	1	6	8.8435	1.1159	10	6.1552	0.00912762	450.983	7.7575
NX_Q9UJS0-1	SLC25A13 Calcium-binding mitochondrial carrier protein Aralar2 Iso 1	74128	8.77	712.7	29	41	34.2222	5.71	97	8.87	0.0195538	159.624	11.9039
NX_P11310-1	ACADM Medium-chain specific acyl-CoA dehydrogenase_ mitochondrial Iso 1	46558	8.4097	710.567	13	26	37.0546	6.8949	45	10.599	0.0155271	180.415	8.4876
NX_Q9Y6J8-1	STYXL1 Serine/threonine/tyrosine-interacting-like protein 1 Iso 1	35795	5.6909	709.288	6	20	26.1981	9.1705	11	9.9866	0.0176415	88.1628	3.2031
NX_Q15417-1	CNN3 Calponin-3 Iso 1	36390	5.6221	702.987	7	21	17.9331	5.3647	27	9.3467	0.0233967	96.317	3.5237
NX_Q9GZT3-1	SLIRP SRA stem-loop-interacting RNA-binding protein_ mitochondrial Iso 1	12341	10.752	700.828	3	8	18.3486	3.3082	15	6.6412	0.0168365	0	0
NX_Q9NVI7-1	ATAD3A ATPase family AAA domain-containing protein 3A Iso 1	71324	9.2871	700.81	7	23	15.142	6.2871	24	7.7957	0.0141649	0	0
NX_P08238-1	HSP90AB1 Heat shock protein HSP 90-beta Iso 1	83212	4.7739	694.9	11	37	16.5746	7.6395	58	8.1356	0.0130676	100.278	8.3839
NX_O75369-4	FLNB Filamin-B Iso 4	230641	5.1914	693.947	49	123	25.5814	5.3147	223	8.3208	0.0167642	229.895	53.4767
NX_Q96IR7-1	HPDL 4-hydroxyphenylpyruvate dioxygenase-like protein Iso 1	39361	6.6006	691.851	9	21	29.9191	2.2672	36	5.9583	0.023544	120.195	4.7751
NX_O43837-1	IDH3B Isocitrate dehydrogenase [NAD] subunit beta_ mitochondrial B	42156	8.5854	670.967	7	21	15.8442	5.8596	20	7.6287	0.0168376	35.8946	1.5244
NX_P62937-1	PPIA Peptidyl-prolyl cis-trans isomerase A Iso 1	18000	7.853	667.559	6	13	35.7576	5.0338	32	7.8355	0.0182774	120	2.1889
NX_Q9Y305-1	ACOT9 Acyl-coenzyme A thioesterase 9_ mitochondrial Iso 1	49869	8.7349	665.164	16	31	46.4692	8.155	49	8.9142	0.0189819	162.915	8.1948
NX_Q9Y5J7-1	TIMM9 Mitochondrial import inner membrane translocase subunit Tim9 Iso 1	10371	7.0166	662.261	2	7	22.4719	2.7067	14	9.6843	0.0238415	59.6153	0.6323
NX_P08559-1	PDHA1 Pyruvate dehydrogenase E1 component subunit alpha_ somatic form_ mitochondrial Iso 1	43267	7.9995	654.628	11	22	29.4872	5.6848	78	6.9524	0.0172672	135.613	5.9643
NX_P0C7P4-1	UQCRFS1P1 Putative cytochrome b-c1 complex subunit Rieske-like protein 1 Iso 1	30796	9.0879	651.113	5	14	25.4417	0.9544	34	6.2592	0.0125345	77.4052	2.4073
NX_Q15019-1	SEPT2 Septin-2 Iso 1	41461	6.1392	650.79	4	16	16.6205	12.3332	18	8.9235	0.014673	48.0382	2.0039
NX_O00217-1	NDUFS8 NADH dehydrogenase [ubiquinone] iron-sulfur protein 8_ mitochondrial Iso 1	23689	5.9473	650.122	6	12	30	6.7517	32	9.9401	0.0177938	65.8383	1.5945
NX_Q12931-1	TRAP1 Heat shock protein 75 kDa_ mitochondrial Iso 1	80059	8.2852	648.378	11	34	16.6193	8.7177	59	8.3786	0.0164703	0	0
NX_Q9BY67-1	CADM1 Cell adhesion molecule 1 Iso 1	48478	4.7593	647.245	2	18	10.8597	1.6416	12	9.4839	0.00886731	0	0
NX_P39656-1	DDOST Dolichyl-diphosphooligosaccharide--protein glycosyltransferase 48 kDa subunit Iso 1	50769	6.0806	645.724	14	28	25.8772	7.4679	39	9.1105	0.0143972	0	0
NX_P49406-1	MRPL19 39S ribosomal protein L19_ mitochondrial Iso 1	33513	9.8643	643.777	7	19	23.2877	2.6892	29	9.0457	0.0170014	84.0059	2.8411
NX_P12694-1	BCKDHA 2-oxoisovalerate dehydrogenase subunit alpha_ mitochondrial Iso 1	50439	8.3115	641.705	10	33	26.0674	8.5121	33	8.0003	0.020895	78.6125	3.9901
NX_Q8TF47-1	ZFP90 Zinc finger protein 90 homolog Iso 1	72985	7.9102	641.339	5	44	11.1635	12.0939	16	7.914	0.0174029	211.611	15.8162
NX_Q9NP92-1	MRPS30 39S ribosomal protein S30_ mitochondrial Iso 1	50332	7.8955	637.277	9	25	21.6401	5.4748	29	7.4162	0.0149957	58.2754	2.9716
NX_Q9NX18-1	SDHAF2 Succinate dehydrogenase assembly factor 2_ mitochondrial Iso 1	19587	6.3882	636.891	2	11	10.8434	0.9579	11	4.9028	0.0305547	40.282	0.7918
NX_P00558-1	PGK1 Phosphoglycerate kinase 1 Iso 1	44586	8.1475	633.367	7	21	18.4652	6.3881	16	7.1501	0.016377	0	0
NX_Q13423-1	NNT NAD(P) transhydrogenase_ mitochondrial Iso 1	113822	8.0566	631.146	15	52	14.825	3.4165	80	8.0675	0.0152352	400.747	45.9405
NX_Q14847-1	LASP1 LIM and SH3 domain protein 1 Iso 1	29698	6.6694	628.963	3	14	20.6897	10.0903	5	9.4621	0.0102494	31.5376	0.9498
NX_P05496-1	ATP5MC1 ATP synthase F(0) complex subunit C1_ mitochondrial Iso 1	14267	10.0386	626.92	2	11	20.5882	0.706	14	7.3285	0.0218704	78.2438	1.1305
NX_P19404-1	NDUFV2 NADH dehydrogenase [ubiquinone] flavoprotein 2_ mitochondrial Iso 1	27374	8.1035	623.176	1	11	5.6225	0.2656	7	3.2507	0.012616	113.289	3.1355
NX_Q96HS1-1	PGAM5 Serine/threonine-protein phosphatase PGAM5_ mitochondrial Iso 1	31984	8.8813	615.763	8	15	22.1453	3.1172	19	5.6123	0.0185299	75.4516	2.432
NX_Q9Y6C9-1	MTCH2 Mitochondrial carrier homolog 2 Iso 1	33308	7.8926	614.084	11	21	46.2046	2.473	41	6.864	0.0147238	250.275	8.4989
NX_P42126-1	ECI1 Enoyl-CoA delta isomerase 1_ mitochondrial Iso 1	32795	8.6821	612.311	3	15	7.2848	0.3295	11	5.6563	0.0170409	76.2744	2.5248
NX_P05091-1	ALDH2 Aldehyde dehydrogenase_ mitochondrial Iso 1	56345	6.6694	604.188	11	32	25.7253	3.1837	41	7.5287	0.014845	102.612	5.8381
NX_P46777-1	RPL5 60S ribosomal protein L5 Iso 1	34340	10.0151	602.654	7	21	38.3838	5.5909	27	10.1198	0.0132915	258.868	8.9545
NX_Q9H845-1	ACAD9 Acyl-CoA dehydrogenase family member 9_ mitochondrial Iso 1	68716	7.8882	599.219	18	35	26.8921	6.9644	62	7.9728	0.0150654	155.116	10.7632
NX_O94822-1	LTN1 E3 ubiquitin-protein ligase listerin Iso 1	200422	5.833	597.16	23	103	13.7033	8.9658	40	10.3321	0.0198929	96.0292	19.5163
NX_P82933-1	MRPS9 28S ribosomal protein S9_ mitochondrial Iso 1	45805	9.8394	597.086	7	25	19.4444	5.7421	35	7.5395	0.0153967	215.795	9.9402
NX_Q9Y2C4-1	EXOG Nuclease EXOG_ mitochondrial Iso 1	41058	8.3555	594.796	3	24	11.413	9.525	8	13.0288	0.0102066	0	0
NX_Q96I59-1	NARS2 Probable asparagine--tRNA ligase_ mitochondrial Iso 1	54055	6.835	593.157	6	27	16.3522	10.9311	11	5.2177	0.0124916	21.0566	1.1498
NX_O75964-1	ATP5MG ATP synthase subunit g_ mitochondrial Iso 1	11421	9.9844	589.816	5	5	41.7476	4.1905	21	4.7565	0.0200763	105.92	1.2105
NX_Q53SF7-5	COBLL1 Cordon-bleu protein-like 1 Iso 5	11509	7.5879	585.975	2	5	17.9245	2.317	5	10.1072	0.00292029	75.5353	0.8699
NX_Q96A35-1	MRPL24 39S ribosomal protein L24_ mitochondrial Iso 1	24898	9.5991	585.01	3	11	20.3704	8.3287	22	4.3002	0.0122427	151.891	3.8017
NX_Q86Z02-4	HIPK1 Homeodomain-interacting protein kinase 1 Iso 4	87248	8.6221	584.026	8	28	9.1912	6.2815	18	9.7983	0.0200836	142.11	12.4875
NX_Q8N5N7-1	MRPL50 39S ribosomal protein L50_ mitochondrial Iso 1	18313	7.9951	582.771	5	10	29.1139	5.6164	9	7.9383	0.0172879	41.55	0.7685
NX_P00966-1	ASS1 Argininosuccinate synthase Iso 1	46501	8.0566	581.93	14	29	32.767	6.9705	47	9.3367	0.0214593	221.993	10.3927
NX_P00338-1	LDHA L-lactate dehydrogenase A chain Iso 1	36665	8.3657	568.843	7	16	19.8795	3.0919	19	8.5722	0.0196464	138.576	5.1237
NX_O43169-1	CYB5B Cytochrome b5 type B Iso 1	16321	4.6875	568.396	7	9	24.6575	3.4415	11	4.0707	0.0185108	62.9107	1.0346
NX_Q2PZI1-1	DPY19L1 Probable C-mannosyltransferase DPY19L1 Iso 1	77267	9.0615	567.947	9	50	14.6667	9.9586	13	9.9106	0.0100259	70.1448	5.4875
NX_P83731-1	RPL24 60S ribosomal protein L24 Iso 1	17767	11.6851	559.893	3	7	20.3822	13.4596	14	9.1491	0.0150683	159.118	2.8471
NX_Q9Y399-1	MRPS2 28S ribosomal protein S2_ mitochondrial Iso 1	33228	9.5112	556.746	6	18	31.0811	8.5343	18	8.3852	0.0132007	37.3312	1.2519
NX_Q9H7Z7-1	PTGES2 Prostaglandin E synthase 2 Iso 1	41916	9.4072	554.186	14	24	39.7878	5.4574	55	9.7871	0.0185042	166.993	7.0328
NX_P62913-1	RPL11 60S ribosomal protein L11 Iso 1	20239	9.9551	553.423	6	10	17.9775	3.404	19	4.2504	0.0165853	0	0
NX_P20339-1	RAB5A Ras-related protein Rab-5A Iso 1	23643	8.2515	553.149	6	15	26.5116	2.9652	32	7.2042	0.0167992	83.9475	2.0052
NX_O75323-1	NIPSNAP2 Protein NipSnap homolog 2 Iso 1	33721	9.6211	552.099	7	18	28.3217	10.5763	29	8.1171	0.0181557	156.793	5.3264
NX_Q7L0Y3-1	TRMT10C tRNA methyltransferase 10 homolog C Iso 1	47316	9.7251	551.581	6	21	16.3772	2.8099	20	8.0413	0.02307	89.1048	4.2443
NX_Q96CB9-1	NSUN4 5-methylcytosine rRNA methyltransferase NSUN4 Iso 1	43061	8.124	550.119	6	19	23.4375	11.7367	19	8.193	0.0196208	0	0
NX_Q13740-1	ALCAM CD166 antigen Iso 1	65061	5.8477	548.589	11	31	16.9811	7.1662	35	7.9363	0.0207144	0	0
NX_Q9NVA2-1	SEPT11 Septin-11 Iso 1	49367	6.3633	543.521	5	24	12.8205	10.352	23	7.8877	0.0097719	105.917	5.2623
NX_P04843-1	RPN1 Dolichyl-diphosphooligosaccharide--protein glycosyltransferase subunit 1 Iso 1	68526	5.9268	542.402	12	26	18.4514	5.8237	68	9.2724	0.0213371	167.326	11.4926
NX_P13747-1	HLA-E HLA class I histocompatibility antigen_ alpha chain E Iso 1	40032	5.4404	541.494	6	22	16.4804	11.4752	21	7.6672	0.0152124	169.208	6.8167
NX_O43795-1	MYO1B Unconventional myosin-Ib Iso 1	131901	9.6753	540.338	27	67	22.7113	7.0988	113	8.35	0.0147933	0	0
NX_O75439-1	PMPCB Mitochondrial-processing peptidase subunit beta Iso 1	54331	6.3809	538.354	7	23	20.0409	6.9051	18	8.8995	0.00948543	175.649	9.6796
NX_P05026-1	ATP1B1 Sodium/potassium-transporting ATPase subunit beta-1 Iso 1	35038	8.6484	536.042	13	23	29.0429	5.7935	24	9.2417	0.0147497	0	0
NX_Q99732-1	LITAF Lipopolysaccharide-induced tumor necrosis factor-alpha factor Iso 1	17095	6.0132	535.879	4	12	25.4658	8.7205	7	10.8763	0.0130862	36.2487	0.6428
NX_Q5T9A4-1	ATAD3B ATPase family AAA domain-containing protein 3B Iso 1	72527	9.4849	535.401	5	26	7.8704	11.3517	18	9.1899	0.017387	6.6839	0.4889
NX_Q9BWH2-1	FUNDC2 FUN14 domain-containing protein 2 Iso 1	20662	10.1704	533.714	6	13	29.6296	7.2753	19	7.7421	0.0188613	73.9475	1.5331
NX_Q68DA7-1	FMN1 Formin-1 Iso 1	157479	8.4639	533.585	6	44	5.3559	11.4486	9	12.6874	0.0132766	5.9063	0.9385
NX_Q9Y2R9-1	MRPS7 28S ribosomal protein S7_ mitochondrial Iso 1	28115	10.3813	529.254	5	13	22.314	11.2811	19	7.3958	0.011455	65.8877	1.8612
NX_Q86VL8-1	SLC47A2 Multidrug and toxin extrusion protein 2 Iso 1	65042	8.1929	529.145	8	35	11.4618	4.4392	18	7.4971	0.0186102	150.802	9.9525
NX_Q92599-2	SEPT8 Septin-8 Iso 2	49783	5.7056	527.219	7	25	16.0839	10.111	24	9.2322	0.00998217	5.3507	0.2681
NX_Q9HBH0-2	RHOF Rho-related GTP-binding protein RhoF Iso 2	18856	7.0986	525.748	3	12	18.8235	3.75	23	7.6584	0.0257957	12.6933	0.2424
NX_P06756-1	ITGAV Integrin alpha-V Iso 1	115964	5.3115	522.916	27	60	31.4886	9.1142	68	7.4289	0.0195107	0	0
NX_Q8N983-4	MRPL43 39S ribosomal protein L43_ mitochondrial Iso 4	17842	10.1982	522.142	6	12	39.6226	3.6861	17	10.4941	0.0222956	42.3896	0.764
NX_P24539-1	ATP5PB ATP synthase F(0) complex subunit B1_ mitochondrial Iso 1	28890	9.6563	521.569	6	16	10.1563	1.7928	26	5.8929	0.0164693	203.194	5.8857
NX_Q9NNW7-1	TXNRD2 Thioredoxin reductase 2_ mitochondrial Iso 1	56320	7.2334	519.266	10	27	22.9008	6.006	26	9.2197	0.0153939	79.9749	4.5618
NX_O60568-1	PLOD3 Multifunctional procollagen lysine hydroxylase and glycosyltransferase LH3 Iso 1	84731	5.6235	510.632	14	49	20.3252	3.5937	36	8.6605	0.0150259	204.25	17.4339
NX_Q16181-1	SEPT7 Septin-7 Iso 1	50648	8.8887	509.94	1	20	2.9748	0.1588	10	3.2004	0.0122362	0	0
NX_Q9P0V9-1	SEPT10 Septin-10 Iso 1	52559	6.3486	509.808	5	25	13.4361	11.226	19	8.0301	0.0139674	1.8312	0.0971
NX_P31639-1	SLC5A2 Sodium/glucose cotransporter 2 Iso 1	72848	7.2627	509.044	12	39	18.6012	13.4121	25	11.2096	0.0154059	20.5426	1.5198
NX_Q9HB71-1	CACYBP Calcyclin-binding protein Iso 1	26193	8.5825	504.951	2	9	14.0351	1.1893	11	5.593	0.00950008	0	0
NX_O75306-1	NDUFS2 NADH dehydrogenase [ubiquinone] iron-sulfur protein 2_ mitochondrial Iso 1	52511	7.3008	498.629	8	25	17.9266	7.3591	44	9.9704	0.0158233	0	0
NX_Q9BYC9-1	MRPL20 39S ribosomal protein L20_ mitochondrial Iso 1	17431	11.2588	498.383	4	11	34.8993	9.5892	15	10.6715	0.0288993	207.969	3.6631
NX_P30086-1	PEBP1 Phosphatidylethanolamine-binding protein 1 Iso 1	21043	7.3901	496.496	7	11	29.4118	8.8206	23	9.8505	0.0230039	58.1787	1.2317
NX_P82930-1	MRPS34 28S ribosomal protein S34_ mitochondrial Iso 1	25634	10.3066	495.322	4	13	21.1009	5.3422	22	6.77	0.0105454	324.598	8.3446
NX_P26440-1	IVD Isovaleryl-CoA dehydrogenase_ mitochondrial Iso 1	46620	8.001	494.31	12	28	35.9155	7.0083	30	6.9152	0.0219717	0	0
NX_P11055-1	MYH3 Myosin-3 Iso 1	223765	5.4946	493.769	14	67	7.8351	10.9512	25	10.1786	0.0177061	21.794	4.9034
NX_Q16762-1	TST Thiosulfate sulfurtransferase Iso 1	33407	6.8687	492.761	13	21	54.8822	7.1723	35	9.8688	0.0226554	32.6347	1.0984
NX_O94805-1	ACTL6B Actin-like protein 6B Iso 1	46847	5.3613	492.339	8	26	15.0235	12.7148	24	6.7183	0.0152846	12.1357	0.5744
NX_P04040-1	CAT Catalase Iso 1	59718	6.9727	489.329	13	37	27.3245	6.6898	57	8.1184	0.017811	79.9547	4.796
NX_Q9Y623-1	MYH4 Myosin-4 Iso 1	222931	5.5298	487.151	15	63	10.3662	9.184	22	12.664	0.0172879	18.678	4.1846
NX_Q9BYD3-1	MRPL4 39S ribosomal protein L4_ mitochondrial Iso 1	34897	10.0107	486.474	10	14	25.7235	6.8946	29	7.4011	0.0125874	84.5702	2.958
NX_Q8WWZ7-1	ABCA5 ATP-binding cassette sub-family A member 5 Iso 1	186386	6.501	486.458	25	89	16.5652	7.6788	46	11.8254	0.0186549	82.3557	15.4821
NX_Q9UBS4-1	DNAJB11 DnaJ homolog subfamily B member 11 Iso 1	40488	5.7466	485.398	3	21	10.0559	2.3587	13	5.6041	0.0106529	154.066	6.2858
NX_Q8IV76-1	PASD1 Circadian clock protein PASD1 Iso 1	87373	4.7754	480.907	8	31	13.7128	10.6758	13	11.1295	0.0104082	56.6971	5.0087
NX_Q96C36-1	PYCR2 Pyrroline-5-carboxylate reductase 2 Iso 1	33615	7.689	475.365	4	9	15	5.4898	9	7.0846	0.0155643	47.0951	1.6003
NX_Q9ULB1-1	NRXN1 Neurexin-1 1a	161779	5.5078	473.729	13	76	10.0203	9.7453	29	10.6289	0.0176012	11.9829	1.9672
NX_O94813-3	SLIT2 Slit homolog 2 protein Iso 3	168781	6.687	473.39	11	84	10.3879	9.1853	20	11.4847	0.0150412	8.8421	1.5468
NX_A6NIZ1-1	- Ras-related protein Rap-1b-like protein Iso 1	20911	5.1709	471.52	4	9	23.3696	1.1229	43	6.9206	0.0140274	0	0
NX_Q9UKX3-1	MYH13 Myosin-13 Iso 1	223464	5.3906	470.175	11	60	6.8627	8.1679	19	9.7187	0.0161384	1.3965	0.3139
NX_O95139-1	NDUFB6 NADH dehydrogenase [ubiquinone] 1 beta subcomplex subunit 6 Iso 1	15479	9.9946	467.816	5	7	33.5938	4.7381	14	10.6519	0.0123937	0	0
NX_Q9HDC9-1	APMAP Adipocyte plasma membrane-associated protein Iso 1	46450	5.7466	466.794	10	23	29.0865	8.6093	31	10.5771	0.018295	26.6928	1.2453
NX_Q9NR12-1	PDLIM7 PDZ and LIM domain protein 7 Iso 1	49812	8.3423	465.839	11	22	23.1947	8.9275	35	10.2345	0.0182252	0	0
NX_Q9Y2K3-1	MYH15 Myosin-15 Iso 1	224477	5.543	465.751	14	64	6.5262	11.8831	31	11.5763	0.0232887	22.0345	4.9808
NX_P15151-1	PVR Poliovirus receptor Alpha	45273	6.0615	465.678	3	24	10.7914	6.7836	10	6.7119	0.0156517	0	0
NX_Q9P253-1	VPS18 Vacuolar protein sorting-associated protein 18 homolog Iso 1	110115	5.6572	464.679	14	61	16.7523	8.9749	21	10.2283	0.0147499	20.9082	2.3324
NX_P36957-1	DLST Dihydrolipoyllysine-residue succinyltransferase component of 2-oxoglutarate dehydrogenase complex_ mitochondrial Iso 1	48724	9.2769	464.471	6	18	15.2318	8.5606	28	6.4969	0.0179395	236.056	11.5898
NX_Q3SXM5-1	HSDL1 Inactive hydroxysteroid dehydrogenase-like protein 1 Iso 1	36978	8.8315	464.103	8	25	19.697	5.2544	13	7.8869	0.0103877	0	0
NX_Q9NQR4-1	NIT2 Omega-amidase NIT2 Iso 1	30588	6.9858	463.547	7	20	33.3333	10.0016	16	5.3243	0.016934	54.9188	1.7029
NX_Q8TCU5-1	GRIN3A Glutamate receptor ionotropic_ NMDA 3A Iso 1	125385	7.2949	461.519	10	56	8.1614	10.2347	18	9.48	0.0205216	25.1195	3.1803
NX_P46779-1	RPL28 60S ribosomal protein L28 Iso 1	15737	12.4175	459.68	1	8	6.5693	3.9479	6	3.1723	0.0158079	0	0
NX_Q9Y2B0-1	CNPY2 Protein canopy homolog 2 Iso 1	20639	4.6187	458.017	3	10	28.5714	5.9181	8	8.6714	0.0184308	30.5597	0.6416
NX_P13533-1	MYH6 Myosin-6 Iso 1	223594	5.439	455.454	7	63	4.1774	9.0034	12	11.0143	0.011873	7.2861	1.636
NX_Q96KG7-2	MEGF10 Multiple epidermal growth factor-like domains protein 10 Iso 2	60754	6.0439	452.648	4	30	7.231	8.3327	8	11.9748	0.0166317	1.7942	0.1187
NX_Q9BQ95-1	ECSIT Evolutionarily conserved signaling intermediate in Toll pathway_ mitochondrial Iso 1	49116	5.855	450.649	2	22	7.1926	2.6447	10	7.0125	0.011042	69.6546	3.4472
NX_Q9Y512-1	SAMM50 Sorting and assembly machinery component 50 homolog Iso 1	51943	6.4585	449.722	15	29	29.6375	6.2805	43	9.9184	0.0157914	76.2092	3.9915
NX_Q9BPW8-1	NIPSNAP1 Protein NipSnap homolog 1 Iso 1	33288	9.5581	448.809	8	17	33.8028	7.5893	32	9.1492	0.0132501	77.0006	2.5781
NX_Q7Z2Z2-2	EFL1 Elongation factor-like GTPase 1 Iso 2	119811	5.4302	448.159	7	46	7.7643	8.0953	22	7.3847	0.00965422	4.8741	0.5905
NX_Q9Y2R5-1	MRPS17 28S ribosomal protein S17_ mitochondrial Iso 1	14492	10.2451	448.008	3	7	23.8462	12.9908	12	8.2547	0.00800902	93.4258	1.3655
NX_P50914-1	RPL14 60S ribosomal protein L14 Iso 1	23417	11.4053	438.211	6	6	17.2093	3.0718	27	9.6204	0.0139478	146.267	3.444
NX_O60888-1	CUTA Protein CutA B	19104	5.2529	437.924	3	9	31.2849	4.9072	10	9.3287	0.0183546	0	0
NX_Q16795-1	NDUFA9 NADH dehydrogenase [ubiquinone] 1 alpha subcomplex subunit 9_ mitochondrial Iso 1	42482	10.1558	432.669	5	18	18.3024	7.0554	15	3.5473	0.0169796	78.5001	3.3504
NX_Q8NBS9-1	TXNDC5 Thioredoxin domain-containing protein 5 Iso 1	47598	5.562	429.3	6	26	10.6481	7.0169	24	5.6751	0.0118029	47.2075	2.2807
NX_Q14108-1	SCARB2 Lysosome membrane protein 2 Iso 1	54255	4.8179	428.534	4	30	10.8787	5.434	12	12.5726	0.014317	35.3011	1.9326
NX_P60033-1	CD81 CD81 antigen Iso 1	25792	4.9131	427.88	5	15	20.7627	6.5832	22	9.8393	0.0154159	50.0043	1.3248
NX_Q8NH90-1	OR5AK2 Olfactory receptor 5AK2 Iso 1	34603	8.0537	427.007	9	23	27.5081	9.897	21	10.5261	0.0207091	108.648	3.8303
NX_P13637-1	ATP1A3 Sodium/potassium-transporting ATPase subunit alpha-3 Iso 1	111677	5.0552	426.921	16	41	16.6831	9.1404	58	10.5676	0.0208444	39.1972	4.4361
NX_Q7Z408-2	CSMD2 CUB and sushi domain-containing protein 2 Iso 2	126087	4.9321	424.161	18	78	14.4816	13.1354	29	10.113	0.0166212	17.4123	2.2366
NX_Q6YHU6-3	THADA Thyroid adenoma-associated protein Iso 3	211042	5.6748	423.663	19	98	13.8371	8.893	34	12.8776	0.0167405	8.1947	1.7586
NX_P62701-1	RPS4X 40S ribosomal protein S4_ X isoform Iso 1	29579	10.5864	421.806	3	17	11.7871	3.0193	13	6.5036	0.0117347	52.212	1.5573
NX_P09104-2	ENO2 Gamma-enolase Iso 2	42680	4.8047	420.237	5	24	18.1586	6.2129	16	4.6028	0.0113902	82.7087	3.5606
NX_Q9H4I9-1	SMDT1 Essential MCU regulator_ mitochondrial Iso 1	11434	7.7036	414.051	3	9	16.8224	9.8764	9	9.2096	0.0176599	47.8797	0.5478
NX_P54709-1	ATP1B3 Sodium/potassium-transporting ATPase subunit beta-3 Iso 1	31492	8.436	413.868	7	18	24.0143	2.9389	30	6.6203	0.0151098	155.749	4.9614
NX_O75746-1	SLC25A12 Calcium-binding mitochondrial carrier protein Aralar1 Iso 1	74714	8.4551	413.627	13	40	19.174	6.2567	51	8.196	0.0168835	149.851	11.263
NX_P15941-1	MUC1 Mucin-1 Iso 1	122029	7.0093	412.989	4	20	3.3466	3.8256	5	14.6698	0.0124363	0	0
NX_O15498-1	YKT6 Synaptobrevin homolog YKT6 Iso 1	22403	6.5098	412.933	4	9	21.2121	6.2513	16	8.2029	0.0159157	653.832	14.7692
NX_Q15293-1	RCN1 Reticulocalbin-1 Iso 1	38866	4.6729	410.681	10	23	29.003	7.6088	37	9.9302	0.0175986	62.6391	2.436
NX_O00159-1	MYO1C Unconventional myosin-Ic Iso 1	121606	9.6797	407.076	19	61	19.4732	9.1656	65	8.7358	0.0163556	0	0
NX_Q9BRT2-1	UQCC2 Ubiquinol-cytochrome-c reductase complex assembly factor 2 Iso 1	14865	7.2539	406.843	2	10	21.4286	8.9561	6	9.2417	0.017955	16.7805	0.2515
NX_P17152-1	TMEM11 Transmembrane protein 11_ mitochondrial Iso 1	21526	7.0972	405.029	5	11	25.5208	3.0663	15	7.1936	0.0150706	135.917	2.9898
NX_O00180-1	KCNK1 Potassium channel subfamily K member 1 Iso 1	38118	5.9165	404.181	7	23	26.1905	13.432	21	7.6684	0.0171322	82.9144	3.2052
NX_P16435-1	POR NADPH--cytochrome P450 reductase Iso 1	76641	5.2412	402.863	20	45	32.4963	8.5412	69	8.885	0.0193329	63.2731	4.8813
NX_Q96EY1-1	DNAJA3 DnaJ homolog subfamily A member 3_ mitochondrial Iso 1	52455	9.5288	402.412	10	26	20.8333	4.5382	26	9.7622	0.0182945	0	0
NX_Q9NYL9-1	TMOD3 Tropomodulin-3 Iso 1	39570	4.8999	401.603	6	16	22.1591	6.0003	17	8.5089	0.0141974	38.7633	1.5415
NX_P57088-1	TMEM33 Transmembrane protein 33 Iso 1	27959	9.8848	400.119	9	17	25.1012	9.4214	25	10.5005	0.0225454	37.5628	1.0638
NX_P16615-1	ATP2A2 Sarcoplasmic/endoplasmic reticulum calcium ATPase 2 Iso 1	114682	5.0522	397.074	13	51	17.6583	7.8647	65	8.8476	0.0165834	0	0
NX_P31937-1	HIBADH 3-hydroxyisobutyrate dehydrogenase_ mitochondrial Iso 1	35305	8.1475	395.758	6	16	20.5357	10.5555	14	10.7161	0.0157177	46.0722	1.6461
NX_P83859-1	QRFP Orexigenic neuropeptide QRFP Iso 1	14931	10.5469	394.866	2	8	18.3824	11.5648	9	7.8143	0.0145415	88.0369	1.3254
NX_Q96DA6-1	DNAJC19 Mitochondrial import inner membrane translocase subunit TIM14 Iso 1	12490	10.5029	391.7	2	6	25.8621	8.5707	7	10.4751	0.0190934	0	0
NX_P36776-1	LONP1 Lon protease homolog_ mitochondrial Iso 1	106422	5.9619	391.388	15	40	17.8311	9.538	51	8.8699	0.0196575	142.162	15.2117
NX_O15143-1	ARPC1B Actin-related protein 2/3 complex subunit 1B Iso 1	40923	8.2983	386.201	4	24	15.0538	4.4072	11	7.6343	0.0171356	24.4244	1.0197
NX_Q7RTW8-1	OTOA Otoancorin Iso 1	128451	5.4302	384.63	16	68	15.8716	12.7706	28	13.9783	0.017782	29.7056	3.8503
NX_Q9BYC2-1	OXCT2 Succinyl-CoA:3-ketoacid coenzyme A transferase 2_ mitochondrial Iso 1	56103	6.7676	376.13	7	25	18.3752	12.6205	18	11.9749	0.0138708	6.1471	0.349
NX_P22234-1	PAICS Multifunctional protein ADE2 Iso 1	47049	6.9697	375.106	11	27	30.8235	6.6053	26	10.6075	0.0214037	59.2893	2.8353
NX_P17931-1	LGALS3 Galectin-3 Iso 1	26136	8.8755	373.711	3	10	17.6	1.5692	10	9.0884	0.033157	17.5629	0.4603
NX_Q658P3-1	STEAP3 Metalloreductase STEAP3 Iso 1	54565	8.6484	373.679	10	30	22.9508	6.9796	27	10.4601	0.0176085	0	0
NX_P62917-1	RPL8 60S ribosomal protein L8 Iso 1	28007	11.4521	372.096	3	11	19.4553	10.7204	18	7.3638	0.0114691	235.291	6.6476
NX_O43920-1	NDUFS5 NADH dehydrogenase [ubiquinone] iron-sulfur protein 5 Iso 1	12509	9.4775	370.943	3	8	25.4717	3.8192	9	4.6131	0.0188175	13.3239	0.1698
NX_P49207-1	RPL34 60S ribosomal protein L34 Iso 1	13284	11.8813	367.765	2	7	5.9829	1.9398	5	5.4187	0.00688278	72.6391	0.9822
NX_P29992-1	GNA11 Guanine nucleotide-binding protein subunit alpha-11 Iso 1	42096	5.3687	365.416	11	25	29.2479	9.3496	24	7.0752	0.0187638	87.9627	3.7304
NX_Q9UQ80-2	PA2G4 Proliferation-associated protein 2G4 Iso 2	38035	7.3213	364.157	5	18	13.8235	9.5024	12	9.7512	0.012948	54.4186	2.0867
NX_O95169-1	NDUFB8 NADH dehydrogenase [ubiquinone] 1 beta subcomplex subunit 8_ mitochondrial Iso 1	21751	6.334	363.98	5	13	35.4839	5.3046	18	6.9197	0.0127058	0	0
NX_Q8N5J4-1	SPIC Transcription factor Spi-C Iso 1	29161	9.0762	361.663	10	19	38.7097	10.1204	20	10.7354	0.0156577	63.7362	1.878
NX_Q03135-1	CAV1 Caveolin-1 Iso 1	20458	5.5898	361.232	5	13	34.2697	4.8119	21	8.4266	0.012796	159.687	3.2964
NX_O43464-1	HTRA2 Serine protease HTRA2_ mitochondrial Iso 1	48810	10.3257	360.447	4	21	8.7336	3.7211	14	7.1051	0.0191057	0	0
NX_Q14240-1	EIF4A2 Eukaryotic initiation factor 4A-II Iso 1	46372	5.1636	359.086	6	26	19.1646	4.9234	18	7.0553	0.0184546	47.5425	2.2169
NX_P23786-1	CPT2 Carnitine O-palmitoyltransferase 2_ mitochondrial Iso 1	73730	8.1606	358.879	12	42	21.7325	7.6248	33	11.3323	0.0176794	242.384	18.0068
NX_O00482-4	NR5A2 Nuclear receptor subfamily 5 group A member 2 Iso 4	53621	7.9116	358.04	7	23	18.9765	10.4922	13	6.542	0.0224842	30.6091	1.6668
NX_Q9NW81-5	DMAC2 Distal membrane-arm assembly complex protein 2 Iso 5	26314	5.4712	355.331	4	9	18.6957	11.1935	7	3.6233	0.0137428	5.5553	0.1488
NX_P60842-1	EIF4A1 Eukaryotic initiation factor 4A-I Iso 1	46124	5.1548	351.528	3	23	9.1133	3.2442	15	5.1958	0.0169619	53.0191	2.4591
NX_A0A0J9YX75-1	TRBV6-9 T cell receptor beta variable 6-9 Iso 1	12476	7.0942	351.1	3	7	20.1754	4.1242	8	7.2251	0.0181328	212.98	2.7075
NX_P10599-1	TXN Thioredoxin Iso 1	11729	4.6201	350.972	3	8	30.4762	7.7828	7	14.6625	0.0198037	31.3758	0.3772
NX_P04844-1	RPN2 Dolichyl-diphosphooligosaccharide--protein glycosyltransferase subunit 2 Iso 1	69241	5.332	350.284	12	35	20.9192	4.4141	56	8.4947	0.0182604	189.397	13.1438
NX_P33527-1	ABCC1 Multidrug resistance-associated protein 1 Iso 1	171480	6.6958	347.011	22	80	16.8517	7.8565	56	9.6513	0.0176047	0	0
NX_Q13733-1	ATP1A4 Sodium/potassium-transporting ATPase subunit alpha-4 Iso 1	114093	6.2007	333.012	10	43	8.8435	11.3812	34	8.9269	0.0272695	71.8095	8.272
NX_O75151-1	PHF2 Lysine-specific demethylase PHF2 Iso 1	120699	9.5127	331.248	13	44	11.6788	5.0103	21	12.3303	0.0197114	18.7684	2.2849
NX_P60981-1	DSTN Destrin Iso 1	18493	7.8384	328.665	3	9	16.3636	1.5967	9	8.7909	0.0133392	0	0
NX_P62424-1	RPL7A 60S ribosomal protein L7a Iso 1	29977	11.0581	325.487	4	13	23.3083	12.6748	14	6.2684	0.0142886	199.083	6.0057
NX_Q99757-1	TXN2 Thioredoxin_ mitochondrial Iso 1	18371	8.4961	323.574	4	10	26.506	8.2969	19	7.7973	0.0125066	148.367	2.7529
NX_Q6NUK1-1	SLC25A24 Calcium-binding mitochondrial carrier protein SCaMC-1 Iso 1	53320	5.9326	323.407	7	23	17.1908	2.0347	31	6.6597	0.0144048	0	0
NX_P51828-1	ADCY7 Adenylate cyclase type 7 Iso 1	120229	7.9893	323.234	19	57	22.037	9.6945	25	12.3752	0.0179502	11.2359	1.378
NX_P40429-1	RPL13A 60S ribosomal protein L13a Iso 1	23562	11.354	321.986	2	12	8.3744	7.3078	11	3.9592	0.0171906	99.0879	2.3419
NX_Q9HCC0-1	MCCC2 Methylcrotonoyl-CoA carboxylase beta chain_ mitochondrial Iso 1	61294	7.5293	321.951	8	29	23.0906	9.2856	31	7.2865	0.0147844	298.384	18.454
NX_P09496-1	CLTA Clathrin light chain A Brain	27060	4.2349	321.804	4	16	22.5806	9.1723	8	8.0213	0.0139822	0	0
NX_P42765-1	ACAA2 3-ketoacyl-CoA thiolase_ mitochondrial Iso 1	41897	8.0757	321.572	9	19	18.3879	6.3971	27	6.3693	0.0203651	104.478	4.4278
NX_Q9NPR9-1	GPR108 Protein GPR108 Iso 1	60593	8.8125	319.013	8	31	15.6538	13.8105	21	12.215	0.0136812	58.6629	3.5836
NX_Q15005-1	SPCS2 Signal peptidase complex subunit 2 Iso 1	24986	8.625	316.151	6	16	30.0885	8.468	12	10.174	0.0132942	47.0726	1.1904
NX_Q04695-1	KRT17 Keratin_ type I cytoskeletal 17 Iso 1	48076	4.7769	315.903	7	16	10.8796	5.0291	20	8.0677	0.0168439	135.071	6.5362
NX_Q5TF39-1	MFSD4B Sodium-dependent glucose transporter 1 Iso 1	56181	5.1196	315.507	9	32	16.6023	11.0039	21	12.4808	0.0179502	24.7348	1.4004
NX_Q86Y46-1	KRT73 Keratin_ type II cytoskeletal 73 Iso 1	58886	6.9932	312.447	5	24	11.1111	7.9579	17	11.7888	0.0123048	76.9456	4.5778
NX_Q8NBJ7-1	SUMF2 Inactive C-alpha-formylglycine-generating enzyme 2 Iso 1	33821	8.1958	311.869	5	20	20.2658	2.5922	15	9.4689	0.0204653	11.3938	0.3869
NX_P60174-1	TPI1 Triosephosphate isomerase Iso 2	26652	6.5039	309.986	7	15	38.9558	5.8041	26	12.4038	0.0156769	92.6615	2.4977
NX_Q9UPP1-5	PHF8 Histone lysine demethylase PHF8 Iso 5	98228	6.5068	309.759	13	43	12.4146	10.7242	21	12.6081	0.0240754	7.4303	0.7384
NX_P12277-1	CKB Creatine kinase B-type Iso 1	42617	5.2178	309.502	5	18	12.8609	8.4208	17	9.3654	0.0176869	61.8208	2.6539
NX_Q9ULD4-2	BRPF3 Bromodomain and PHD finger-containing protein 3 Iso 2	106119	6.3486	309.256	9	48	11.2299	12.7619	18	13.7722	0.0142346	1.2073	0.1301
NX_Q2WGJ9-1	FER1L6 Fer-1-like protein 6 Iso 1	209174	5.9326	308.366	13	89	10.07	8.9505	26	11.4189	0.0121832	61.5875	12.968
NX_Q96TA2-1	YME1L1 ATP-dependent zinc metalloprotease YME1L1 Iso 1	86401	9.0659	307.646	5	40	11.1255	4.3419	18	9.3984	0.013071	0	0
NX_Q9UHD8-1	SEPT9 Septin-9 Iso 1	65360	9.312	305.236	4	18	7.3379	8.7677	17	12.514	0.0153925	0	0
NX_P13667-1	PDIA4 Protein disulfide-isomerase A4 Iso 1	72887	4.7681	302.623	15	38	26.3566	6.9255	46	7.5683	0.0172643	80.8405	5.9236
NX_O15347-1	HMGB3 High mobility group protein B3 Iso 1	22965	8.6719	302.161	3	14	17.5	9.7414	11	7.6613	0.0134454	44.5749	1.032
NX_Q5VIR6-2	VPS53 Vacuolar protein sorting-associated protein 53 homolog Iso 2	76303	5.6323	300.879	5	27	9.2537	8.0214	11	9.3717	0.0128367	0.9915	0.0765
NX_P46940-1	IQGAP1 Ras GTPase-activating-like protein IQGAP1 Iso 1	189132	6.041	297.12	18	81	13.2167	9.8717	52	10.3662	0.0194667	76.7555	14.5743
NX_P52569-1	SLC7A2 Cationic amino acid transporter 2 Iso 1	71626	7.0137	296.967	9	40	13.9818	8.8747	24	12.392	0.0255532	2.8766	0.2085
NX_P40227-1	CCT6A T-complex protein 1 subunit zeta Iso 1	57987	6.2241	295.568	2	15	4.7081	1.4928	9	7.3116	0.01585	65.5505	3.8334
NX_P27144-1	AK4 Adenylate kinase 4_ mitochondrial Iso 1	25252	8.6865	295.503	4	13	19.7309	4.3901	18	10.6379	0.0203756	56.2677	1.4282
NX_Q8N4H5-1	TOMM5 Mitochondrial import receptor subunit TOM5 homolog Iso 1	6031	10.1792	294.147	1	3	15.6863	0.8036	3	4.8586	0.0119955	85.5212	0.5161
NX_Q9Y676-1	MRPS18B 28S ribosomal protein S18b_ mitochondrial Iso 1	29377	9.6255	289.738	5	13	18.9922	4.0617	13	10.4599	0.0207306	55.437	1.6486
NX_O43707-1	ACTN4 Alpha-actinin-4 Iso 1	104788	5.1211	289.603	11	54	14.8189	8.476	43	9.5582	0.0156484	100.863	10.6219
NX_O94905-1	ERLIN2 Erlin-2 Iso 1	37815	5.3232	289.171	10	23	33.0383	9.5316	25	10.1109	0.0161254	61.0811	2.3252
NX_Q9BQ69-1	MACROD1 O-acetyl-ADP-ribose deacetylase MACROD1 Iso 1	35482	9.8262	288.277	5	17	14.1538	5.652	14	5.5499	0.0160914	93.599	3.3713
NX_P05556-1	ITGB1 Integrin beta-1 Iso 1	88356	5.0977	287.844	11	38	15.1629	9.28	54	8.2443	0.0164385	116.78	10.7114
NX_Q96GC9-1	VMP1 Vacuole membrane protein 1 Iso 1	46207	6.4966	287.394	5	26	16.2562	8.9605	14	6.872	0.0151431	131.735	6.1437
NX_Q8N1N4-1	KRT78 Keratin_ type II cytoskeletal 78 Iso 1	56830	5.6821	286.405	6	20	12.5	9.2068	11	7.2469	0.0143396	2.0335	0.1173
NX_P07954-1	FH Fumarate hydratase_ mitochondrial Mitochondrial	54602	9.0835	284.734	5	20	8.8235	1.6512	27	8.6914	0.0202254	0	0
NX_P08670-1	VIM Vimentin Iso 1	53619	4.8633	281.7	6	22	10.9442	5.734	11	9.4561	0.00990077	18.7971	1.0096
NX_O60220-1	TIMM8A Mitochondrial import inner membrane translocase subunit Tim8 A Iso 1	10991	4.8574	280.308	4	9	39.1753	2.1337	11	10.8512	0.0112192	56.8815	0.6386
NX_Q7Z7F0-1	KHDC4 KH homology domain-containing protein 4 Iso 1	64804	8.9736	279.392	7	24	14.8208	15.2776	21	11.6183	0.0150408	220.251	14.3325
NX_Q9Y6M5-1	SLC30A1 Zinc transporter 1 Iso 1	55264	6.0117	277.489	3	19	8.8757	7.3323	12	6.9325	0.021009	66.4745	3.7443
NX_P23229-1	ITGA6 Integrin alpha-6 Alpha-6X1X2B	126526	6.1772	275.545	8	56	8.1416	8.0389	15	9.3065	0.0160466	0	0
NX_Q9BR76-1	CORO1B Coronin-1B Iso 1	54200	5.5034	269.839	8	23	21.2679	5.5662	24	10.1929	0.019078	79.1004	4.3441
NX_P13647-1	KRT5 Keratin_ type II cytoskeletal 5 Iso 1	62339	7.793	269.262	9	30	21.1864	7.8156	16	13.4537	0.019907	23.3869	1.4642
NX_P54707-1	ATP12A Potassium-transporting ATPase alpha chain 2 Iso 1	115437	6.0981	268.52	10	43	10.7796	9.7512	22	9.7927	0.019663	25.2067	2.9332
NX_P08574-1	CYC1 Cytochrome c1_ heme protein_ mitochondrial Iso 1	35398	9.1831	267.739	3	15	9.2308	4.2725	19	9.9266	0.0137688	85.3863	3.0538
NX_Q7Z794-1	KRT77 Keratin_ type II cytoskeletal 1b Iso 1	61863	5.6206	266.18	6	28	12.6298	5.6832	14	11.5793	0.0123539	8.995	0.5594
NX_Q8NFF5-1	FLAD1 FAD synthase Iso 1	65224	6.4937	262.609	9	35	17.8876	10.1954	25	11.6926	0.0165401	46.8501	3.0924
NX_P30405-1	PPIF Peptidyl-prolyl cis-trans isomerase F_ mitochondrial Iso 1	22026	9.7734	254.644	6	14	26.57	4.842	40	8.1338	0.0241213	144.889	3.243
NX_Q12849-1	GRSF1 G-rich sequence factor 1 Iso 1	53092	5.7744	254.046	9	27	16.25	7.484	48	6.0944	0.0128523	113.471	6.0865
NX_P11498-1	PC Pyruvate carboxylase_ mitochondrial Iso 1	129551	6.3706	251.568	15	52	16.2139	8.555	49	8.9674	0.0156718	268.299	34.9795
NX_P08240-1	SRPRA Signal recognition particle receptor subunit alpha Iso 1	69767	9.29	239.159	4	26	6.5831	3.0181	20	5.0644	0.0184838	0	0
NX_Q5JST6-1	EFHC2 EF-hand domain-containing family member C2 Iso 1	87341	7.1045	226.238	12	46	17.49	10.9778	26	13.1891	0.0133598	168.804	14.907
NX_O60716-1	CTNND1 Catenin delta-1 1ABC	108103	5.7979	221.11	11	39	14.2562	8.2571	47	7.5773	0.0148466	0	0
NX_Q7KYR7-1	BTN2A1 Butyrophilin subfamily 2 member A1 Iso 2	59966	5.8652	218.738	8	32	19.5076	11.2305	14	14.5935	0.0144783	0	0
NX_Q6L8Q7-1	PDE12 2&apos;_5&apos;-phosphodiesterase 12 Iso 1	67309	6.0996	215.534	9	32	14.6141	8.2906	29	9.4732	0.0173598	0	0
NX_Q8NFG4-1	FLCN Folliculin Iso 1	64432	5.7876	207.578	8	28	16.5803	10.1248	13	10.8903	0.0128858	18.0507	1.1813
NX_Q9NUJ1-1	ABHD10 Mycophenolic acid acyl-glucuronide esterase_ mitochondrial Iso 1	33910	8.7056	200.766	9	18	29.085	12.2843	28	12.1469	0.0137569	122.715	4.206
NX_Q5SQS7-1	SH2D4B SH2 domain-containing protein 4B Iso 1	51200	5.8125	200.447	12	27	28.7703	9.1374	21	11.0431	0.0165717	23.1294	1.1876
NX_P00533-1	EGFR Epidermal growth factor receptor Iso 1	134190	6.2344	183.819	19	63	18.843	10.0325	38	9.6679	0.0152985	37.7899	5.2036
NX_Q30201-1	HFE Hereditary hemochromatosis protein Iso 1	40082	6.1187	161.155	7	21	24.7126	9.9276	18	12.3853	0.0117315	0	0
NX_Q96EY7-1	PTCD3 Pentatricopeptide repeat domain-containing protein 3_ mitochondrial Iso 1	78499	5.9707	134.581	7	41	12.1916	1.4699	24	7.4883	0.0178513	29.8088	2.3619
NX_Q86XR7-2	TICAM2 TIR domain-containing adapter molecule 2 Iso 2	46143	4.8413	127.925	6	25	17.8218	5.4243	13	11.7678	0.0148204	31.025	1.4484
NX_O75648-1	TRMU Mitochondrial tRNA-specific 2-thiouridylase 1 Iso 1	47714	7.957	125.207	13	24	41.5677	10.0224	25	12.7279	0.018107	17.1222	0.8273
NX_Q9H3H1-1	TRIT1 tRNA dimethylallyltransferase Iso 1	52692	8.2397	99.6735	3	21	8.3512	7.0586	6	8.2872	0.0149947	4.0906	0.2171

## Sheet: F2_CHYMO_2
Entry	Description	mW (Da)	pI (pH)	PLGS Score	Peptides	Theoretical Peptides	Coverage (%)	Precursor RMS Mass Error (ppm)	Products	Products RMS Mass Error (ppm)	Products RMS RT Error (min)	Amount (fmol)	Amount (ngrams)
NX_P56381-1	ATP5F1E ATP synthase subunit epsilon_ mitochondrial Iso 1	5776	10.3154	89358.7	7	3	70.5882	1.8588	91	5.9232	0.0123705	799.83	4.6684
NX_P10809-1	HSPD1 60 kDa heat shock protein_ mitochondrial Iso 1	61016	5.5503	26984.5	7	11	10.1222	3.3606	100	5.3155	0.0161932	915.946	56.0796
NX_P55809-1	OXCT1 Succinyl-CoA:3-ketoacid coenzyme A transferase 1_ mitochondrial Iso 1	56121	7.2202	20021	16	27	28.6538	8.317	115	6.3126	0.0182187	415.915	23.5466
NX_Q9UII2-1	ATP5IF1 ATPase inhibitor_ mitochondrial Iso 1	12241	9.8789	16094.2	3	6	32.0755	2.3662	42	5.4359	0.0173477	0	0
NX_P18859-1	ATP5PF ATP synthase-coupling factor 6_ mitochondrial Iso 1	12579	9.9829	14659.3	10	10	50	1.6593	91	5.5393	0.0138844	810.861	10.2067
NX_P60709-1	ACTB Actin_ cytoplasmic 1 Iso 1	41709	5.1431	14250.8	15	21	42.4	2.4168	319	5.781	0.0201263	2415.43	101.639
NX_P21796-1	VDAC1 Voltage-dependent anion-selective channel protein 1 Iso 1	30753	8.8682	13408.6	15	17	51.9435	5.6941	178	6.6941	0.0146569	1743.29	53.8443
NX_Q6S8J3-1	POTEE POTE ankyrin domain family member E Iso 1	121285	5.7715	12957.5	13	40	10.8837	6.6834	211	6.2167	0.0209129	11.2214	1.3798
NX_P35232-1	PHB Prohibitin Iso 1	29785	5.4302	12850.4	18	16	44.8529	1.3263	128	7.0234	0.0182216	833.189	24.88
NX_P05141-1	SLC25A5 ADP/ATP translocase 2 Iso 1	32831	9.9917	12091.1	25	20	39.2617	3.6796	195	6.2205	0.0167578	1120.19	37.0564
NX_P62736-1	ACTA2 Actin_ aortic smooth muscle Iso 1	41981	5.0771	12073.8	10	21	29.1777	4.1907	108	4.8293	0.0213746	899.958	38.1657
NX_O14950-1	MYL12B Myosin regulatory light chain 12B Iso 1	19766	4.4927	11902.5	10	12	48.8372	4.4874	83	7.9298	0.0174575	0	0
NX_A5A3E0-1	POTEF POTE ankyrin domain family member F Iso 1	121366	5.7715	11629.7	19	39	13.1163	5.9644	140	6.8545	0.0241689	348.007	42.8392
NX_O75531-1	BANF1 Barrier-to-autointegration factor Iso 1	10052	5.7231	10427.5	5	7	35.9551	3.817	44	5.6727	0.0101478	577.81	5.9438
NX_P31040-1	SDHA Succinate dehydrogenase [ubiquinone] flavoprotein subunit_ mitochondrial Iso 1	72645	7.0415	10415.7	20	35	23.7952	5.7332	190	7.8943	0.0155468	780.721	57.5533
NX_P30049-1	ATP5F1D ATP synthase subunit delta_ mitochondrial Iso 1	17479	5.1914	10249.3	5	6	25.5952	0.9027	60	6.2826	0.0186393	351.763	6.1523
NX_P31327-1	CPS1 Carbamoyl-phosphate synthase [ammonia]_ mitochondrial Iso 1	164834	6.2798	9530.95	55	76	31.1333	4.8238	602	6.7102	0.0163989	1656.12	275.049
NX_Q96EL3-1	MRPL53 39S ribosomal protein L53_ mitochondrial Iso 1	12099	9.1479	9054.48	4	6	36.6071	3.8203	37	5.986	0.012073	286.981	3.5235
NX_P22392-2	NME2 Nucleoside diphosphate kinase B Iso 3	30117	9.2637	8866.34	5	20	19.1011	4.9836	40	7.5541	0.013657	255.752	7.766
NX_O75390-1	CS Citrate synthase_ mitochondrial Iso 1	51679	8.4507	8707.66	15	26	35.8369	3.9252	112	6.3585	0.0120325	1155.73	60.0296
NX_Q16527-1	CSRP2 Cysteine and glycine-rich protein 2 Iso 1	20939	8.5884	8599.06	16	8	54.9223	2.5781	98	6.0405	0.0182367	1120.65	24.5046
NX_P27797-1	CALR Calreticulin Iso 1	48111	4.0942	8432.72	21	25	53.4772	7.1862	231	7.1733	0.0150533	941.168	45.4703
NX_Q04837-1	SSBP1 Single-stranded DNA-binding protein_ mitochondrial Iso 1	17249	9.9111	8245.46	4	11	29.0541	3.9125	42	5.4123	0.0110786	503.314	8.687
NX_P00367-1	GLUD1 Glutamate dehydrogenase 1_ mitochondrial Iso 1	61359	7.7021	8130.94	30	34	45.3405	3.0125	201	7.2529	0.0141513	0	0
NX_P22392-1	NME2 Nucleoside diphosphate kinase B Iso 1	17286	8.7568	7794.09	3	12	18.4211	14.0876	26	5.7384	0.0089453	212.578	3.7014
NX_P14406-1	COX7A2 Cytochrome c oxidase subunit 7A2_ mitochondrial Iso 1	9390	10.106	7774.38	4	7	55.4217	7.4249	29	8.4274	0.0182365	123.594	1.1613
NX_O60397-1	COX7A2P2 Putative cytochrome c oxidase subunit 7A3_ mitochondrial Iso 1	11833	9.9814	7595.31	2	6	20.7547	1.8213	22	8.3244	0.0160289	148.783	1.7617
NX_P40926-1	MDH2 Malate dehydrogenase_ mitochondrial Iso 1	35480	8.8213	7544.12	7	13	23.0769	7.9799	107	6.8222	0.0157786	990.855	35.6307
NX_P08195-1	SLC3A2 4F2 cell-surface antigen heavy chain Iso 1	67951	4.6992	7526.29	31	27	26.6667	3.2961	333	6.3305	0.0172639	0	0
NX_P12236-1	SLC25A6 ADP/ATP translocase 3 Iso 1	32845	10.062	7321.93	16	19	40.2685	4.2157	132	7.0167	0.0196286	452.674	14.981
NX_P63218-1	GNG5 Guanine nucleotide-binding protein G(I)/G(S)/G(O) subunit gamma-5 Iso 1	7313	10.3813	7067.77	1	4	30.8824	0.0182	17	6.245	0.0151097	398.814	2.9642
NX_P21291-1	CSRP1 Cysteine and glycine-rich protein 1 Iso 1	20553	8.5532	6845.59	10	8	36.2694	1.6156	74	6.8502	0.0203403	1734.89	37.1663
NX_Q96B49-1	TOMM6 Mitochondrial import receptor subunit TOM6 homolog Iso 1	7997	4.4531	6779.07	4	5	39.1892	8.6377	30	8.449	0.0134209	688.638	5.5105
NX_P45880-2	VDAC2 Voltage-dependent anion-selective channel protein 2 Iso 2	30393	6.9521	6217.43	13	16	53.3569	4.7308	114	5.8596	0.0142053	668.045	20.6215
NX_O95167-1	NDUFA3 NADH dehydrogenase [ubiquinone] 1 alpha subcomplex subunit 3 Iso 1	9272	9.1626	5993.77	4	6	79.7619	12.0275	19	7.636	0.0123401	99.0064	0.9187
NX_Q9UHB6-1	LIMA1 LIM domain and actin-binding protein 1 Beta	85173	6.4043	5428.11	8	22	12.6482	1.6001	145	5.794	0.0156316	0	0
NX_P37802-1	TAGLN2 Transgelin-2 Iso 1	22377	8.4492	5408.98	9	15	45.2261	3.5209	91	8.0654	0.0171383	470.113	10.607
NX_Q9Y6H1-1	CHCHD2 Coiled-coil-helix-coiled-coil-helix domain-containing protein 2 Iso 1	15502	9.5376	5397.02	4	4	41.0596	9.1726	35	7.2958	0.0207173	100.517	1.5822
NX_P68363-1	TUBA1B Tubulin alpha-1B chain Iso 1	50119	4.7622	5255.97	12	28	38.5809	9.027	91	7.4776	0.0162689	0	0
NX_P25705-1	ATP5F1A ATP synthase subunit alpha_ mitochondrial Iso 1	59713	9.4321	5181.21	19	22	28.7523	2.6903	122	7.5261	0.0147121	0	0
NX_P12235-1	SLC25A4 ADP/ATP translocase 1 Iso 1	33043	10.0723	5172.09	13	19	33.2215	3.8337	92	5.6582	0.0172302	120.889	4.0247
NX_P24752-1	ACAT1 Acetyl-CoA acetyltransferase_ mitochondrial Iso 1	45170	9.1201	5051.65	6	16	23.4192	0.8354	60	7.4202	0.0185957	354.011	16.1021
NX_P62879-1	GNB2 Guanine nucleotide-binding protein G(I)/G(S)/G(T) subunit beta-2 Iso 1	37307	5.5356	5005.52	17	20	52.0588	4.421	120	6.6156	0.0163465	516.423	19.6615
NX_Q86SX6-1	GLRX5 Glutaredoxin-related protein 5_ mitochondrial Iso 1	16617	6.3472	4937.66	5	9	32.4841	1.4568	35	8.4476	0.0152006	162.649	2.7231
NX_P68104-1	EEF1A1 Elongation factor 1-alpha 1 Iso 1	50109	9.3428	4884.17	18	24	34.4156	4.5024	151	5.9815	0.0178783	0	0
NX_P0CG39-1	POTEJ POTE ankyrin domain family member J Iso 1	117314	5.5752	4811.33	14	40	14.8362	6.4897	98	6.4993	0.0168542	1205.88	143.278
NX_P22695-1	UQCRC2 Cytochrome b-c1 complex subunit 2_ mitochondrial Iso 1	48412	8.8784	4801.64	16	26	31.3466	5.8442	119	7.6918	0.013842	576.798	28.0406
NX_P04406-1	GAPDH Glyceraldehyde-3-phosphate dehydrogenase Iso 1	36030	8.6968	4768.76	21	21	50.4478	6.9623	164	7.3311	0.0159435	464.068	16.8106
NX_Q96IX5-1	ATP5MD Up-regulated during skeletal muscle growth protein 5 Iso 1	6453	10.0664	4762.52	2	6	43.1034	0.8768	16	4.8298	0.0152393	266.269	1.7346
NX_Q9UDW1-1	UQCR10 Cytochrome b-c1 complex subunit 9 Iso 1	7303	9.8643	4755.9	3	7	33.3333	1.6393	12	7.635	0.0123197	124.846	0.9124
NX_P05534-1	HLA-A HLA class I histocompatibility antigen_ A-24 alpha chain Iso 1	40663	5.8799	4627.93	9	22	33.4247	8.2331	61	6.9195	0.0106216	403.136	16.518
NX_P62899-1	RPL31 60S ribosomal protein L31 Iso 1	14453	10.9688	4622.04	5	9	24.8	1.1693	45	6.0808	0.0167204	289.724	4.1902
NX_P13746-1	HLA-A HLA class I histocompatibility antigen_ A-11 alpha chain Iso 1	40911	5.7158	4561.95	8	22	27.9452	3.6362	63	6.1653	0.0107703	80.4978	3.3183
NX_P23528-1	CFL1 Cofilin-1 Iso 1	18490	8.2207	4531.79	3	9	13.8554	2.2045	21	3.7137	0.00948434	846.477	15.855
NX_Q99623-1	PHB2 Prohibitin-2 Iso 1	33275	10.1895	4499.71	7	16	24.7492	7.0321	85	7.1958	0.0156948	360.707	12.0103
NX_P61586-1	RHOA Transforming protein RhoA Iso 1	21754	5.7305	4320.9	7	11	49.2228	8.921	49	10.4313	0.0226135	214.592	4.7447
NX_P61353-1	RPL27 60S ribosomal protein L27 Iso 1	15787	10.9775	4299.94	4	7	35.2941	3.4814	60	6.9962	0.0113185	353.01	5.5768
NX_Q9Y277-1	VDAC3 Voltage-dependent anion-selective channel protein 3 Iso 1	30639	8.8301	4276.06	11	19	41.6961	6.7371	121	6.8916	0.0175131	755.749	23.4289
NX_P23284-1	PPIB Peptidyl-prolyl cis-trans isomerase B Iso 1	23727	9.8511	4275.48	11	14	42.5926	4.0108	81	5.2871	0.0118997	362.35	8.6238
NX_P16188-1	HLA-A HLA class I histocompatibility antigen_ A-30 alpha chain Iso 1	40879	5.6733	4267.06	7	22	30.9589	2.697	52	7.3362	0.0128111	192.928	7.9467
NX_Q8N490-2	PNKD Probable hydrolase PNKD Iso 2	15387	11.0171	4262.6	3	4	23.9437	8.4281	18	6.3698	0.0135605	47.2578	0.7303
NX_P08134-1	RHOC Rho-related GTP-binding protein RhoC Iso 1	21992	6.189	4259	7	11	51.2953	8.9493	47	10.4094	0.0204198	161.52	3.6097
NX_Q9NZ45-1	CISD1 CDGSH iron-sulfur domain-containing protein 1 Iso 1	12191	9.4468	4204.76	4	7	28.7037	4.3367	30	9.1458	0.0144283	146.445	1.8115
NX_Q29963-1	HLA-C HLA class I histocompatibility antigen_ Cw-6 alpha chain Iso 1	40943	5.6001	4164.64	5	20	19.6721	0.9005	49	6.7195	0.00946851	4.6244	0.1916
NX_O00483-1	NDUFA4 Cytochrome c oxidase subunit NDUFA4 Iso 1	9363	9.75	4145.4	4	9	35.8025	1.3553	28	5.7976	0.0173294	218.909	2.0636
NX_P01891-1	HLA-A HLA class I histocompatibility antigen_ A-68 alpha chain Iso 1	40883	6.2271	4056.83	11	23	41.0959	5.9294	69	6.4122	0.0107142	474.619	19.5514
NX_P10176-1	COX8A Cytochrome c oxidase subunit 8A_ mitochondrial Iso 1	7574	10.6567	4053.17	3	4	26.087	5.2626	21	4.7865	0.0293756	261.163	1.9943
NX_Q16718-1	NDUFA5 NADH dehydrogenase [ubiquinone] 1 alpha subcomplex subunit 5 Iso 1	13450	5.6587	3969.54	5	5	26.7241	7.2783	36	7.8394	0.0360215	85.9352	1.1615
NX_P62888-1	RPL30 60S ribosomal protein L30 Iso 1	12775	9.9536	3959.27	3	6	22.6087	2.1262	29	6.4456	0.0119005	131.957	1.7095
NX_Q99714-1	HSD17B10 3-hydroxyacyl-CoA dehydrogenase type-2 Iso 1	26906	7.8384	3954.44	3	13	17.2414	0.6673	34	5.0512	0.0191267	0	0
NX_P11177-1	PDHB Pyruvate dehydrogenase E1 component subunit beta_ mitochondrial Iso 1	39208	6.2021	3920.59	15	17	45.1253	3.641	111	6.5492	0.0156005	0	0
NX_Q05639-1	EEF1A2 Elongation factor 1-alpha 2 Iso 1	50438	9.3472	3844.9	10	23	26.5659	5.9952	78	6.2334	0.017543	562.342	28.574
NX_O75431-1	MTX2 Metaxin-2 Iso 1	29744	5.8667	3833.36	8	18	41.0646	8.4084	64	8.0316	0.0173632	212.085	6.3849
NX_P11021-1	HSPA5 Endoplasmic reticulum chaperone BiP Iso 1	72288	4.875	3752.18	18	32	39.1437	1.6231	173	6.6256	0.0212428	449.703	32.5797
NX_Q29960-2	HLA-C HLA class I histocompatibility antigen_ Cw-16 alpha chain Iso 2	36774	5.8037	3616.32	3	20	15.0307	12.8249	32	5.6526	0.00929875	1.5684	0.0584
NX_Q00325-1	SLC25A3 Phosphate carrier protein_ mitochondrial A	40068	9.6387	3459.18	22	18	31.768	3.7846	124	6.0921	0.0157585	0	0
NX_P49411-1	TUFM Elongation factor Tu_ mitochondrial Iso 1	49510	7.3726	3455.01	11	19	26.9911	3.2042	62	7.3004	0.0161914	941.769	46.979
NX_Q9NX14-1	NDUFB11 NADH dehydrogenase [ubiquinone] 1 beta subcomplex subunit 11_ mitochondrial Iso 1	17305	4.938	3387.82	8	11	54.2484	6.2896	54	6.8517	0.0166258	259.271	4.5045
NX_P11142-1	HSPA8 Heat shock cognate 71 kDa protein Iso 1	70854	5.2002	3364.63	15	32	31.8885	2.5385	108	6.2337	0.016943	285.137	20.2808
NX_P30837-1	ALDH1B1 Aldehyde dehydrogenase X_ mitochondrial Iso 1	57170	6.3618	3355.74	17	30	40.4255	2.5996	120	8.1891	0.0149266	303.571	17.5047
NX_P38646-1	HSPA9 Stress-70 protein_ mitochondrial Iso 1	73634	5.7803	3329.58	13	31	18.2622	3.1367	145	6.6537	0.0195941	998.391	73.8468
NX_P82930-1	MRPS34 28S ribosomal protein S34_ mitochondrial Iso 1	25634	10.3066	3321.82	4	13	21.1009	7.1787	26	9.1265	0.0203329	388.665	9.9916
NX_Q9H9B4-1	SFXN1 Sideroflexin-1 Iso 1	35596	9.3457	3287.52	9	14	32.6087	6.2995	49	9.8062	0.0176118	268.693	9.6473
NX_P00387-1	CYB5R3 NADH-cytochrome b5 reductase 3 Iso 1	34212	7.3872	3277.25	8	17	20.9302	8.8113	48	7.0656	0.0119405	0	0
NX_P13987-1	CD59 CD59 glycoprotein Iso 1	14167	6.0337	3243.7	5	9	32.0313	9.6132	45	7.1616	0.0221444	265.663	3.933
NX_Q09160-1	HLA-A HLA class I histocompatibility antigen_ A-80 alpha chain Iso 1	40766	5.8638	3241.34	7	22	29.589	5.975	40	7.0102	0.0105922	4.5488	0.1869
NX_P61254-1	RPL26 60S ribosomal protein L26 Iso 1	17247	10.9805	3227.19	5	6	28.9655	2.6696	41	6.767	0.0109533	324.425	5.599
NX_Q95604-1	HLA-C HLA class I histocompatibility antigen_ Cw-17 alpha chain Iso 1	41212	6.3457	3196.67	5	19	16.6667	7.9075	39	7.085	0.0118158	1.3073	0.0544
NX_Q31612-1	HLA-B HLA class I histocompatibility antigen_ B-73 alpha chain Iso 1	40409	5.8022	3186.44	10	21	38.0165	6.4511	53	7.6051	0.0137079	25.1884	1.0286
NX_Q06830-1	PRDX1 Peroxiredoxin-1 Iso 1	22096	8.2427	3147.98	9	12	37.6884	4.8321	77	8.175	0.0148714	437.961	9.7834
NX_O14561-1	NDUFAB1 Acyl carrier protein_ mitochondrial Iso 1	17405	4.5718	3100.64	2	9	16.0256	0.5226	19	9.3064	0.0278142	244.016	4.2919
NX_P53701-1	HCCS Cytochrome c-type heme lyase Iso 1	30581	6.252	3092.64	11	17	47.7612	1.9899	90	8.2692	0.0192872	309.277	9.5879
NX_Q15084-1	PDIA6 Protein disulfide-isomerase A6 Iso 1	48091	4.7622	3018.85	10	26	30.4545	1.9159	69	7.8924	0.0175385	0	0
NX_P46776-1	RPL27A 60S ribosomal protein L27a Iso 1	16551	11.4214	3006.68	4	8	17.5676	9.9815	22	8.1828	0.0145688	132.673	2.2124
NX_P05186-1	ALPL Alkaline phosphatase_ tissue-nonspecific isozyme Iso 1	57268	6.1948	3004.31	21	25	29.9618	8.2037	113	6.1596	0.0175464	451.09	26.004
NX_Q15388-1	TOMM20 Mitochondrial import receptor subunit TOM20 homolog Iso 1	16287	8.9033	2974.37	1	7	11.0345	0.2824	13	4.8414	0.0119976	293.797	4.8385
NX_Q13162-1	PRDX4 Peroxiredoxin-4 Iso 1	30520	5.8345	2909.22	10	15	52.0295	4.9926	50	7.9547	0.0150357	83.0969	2.5567
NX_Q9NS69-1	TOMM22 Mitochondrial import receptor subunit TOM22 homolog Iso 1	15511	4.0649	2874.41	3	8	21.1268	7.5916	28	5.3071	0.01427	285.722	4.4349
NX_P00505-1	GOT2 Aspartate aminotransferase_ mitochondrial Iso 1	47487	9.2637	2832.5	17	27	26.2791	6.1544	91	7.3742	0.0178334	510.701	24.4712
NX_P04899-1	GNAI2 Guanine nucleotide-binding protein G(i) subunit alpha-2 Iso 1	40425	5.1899	2810.74	12	22	37.1831	5.1408	72	8.8323	0.015473	0	0
NX_Q9H0C2-1	SLC25A31 ADP/ATP translocase 4 Iso 1	34999	10.2378	2802.43	8	19	20.3175	8.669	36	9.3221	0.0196283	16.0758	0.5676
NX_Q9HAV0-1	GNB4 Guanine nucleotide-binding protein subunit beta-4 Iso 1	37543	5.5283	2781.98	11	20	31.1765	1.9925	69	6.3875	0.0185556	399.678	15.3111
NX_O43852-1	CALU Calumenin Iso 1	37083	4.2773	2779.86	11	22	37.7778	6.6299	50	8.1404	0.0164351	186.195	6.9303
NX_A6NMY6-1	ANXA2P2 Putative annexin A2-like protein Iso 1	38634	6.5479	2774.48	5	17	15.6342	3.9425	52	7.461	0.015642	486.744	18.9003
NX_P09622-1	DLD Dihydrolipoyl dehydrogenase_ mitochondrial Iso 1	54143	7.7578	2751.36	15	23	34.7741	6.7371	88	6.3461	0.0190572	285.75	15.6441
NX_P43307-1	SSR1 Translocon-associated protein subunit alpha Iso 1	32215	4.1733	2737.82	6	13	25.5245	7.6635	38	7.222	0.0119804	127.756	4.1183
NX_P27824-1	CANX Calnexin Iso 1	67525	4.2686	2737.77	36	31	49.8311	6.2477	205	6.8367	0.0187081	760.956	51.7638
NX_Q5VT66-1	MARC1 Mitochondrial amidoxime-reducing component 1 Iso 1	37475	9.0176	2728.23	4	18	10.6825	12.0086	19	3.9694	0.0104487	243.247	9.2465
NX_O95169-1	NDUFB8 NADH dehydrogenase [ubiquinone] 1 beta subcomplex subunit 8_ mitochondrial Iso 1	21751	6.334	2691.62	8	13	48.9247	8.3857	33	6.4299	0.0143421	129.666	2.8371
NX_Q16836-1	HADH Hydroxyacyl-coenzyme A dehydrogenase_ mitochondrial Iso 1	34271	9.2959	2669.92	6	14	10.828	1.6779	55	5.2034	0.0109826	142.953	4.9105
NX_P63096-2	GNAI1 Guanine nucleotide-binding protein G(i) subunit alpha-1 Iso 2	34752	5.3833	2662.08	14	25	42.7152	4.6252	76	9.18	0.0159333	9.2287	0.3257
NX_P55145-1	MANF Mesencephalic astrocyte-derived neurotrophic factor Iso 1	20686	8.8125	2660.07	2	9	12.6374	1.1134	22	6.2159	0.0166618	180.553	3.8199
NX_Q05682-1	CALD1 Caldesmon Iso 1	93175	5.439	2655.05	7	17	15.1324	11.2352	87	7.7161	0.0175054	0	0
P00924	ENO1_YEAST Enolase 1 OS=Saccharomyces cerevisiae (strain ATCC 204508 / S288c) GN=ENO1 PE=1 SV=3	47889	5.8989	2642.16	9	22	20.2673	11.5088	58	7.3852	0.0157515	500	23.9882
NX_P30044-2	PRDX5 Peroxiredoxin-5_ mitochondrial Cytoplasmic+peroxisomal	17020	7.0884	2611.33	5	11	41.358	9.033	39	8.0356	0.0199244	368.08	6.3317
NX_P09429-1	HMGB1 High mobility group protein B1 Iso 1	24878	5.4478	2600.12	1	14	5.1163	0.4503	13	3.3868	0.0136289	85.9352	2.154
NX_P68371-1	TUBB4B Tubulin beta-4B chain Iso 1	49799	4.6025	2585.23	11	26	24.9438	2.004	94	6.967	0.0148976	294.897	14.8296
NX_P07437-1	TUBB Tubulin beta chain Iso 1	49638	4.5908	2562.14	12	26	27.7027	3.4141	94	7.0179	0.0144321	294.897	14.7824
NX_P42704-1	LRPPRC Leucine-rich PPR motif-containing protein_ mitochondrial Iso 1	157804	5.729	2551.94	40	71	26.6141	6.7247	212	7.2976	0.0165654	597.976	95.1397
NX_Q8IXI1-1	RHOT2 Mitochondrial Rho GTPase 2 Iso 1	68074	5.4639	2425.5	8	29	17.4757	6.615	52	7.7729	0.0184279	90.6886	6.2706
NX_Q07021-1	C1QBP Complement component 1 Q subcomponent-binding protein_ mitochondrial Iso 1	31342	4.5469	2416.86	11	16	25.8865	4.3953	87	6.0472	0.0147546	515.947	16.3872
NX_O75251-1	NDUFS7 NADH dehydrogenase [ubiquinone] iron-sulfur protein 7_ mitochondrial Iso 1	23548	10.2085	2413.46	5	12	26.2911	8.6149	31	8.0715	0.015094	0	0
NX_P62873-2	GNB1 Guanine nucleotide-binding protein G(I)/G(S)/G(T) subunit beta-1 Iso 2	36274	5.5327	2394.2	10	21	36.1446	5.7709	71	9.3731	0.0192653	59.3731	2.2025
NX_P08754-1	GNAI3 Guanine nucleotide-binding protein G(k) subunit alpha Iso 1	40506	5.3584	2345.1	13	22	29.096	3.8388	78	8.3647	0.0172224	429.942	17.6717
NX_Q9H2U2-1	PPA2 Inorganic pyrophosphatase 2_ mitochondrial Iso 1	37896	7.144	2306.75	9	19	18.8623	5.6726	41	8.1475	0.00908591	0	0
NX_P30101-1	PDIA3 Protein disulfide-isomerase A3 Iso 1	56746	5.9312	2236.1	24	35	41.7822	7.3396	146	7.3004	0.0158139	380.741	21.7714
NX_O94826-1	TOMM70 Mitochondrial import receptor subunit TOM70 Iso 1	67412	6.772	2199.05	16	32	28.9474	2.1379	126	7.5159	0.018502	296.954	20.2342
NX_P35268-1	RPL22 60S ribosomal protein L22 Iso 1	14777	9.6064	2184.53	1	7	14.0625	0.563	16	4.3243	0.0223573	229.807	3.4113
NX_Q6P161-1	MRPL54 39S ribosomal protein L54_ mitochondrial Iso 1	15809	9.9653	2167.29	4	10	35.5072	0.9476	18	7.3765	0.0143073	79.6024	1.2638
NX_Q04826-1	HLA-B HLA class I histocompatibility antigen_ B-40 alpha chain Iso 1	40480	6.0806	2160.59	11	23	40.0552	6.078	55	8.4125	0.0119496	133.252	5.443
NX_P24311-1	COX7B Cytochrome c oxidase subunit 7B_ mitochondrial Iso 1	9154	10.6567	2145.04	3	5	28.75	12.4119	20	7.9454	0.0198905	686.027	6.3235
NX_P31930-1	UQCRC1 Cytochrome b-c1 complex subunit 1_ mitochondrial Iso 1	52612	5.9092	2135.71	13	27	34.7917	7.1738	96	5.821	0.013979	542.175	28.9143
NX_Q14197-1	MRPL58 Peptidyl-tRNA hydrolase ICT1_ mitochondrial Iso 1	23615	10.4868	2122.38	2	9	11.165	1.5822	14	8.2509	0.0138678	82.5053	1.9684
NX_P11310-1	ACADM Medium-chain specific acyl-CoA dehydrogenase_ mitochondrial Iso 1	46558	8.4097	2115.7	17	26	60.3325	6.1906	62	8.5999	0.0193042	140.129	6.5923
NX_O75521-1	ECI2 Enoyl-CoA delta isomerase 2_ mitochondrial Iso 1	43557	9.2915	2104.56	9	20	30.7107	1.5631	59	7.8019	0.0152321	266.877	11.7384
NX_Q8TCS8-1	PNPT1 Polyribonucleotide nucleotidyltransferase 1_ mitochondrial Iso 1	85896	7.6831	2099.05	15	33	19.6679	1.9926	103	6.2408	0.0157463	313.548	27.1463
NX_P34897-1	SHMT2 Serine hydroxymethyltransferase_ mitochondrial Iso 1	55957	8.5781	2056.09	14	25	21.627	3.4836	77	7.8415	0.0213085	0	0
NX_Q7Z7H5-1	TMED4 Transmembrane emp24 domain-containing protein 4 Iso 1	25926	8.4492	2051.13	6	13	22.0264	9.2565	24	8.2921	0.0236364	72.1668	1.8846
NX_P99999-1	CYCS Cytochrome c Iso 1	11741	9.958	2027.18	7	10	49.5238	1.6942	44	5.8234	0.0201853	165.592	1.9644
NX_Q9BVK6-1	TMED9 Transmembrane emp24 domain-containing protein 9 Iso 1	27260	8.1973	2021.25	10	16	49.3617	9.9881	42	10.1195	0.0210415	45.2433	1.2393
NX_O95831-1	AIFM1 Apoptosis-inducing factor 1_ mitochondrial Iso 1	66858	9.2607	2011.37	5	23	8.4829	7.261	29	8.0646	0.0122096	0	0
NX_Q00059-1	TFAM Transcription factor A_ mitochondrial Iso 1	29078	10.0928	1974.75	5	12	13.8211	2.43	33	6.7036	0.0166183	0	0
NX_P08559-1	PDHA1 Pyruvate dehydrogenase E1 component subunit alpha_ somatic form_ mitochondrial Iso 1	43267	7.9995	1919.55	13	22	25.8974	3.8171	105	6.8264	0.0177943	310.072	13.637
NX_Q15005-1	SPCS2 Signal peptidase complex subunit 2 Iso 1	24986	8.625	1912.78	5	16	18.5841	9.9844	23	9.6633	0.0171773	199.541	5.046
NX_P17538-1	CTRB1 Chymotrypsinogen B Iso 1	27694	6.8774	1912.62	5	14	19.3916	5.591	35	4.0693	0.0133661	288.988	8.1899
NX_P18124-1	RPL7 60S ribosomal protein L7 Iso 1	29207	11.0654	1884.73	4	16	14.5161	10.7034	23	6.3754	0.0160691	168.951	4.9474
NX_P35579-1	MYH9 Myosin-9 Iso 1	226390	5.3364	1878.12	28	56	15.9184	6.3616	242	7.4738	0.0186683	889.97	202.724
NX_P32969-1	RPL9;RPL9P7;RPL9P8;RPL9P9 60S ribosomal protein L9 Iso 1	21849	10.3711	1836.26	1	8	6.25	0.6352	30	6.1582	0.0102182	760.849	16.7216
NX_P04792-1	HSPB1 Heat shock protein beta-1 Iso 1	22768	5.959	1817.37	7	12	35.6098	2.9352	41	5.4651	0.0140501	386.121	8.8188
NX_P0DMV8-1	HSPA1A Heat shock 70 kDa protein 1A Iso 1	70009	5.3188	1794.67	15	33	28.3931	7.5811	71	8.2745	0.0168039	21.5709	1.5172
NX_P34931-1	HSPA1L Heat shock 70 kDa protein 1-like Iso 1	70331	5.6455	1783.41	11	33	19.9688	2.9844	67	8.4779	0.0217953	2.3391	0.1655
NX_P14625-1	HSP90B1 Endoplasmin Iso 1	92411	4.5645	1780.67	21	36	28.269	4.4993	180	7.4145	0.0156639	487.059	45.1768
NX_P17066-1	HSPA6 Heat shock 70 kDa protein 6 Iso 1	70984	5.7319	1736.47	11	32	20.9953	7.8669	47	7.8196	0.0163267	25.047	1.7905
NX_O14880-1	MGST3 Microsomal glutathione S-transferase 3 Iso 1	16505	9.6021	1730.11	6	12	35.5263	6.3974	35	9.2915	0.0171536	213.38	3.5729
NX_Q02218-1	OGDH 2-oxoglutarate dehydrogenase_ mitochondrial Iso 1	115861	6.3955	1708.66	24	60	21.3099	5.2338	125	8.2999	0.0163783	0	0
NX_P55084-1	HADHB Trifunctional enzyme subunit beta_ mitochondrial Iso 1	51261	9.75	1707.39	9	22	19.8312	4.0412	75	7.0037	0.0153686	0	0
NX_Q96RP9-1	GFM1 Elongation factor G_ mitochondrial Iso 1	83418	6.5845	1673.06	23	40	24.9001	6.0581	120	8.102	0.0184442	270.776	22.7874
NX_O75947-1	ATP5PD ATP synthase subunit d_ mitochondrial Iso 1	18479	5.0244	1670.34	7	11	42.236	4.276	61	7.7672	0.0196917	154.916	2.8734
NX_P63104-1	YWHAZ 14-3-3 protein zeta/delta Iso 1	27727	4.5278	1667.28	7	14	44.0816	8.4059	31	6.5206	0.0180171	233.193	6.5099
NX_Q14697-2	GANAB Neutral alpha-glucosidase AB Iso 2	109369	5.7817	1648.13	36	64	36.0248	6.8209	195	8.311	0.0165039	264.314	29.0466
NX_Q16740-1	CLPP ATP-dependent Clp protease proteolytic subunit_ mitochondrial Iso 1	30160	8.1108	1646.84	5	8	12.9964	0.7658	18	5.7274	0.0130355	79.848	2.4326
NX_P30483-1	HLA-B HLA class I histocompatibility antigen_ B-45 alpha chain Iso 1	40389	6.0088	1636.3	10	22	37.5691	4.1901	45	7.3728	0.0125061	23.9429	0.9745
NX_P20674-1	COX5A Cytochrome c oxidase subunit 5A_ mitochondrial Iso 1	16751	6.3574	1634.3	5	8	37.3333	2.6551	35	8.102	0.0189291	414.59	7.0204
NX_P06576-1	ATP5F1B ATP synthase subunit beta_ mitochondrial Iso 1	56524	5.0962	1630.7	11	21	26.6541	5.9798	106	6.5248	0.0218631	1135.17	64.2051
NX_P36542-1	ATP5F1C ATP synthase subunit gamma_ mitochondrial Liver	32975	9.561	1623.69	9	16	32.2148	10.0403	32	9.8883	0.0172718	481.878	15.9276
NX_P30685-1	HLA-B HLA class I histocompatibility antigen_ B-35 alpha chain Iso 1	40430	6.0059	1609.89	9	24	37.0166	2.539	42	8.6091	0.0130198	15.7588	0.642
NX_Q9NZM1-1	MYOF Myoferlin Iso 1	234558	5.7642	1602.26	59	115	30.7132	5.0115	194	8.7359	0.0189958	102.342	24.1782
NX_Q5JWF2-1	GNAS Guanine nucleotide-binding protein G(s) subunit alpha isoforms XLas XLas-1	110955	4.7256	1588.55	17	44	21.1186	7.8129	56	9.4467	0.01716	381.901	42.6835
NX_Q9BYD3-1	MRPL4 39S ribosomal protein L4_ mitochondrial Iso 1	34897	10.0107	1588.5	10	14	26.6881	5.9716	46	8.3974	0.0175648	126.375	4.4201
NX_Q9Y2S7-1	POLDIP2 Polymerase delta-interacting protein 2 Iso 1	42007	8.7788	1584.81	12	24	36.1413	6.7424	45	6.5078	0.0149432	117.129	4.9501
NX_P30048-1	PRDX3 Thioredoxin-dependent peroxide reductase_ mitochondrial Iso 1	27675	7.6934	1545.01	11	14	47.2656	1.7219	75	8.9198	0.0181333	309.195	8.6682
NX_Q9Y6C9-1	MTCH2 Mitochondrial carrier homolog 2 Iso 1	33308	7.8926	1515.13	11	21	41.9142	7.4873	51	7.1204	0.0151242	235.255	7.9889
NX_Q16891-1	IMMT MICOS complex subunit MIC60 Iso 1	83626	6.041	1510.01	11	23	16.8865	7.258	81	7.1083	0.0196246	0	0
NX_O96008-1	TOMM40 Mitochondrial import receptor subunit TOM40 homolog Iso 1	37869	6.8774	1504.63	8	17	24.9307	4.7489	58	8.335	0.0160498	245.656	9.3927
NX_P43304-1	GPD2 Glycerol-3-phosphate dehydrogenase_ mitochondrial Iso 1	80801	7.5454	1503.21	11	33	25.9972	6.1566	51	8.4122	0.0136103	251.526	20.4657
NX_P13073-1	COX4I1 Cytochrome c oxidase subunit 4 isoform 1_ mitochondrial Iso 1	19564	9.9155	1480.04	9	10	32.5444	2.2696	38	8.7359	0.0237754	75.2081	1.4766
NX_P48735-1	IDH2 Isocitrate dehydrogenase [NADP]_ mitochondrial Iso 1	50876	8.855	1454.85	14	25	38.4956	5.9197	82	9.0222	0.0168797	0	0
NX_P49748-1	ACADVL Very long-chain specific acyl-CoA dehydrogenase_ mitochondrial Iso 1	70345	8.9912	1449.94	18	37	40.916	4.2715	95	7.9962	0.0199801	0	0
NX_Q6UB35-1	MTHFD1L Monofunctional C1-tetrahydrofolate synthase_ mitochondrial Iso 1	105723	7.9775	1426.62	15	36	15.7464	4.0573	100	7.2257	0.0199352	304.176	32.4563
NX_Q9BWM7-1	SFXN3 Sideroflexin-3 Iso 1	35480	9.3223	1389.57	5	16	20.8723	7.945	19	7.4808	0.0146275	126.221	4.5245
NX_P38405-1	GNAL Guanine nucleotide-binding protein G(olf) subunit alpha Iso 1	44280	6.2183	1387.71	5	22	13.3858	2.9911	17	7.8085	0.00852707	5.5478	0.2487
NX_P23434-1	GCSH Glycine cleavage system H protein_ mitochondrial Iso 1	18872	4.6714	1378.69	6	11	42.7746	8.7062	42	9.4009	0.0191345	118.644	2.2676
NX_P51970-1	NDUFA8 NADH dehydrogenase [ubiquinone] 1 alpha subcomplex subunit 8 Iso 1	20092	7.5483	1369.43	4	10	29.6512	4.0473	16	10.0525	0.0107649	52.6004	1.0815
NX_P61224-1	RAP1B Ras-related protein Rap-1b Iso 1	20811	5.4653	1368.88	5	9	33.6957	1.787	52	8.6491	0.0186342	0	0
NX_P05023-1	ATP1A1 Sodium/potassium-transporting ATPase subunit alpha-1 Iso 1	112824	5.1694	1331.43	28	43	21.7009	7.7082	101	7.2554	0.0149234	0	0
NX_Q01453-1	PMP22 Peripheral myelin protein 22 Iso 1	17879	7.8647	1321.85	7	14	43.75	8.4156	30	7.9567	0.0169875	480.716	8.7102
NX_Q9H845-1	ACAD9 Acyl-CoA dehydrogenase family member 9_ mitochondrial Iso 1	68716	7.8882	1320.76	16	35	32.0451	7.243	69	9.2657	0.0163523	220.533	15.3023
NX_P30084-1	ECHS1 Enoyl-CoA hydratase_ mitochondrial Iso 1	31367	8.0728	1316.3	4	12	20	7.9887	20	8.3197	0.0185789	143.207	4.5602
NX_P51149-1	RAB7A Ras-related protein Rab-7a Iso 1	23474	6.5742	1316.14	5	15	22.7053	2.8478	42	7.0947	0.0189789	178.821	4.2514
NX_O95297-1	MPZL1 Myelin protein zero-like protein 1 Iso 1	29064	8.9854	1316	11	19	41.6357	8.6718	51	9.5952	0.0228065	0	0
NX_P39023-1	RPL3 60S ribosomal protein L3 Iso 1	46079	10.6187	1299.42	16	25	36.2283	8.5974	75	7.5639	0.0162108	256.512	11.9007
NX_P60763-1	RAC3 Ras-related C3 botulinum toxin substrate 3 Iso 1	21365	8.1592	1295.02	7	11	39.0625	7.3556	38	9.1366	0.0331704	66.6851	1.4523
NX_Q99732-1	LITAF Lipopolysaccharide-induced tumor necrosis factor-alpha factor Iso 1	17095	6.0132	1293.63	6	12	45.3416	6.5131	19	7.4435	0.0180311	37.9919	0.6737
NX_P51571-1	SSR4 Translocon-associated protein subunit delta Iso 1	18986	5.7231	1289.01	2	10	16.763	1.7176	20	8.7514	0.0124868	220.98	4.2361
NX_P30044-1	PRDX5 Peroxiredoxin-5_ mitochondrial Mitochondrial	22072	8.9839	1288.51	8	14	45.7944	10.2343	36	7.7854	0.0195723	18.3283	0.409
NX_P13639-1	EEF2 Elongation factor 2 Iso 1	95277	6.394	1259.98	21	39	24.359	7.0486	115	7.6214	0.0160108	302.017	29.0866
NX_Q13509-1	TUBB3 Tubulin beta-3 chain Iso 1	50400	4.6392	1253.28	9	26	25.3333	3.1261	48	7.7474	0.0179928	3.4742	0.1768
NX_P60981-1	DSTN Destrin Iso 1	18493	7.8384	1244.17	2	9	16.3636	4.9407	15	7.2568	0.0116004	0	0
NX_P05787-1	KRT8 Keratin_ type II cytoskeletal 8 Iso 1	53671	5.3408	1242.36	15	23	28.1574	5.439	73	7.5904	0.0167687	400.024	21.483
NX_P62937-1	PPIA Peptidyl-prolyl cis-trans isomerase A Iso 1	18000	7.853	1217.42	6	13	47.2727	1.7896	20	7.8625	0.0164111	74.8715	1.3657
NX_P07954-1	FH Fumarate hydratase_ mitochondrial Mitochondrial	54602	9.0835	1216.27	10	20	14.3137	4.4346	44	7.1248	0.0116591	0	0
NX_P62424-1	RPL7A 60S ribosomal protein L7a Iso 1	29977	11.0581	1208.87	6	13	19.1729	4.977	22	7.3175	0.0131286	148.988	4.4945
NX_P21912-1	SDHB Succinate dehydrogenase [ubiquinone] iron-sulfur subunit_ mitochondrial Iso 1	31608	8.8125	1205.8	7	15	16.0714	7.2969	37	6.6931	0.0153994	51.8994	1.683
NX_P50213-1	IDH3A Isocitrate dehydrogenase [NAD] subunit alpha_ mitochondrial Iso 1	39566	6.4907	1205.16	7	19	24.0437	4.379	50	8.6192	0.0178773	136.535	5.468
NX_O75964-1	ATP5MG ATP synthase subunit g_ mitochondrial Iso 1	11421	9.9844	1203.2	6	5	61.165	8.5592	26	8.9544	0.0251369	178.525	2.0403
NX_P62826-1	RAN GTP-binding nuclear protein Ran Iso 1	24407	7.3125	1200.83	4	17	20.3704	1.883	19	10.6545	0.0127174	109.019	2.6812
NX_P00846-1	MT-ATP6 ATP synthase subunit a Iso 1	24800	10.4634	1199.55	2	11	11.5044	1.3778	19	6.618	0.0111431	190.694	4.7325
NX_Q6DD88-1	ATL3 Atlastin-3 Iso 1	60503	5.2998	1189.3	17	33	24.9538	4.6197	78	8.9598	0.025221	111.681	6.8124
NX_P04075-1	ALDOA Fructose-bisphosphate aldolase A Iso 1	39395	8.0654	1175.09	6	16	26.3736	5.7097	47	8.1471	0.0171869	486.192	19.3875
NX_P13747-1	HLA-E HLA class I histocompatibility antigen_ alpha chain E Iso 1	40032	5.4404	1174.95	7	22	24.581	11.2379	24	10.6357	0.014351	25.1983	1.0151
NX_Q9Y305-1	ACOT9 Acyl-coenzyme A thioesterase 9_ mitochondrial Iso 1	49869	8.7349	1147.31	15	31	34.8519	8.307	52	7.707	0.0164593	0	0
NX_P07237-1	P4HB Protein disulfide-isomerase Iso 1	57080	4.5645	1146.39	19	34	30.315	6.9068	77	7.5159	0.0157364	322.939	18.5741
NX_Q9Y4W6-1	AFG3L2 AFG3-like protein 2 Iso 1	88528	8.8623	1142.64	22	42	29.611	6.4611	96	8.6904	0.0226453	252.797	22.5091
NX_Q9UHU1-1	- Putative uncharacterized protein PRO1716 Iso 1	4895	9.5024	1142.62	2	4	16.2791	3.3201	9	5.7996	0.0145328	1500.32	7.3495
NX_Q9NZM1-8	MYOF Myoferlin Iso 8	46665	5.1606	1139.26	6	20	15.2745	6.6407	24	6.3454	0.0146134	50.2999	2.3602
NX_P21926-1	CD9 CD9 antigen Iso 1	25398	6.9023	1128.56	4	15	25	7.7527	27	7.5447	0.0172582	214.414	5.5718
NX_Q9NRX2-1	MRPL17 39S ribosomal protein L17_ mitochondrial Iso 1	20037	10.4429	1124.32	6	11	26.2857	3.782	24	6.8843	0.0158651	85.1261	1.7117
NX_P06733-1	ENO1 Alpha-enolase alpha-enolase	47139	7.1719	1122.49	13	24	31.106	7.07	59	8.0546	0.0240182	69.7589	3.3143
NX_Q3ZCQ8-1	TIMM50 Mitochondrial import inner membrane translocase subunit TIM50 Iso 1	39621	8.5034	1106.93	10	21	26.6289	6.9896	42	9.7202	0.0203445	53.774	2.1442
NX_Q9ULV4-1	CORO1C Coronin-1C Iso 1	53215	6.6724	1102.24	7	23	18.9873	1.8301	42	7.1091	0.0158623	110.438	5.9563
NX_Q14964-1	RAB39A Ras-related protein Rab-39A Iso 1	24990	7.585	1085.18	8	15	29.9539	3.0209	32	8.578	0.0155127	234.977	5.9698
NX_P62820-1	RAB1A Ras-related protein Rab-1A Iso 1	22663	5.8491	1078	5	16	25.3659	6.0162	34	8.3497	0.0160215	121.407	2.7809
NX_Q8IUX4-1	APOBEC3F DNA dC-&gt;dU-editing enzyme APOBEC-3F Iso 1	44990	6.8672	1070.02	6	20	17.9625	5.245	16	8.6866	0.0228394	30.1482	1.3831
NX_P17931-1	LGALS3 Galectin-3 Iso 1	26136	8.8755	1069.48	4	10	24.8	4.8182	12	10.1061	0.0198915	18.1433	0.4755
NX_Q96I99-1	SUCLG2 Succinate--CoA ligase [GDP-forming] subunit beta_ mitochondrial Iso 1	46481	6.0615	1064.85	8	23	31.713	6.488	34	8.239	0.0161358	111.218	5.2109
NX_P16070-1	CD44 CD44 antigen Iso 1	81487	4.9849	1049.78	7	27	12.1294	4.3732	29	6.9475	0.0185615	0	0
NX_Q96CS3-1	FAF2 FAS-associated factor 2 Iso 1	52590	5.3071	1041.8	6	23	18.2022	3.2825	36	10.0646	0.0228841	99.0919	5.2485
NX_P62745-1	RHOB Rho-related GTP-binding protein RhoB Iso 1	22109	4.9146	1024.87	7	12	46.9388	6.3017	31	10.7453	0.0264153	86.9369	1.963
NX_P35908-1	KRT2 Keratin_ type II cytoskeletal 2 epidermal Iso 1	65393	8.0537	1020.38	8	31	17.0579	11.213	43	9.8145	0.0157562	113.444	7.4553
NX_P30536-1	TSPO Translocator protein Iso 1	18815	9.5552	1007.61	16	15	63.9053	7.3418	49	8.7492	0.0186581	70.108	1.328
NX_P49419-1	ALDH7A1 Alpha-aminoadipic semialdehyde dehydrogenase Iso 1	58450	7.938	1006.51	18	32	35.6215	5.6312	69	9.9549	0.0235117	127.02	7.5015
NX_Q9UJS0-1	SLC25A13 Calcium-binding mitochondrial carrier protein Aralar2 Iso 1	74128	8.77	1002.08	20	41	30.5185	7.2539	89	8.5806	0.0178514	147.408	10.993
NX_Q6NVY1-1	HIBCH 3-hydroxyisobutyryl-CoA hydrolase_ mitochondrial Iso 1	43454	8.2471	1000.72	11	25	28.4974	8.0531	40	6.9183	0.0188883	0	0
NX_Q9BYD1-1	MRPL13 39S ribosomal protein L13_ mitochondrial Iso 1	20678	9.4717	999.405	6	9	33.1461	10.6899	21	6.6034	0.014872	40.4292	0.8389
NX_Q9NNW7-1	TXNRD2 Thioredoxin reductase 2_ mitochondrial Iso 1	56320	7.2334	997.643	7	27	17.7481	6.3002	29	8.5558	0.015785	0	0
NX_Q5TC12-1	ATPAF1 ATP synthase mitochondrial F1 complex assembly factor 1 Iso 1	36413	7.9819	993.447	9	21	25.9146	11.1097	27	9.0879	0.0165187	0	0
NX_Q4VC31-1	CCDC58 Coiled-coil domain-containing protein 58 Iso 1	16609	7.8516	988.069	4	8	35.4167	0.5265	20	9.9755	0.0159591	81.2657	1.3692
NX_O75438-1	NDUFB1 NADH dehydrogenase [ubiquinone] 1 beta subcomplex subunit 1 Iso 1	6956	9.5332	981.299	4	6	67.2414	4.9832	10	6.6545	0.0214613	30.9783	0.2174
NX_O60361-1	NME2P1 Putative nucleoside diphosphate kinase Iso 1	15518	8.8594	975.25	4	11	27.7372	7.0866	13	10.1578	0.0135183	41.1154	0.6455
NX_Q53GQ0-1	HSD17B12 Very-long-chain 3-oxoacyl-CoA reductase Iso 1	34302	9.6372	975.235	7	21	22.4359	9.3768	21	9.8744	0.0186544	57.1798	1.9692
NX_P67812-1	SEC11A Signal peptidase complex catalytic subunit SEC11A Iso 1	20612	9.835	956.783	6	12	39.6648	6.4772	22	8.7839	0.0117976	0	0
NX_Q9BY67-1	CADM1 Cell adhesion molecule 1 Iso 1	48478	4.7593	955.94	4	18	16.0633	0.822	20	6.1973	0.0129072	0	0
NX_P05091-2	ALDH2 Aldehyde dehydrogenase_ mitochondrial Iso 2	50956	5.7979	954.367	9	29	24.8936	4.997	49	8.3986	0.0150721	69.3447	3.5714
NX_O95563-1	MPC2 Mitochondrial pyruvate carrier 2 Iso 1	14269	10.8135	951.008	4	9	29.9213	5.8713	10	4.0477	0.0236802	49.2941	0.7067
NX_P43897-1	TSFM Elongation factor Ts_ mitochondrial Iso 1	35368	8.4741	950.61	9	16	19.0769	7.8704	47	6.3819	0.0153662	127.311	4.5492
NX_P50416-1	CPT1A Carnitine O-palmitoyltransferase 1_ liver isoform Iso 1	88310	8.7246	945.366	27	52	38.0336	8.5343	83	9.9362	0.0172588	130.32	11.6053
NX_Q15758-1	SLC1A5 Neutral amino acid transporter B(0) Iso 1	56562	5.1753	936.35	4	23	11.6451	1.7114	29	6.7618	0.013285	0	0
NX_P26038-1	MSN Moesin Iso 1	67777	6.0103	924.406	8	22	14.7314	5.5506	49	8.0877	0.0202394	156.077	10.6029
NX_Q9Y2R9-1	MRPS7 28S ribosomal protein S7_ mitochondrial Iso 1	28115	10.3813	923.616	7	13	26.8595	8.5449	33	7.8706	0.016925	85.0165	2.4016
NX_O95139-1	NDUFB6 NADH dehydrogenase [ubiquinone] 1 beta subcomplex subunit 6 Iso 1	15479	9.9946	923.544	3	7	9.375	5.4885	11	7.4049	0.00953711	0	0
NX_P05496-1	ATP5MC1 ATP synthase F(0) complex subunit C1_ mitochondrial Iso 1	14267	10.0386	922.21	2	11	20.5882	0.5258	21	6.996	0.0240263	91.2723	1.3187
NX_P51151-1	RAB9A Ras-related protein Rab-9A Iso 1	22823	5.1064	919.335	9	16	45.2736	14.9107	24	7.5897	0.01536	34.2744	0.7925
NX_Q01650-1	SLC7A5 Large neutral amino acids transporter small subunit 1 Iso 1	54974	7.6304	912.001	14	31	21.1045	9.3604	56	8.9383	0.0151004	220.358	12.2728
NX_Q9NP72-1	RAB18 Ras-related protein Rab-18 Iso 1	22962	4.9263	906.887	4	15	18.4466	9.152	22	7.7757	0.0184108	22.5439	0.5244
NX_O15347-1	HMGB3 High mobility group protein B3 Iso 1	22965	8.6719	901.502	6	14	33	10.4226	18	8.0376	0.00958737	59.1539	1.3695
NX_O00159-1	MYO1C Unconventional myosin-Ic Iso 1	121606	9.6797	896.156	18	61	19.4732	6.8692	81	8.3521	0.0190443	0	0
NX_P15311-1	EZR Ezrin Iso 1	69369	5.8726	895.446	14	25	26.2799	4.8809	59	8.0154	0.0192046	97.3983	6.7718
NX_O75306-1	NDUFS2 NADH dehydrogenase [ubiquinone] iron-sulfur protein 2_ mitochondrial Iso 1	52511	7.3008	892.687	14	25	40.6048	7.9888	43	8.8534	0.0156795	0	0
NX_P36578-1	RPL4 60S ribosomal protein L4 Iso 1	47667	11.4961	885.876	9	19	22.0141	4.7902	46	7.2698	0.0172359	241.762	11.6004
NX_Q14847-1	LASP1 LIM and SH3 domain protein 1 Iso 1	29698	6.6694	871.437	6	14	40.613	5.5978	9	9.8788	0.00551558	214.488	6.4596
NX_Q15286-1	RAB35 Ras-related protein Rab-35 Iso 1	23010	8.3936	866.74	7	12	46.7662	8.0657	29	8.1473	0.0182646	57.2214	1.3339
NX_P83111-1	LACTB Serine beta-lactamase-like protein LACTB_ mitochondrial Iso 1	60655	8.6426	857.741	10	30	19.5612	9.1996	39	10.0455	0.0232776	95.9823	5.8693
NX_Q96IR7-1	HPDL 4-hydroxyphenylpyruvate dioxygenase-like protein Iso 1	39361	6.6006	852.918	11	21	32.6146	7.8586	47	8.1022	0.0241474	91.9944	3.6548
NX_Q96TC7-2	RMDN3 Regulator of microtubule dynamics protein 3 Iso 2	38223	4.4795	844.335	7	18	27.566	1.8455	25	7.7216	0.0138111	266.465	10.2828
NX_Q9BPW8-1	NIPSNAP1 Protein NipSnap homolog 1 Iso 1	33288	9.5581	842.713	11	17	37.3239	7.3447	52	9.0398	0.0167421	71.8629	2.4061
NX_Q12931-1	TRAP1 Heat shock protein 75 kDa_ mitochondrial Iso 1	80059	8.2852	841.084	16	34	31.8182	5.4126	72	8.8871	0.0202196	367.127	29.5153
NX_Q96TA2-1	YME1L1 ATP-dependent zinc metalloprotease YME1L1 Iso 1	86401	9.0659	828.874	13	40	20.5692	6.0535	43	8.5966	0.0179946	0	0
NX_Q9BU61-1	NDUFAF3 NADH dehydrogenase [ubiquinone] 1 alpha subcomplex assembly factor 3 a	20337	8.2896	826.228	2	9	16.3043	9.4463	14	7.9434	0.0197448	97.1084	1.9983
NX_O75323-1	NIPSNAP2 Protein NipSnap homolog 2 Iso 1	33721	9.6211	825.317	8	18	29.3706	4.7635	47	7.5879	0.0148991	97.4196	3.3094
NX_P09972-1	ALDOC Fructose-bisphosphate aldolase C Iso 1	39431	6.4351	819.675	5	19	23.0769	11.6704	28	9.2058	0.0178426	68.4898	2.7297
NX_Q9NVI7-1	ATAD3A ATPase family AAA domain-containing protein 3A Iso 1	71324	9.2871	814.21	11	23	23.6593	6.8101	56	6.5638	0.0145773	0	0
NX_P50914-1	RPL14 60S ribosomal protein L14 Iso 1	23417	11.4053	811.364	6	6	17.2093	3.7112	23	11.583	0.0152801	131.962	3.1072
NX_P53007-1	SLC25A1 Tricarboxylate transport protein_ mitochondrial Iso 1	33991	10.2231	807.074	10	17	29.2605	5.5952	32	7.6534	0.0177908	121.586	4.1771
NX_Q9NVA2-1	SEPT11 Septin-11 Iso 1	49367	6.3633	803.085	6	24	14.6853	7.4423	40	7.5642	0.0144415	195.47	9.7116
NX_Q9H2D1-1	SLC25A32 Mitochondrial folate transporter/carrier Iso 1	35384	9.668	798.549	6	26	25.7143	10.1617	25	10.7436	0.0204919	95.9566	3.4194
NX_Q8NGR4-1	OR5C1 Olfactory receptor 5C1 Iso 1	34967	8.4932	785.189	6	22	15.3125	9.0598	16	8.9265	0.0205523	268.524	9.5645
NX_P09104-2	ENO2 Gamma-enolase Iso 2	42680	4.8047	782.943	8	24	31.4578	12.5225	22	8.1326	0.0196593	58.1466	2.5032
NX_Q96AX2-1	RAB37 Ras-related protein Rab-37 Iso 1	24799	5.937	782.788	5	16	22.87	9.3862	25	8.4491	0.0162349	45.6474	1.1432
NX_P04844-1	RPN2 Dolichyl-diphosphooligosaccharide--protein glycosyltransferase subunit 2 Iso 1	69241	5.332	782.768	7	35	13.4707	7.8132	40	11.166	0.0160236	163.103	11.3191
NX_P0C7V7-1	SEC11B Putative signal peptidase complex catalytic subunit SEC11B Iso 1	19147	9.9902	777.507	3	8	26.506	2.6501	12	7.9071	0.0164479	64.0472	1.2271
NX_Q9H857-1	NT5DC2 5&apos;-nucleotidase domain-containing protein 2 Iso 1	60679	6.3032	770.385	14	39	30.5769	6.5453	46	7.2243	0.019646	125.897	7.6874
NX_P04040-1	CAT Catalase Iso 1	59718	6.9727	769.457	15	37	28.2732	8.8877	69	8.5913	0.0159658	85.6896	5.14
NX_P13637-1	ATP1A3 Sodium/potassium-transporting ATPase subunit alpha-3 Iso 1	111677	5.0552	768.949	14	41	15.5972	10.2024	53	7.6936	0.0158368	363.558	41.1455
NX_Q86YS6-1	RAB43 Ras-related protein Rab-43 Iso 1	23324	5.3042	765.772	3	15	20.283	0.6179	19	8.1855	0.0153695	3.0225	0.0712
NX_Q6NUK1-1	SLC25A24 Calcium-binding mitochondrial carrier protein SCaMC-1 Iso 1	53320	5.9326	763.821	13	23	33.9623	9.5356	51	8.8877	0.0166461	173.475	9.2952
NX_Q13423-1	NNT NAD(P) transhydrogenase_ mitochondrial Iso 1	113822	8.0566	761.164	15	52	17.1271	9.2364	80	10.1855	0.0144237	328.644	37.6748
NX_P04179-1	SOD2 Superoxide dismutase [Mn]_ mitochondrial Iso 1	24734	8.4038	757.835	7	12	47.7477	10.917	30	11.7665	0.0206515	82.2279	2.0492
NX_O95169-2	NDUFB8 NADH dehydrogenase [ubiquinone] 1 beta subcomplex subunit 8_ mitochondrial Iso 2	20025	7.3447	750.269	8	12	44.7674	7.5985	25	6.1366	0.0135379	62.5208	1.2635
NX_Q9NSE4-1	IARS2 Isoleucine--tRNA ligase_ mitochondrial Iso 1	113719	6.7852	749.962	30	58	31.7194	5.6663	141	7.7186	0.0194082	218.331	25.0559
NX_Q13636-1	RAB31 Ras-related protein Rab-31 Iso 1	21554	6.668	747.803	5	11	34.0206	6.8013	25	6.2099	0.0182792	20.3126	0.4451
NX_O00116-1	AGPS Alkyldihydroxyacetonephosphate synthase_ peroxisomal Iso 1	72865	6.9976	745.029	21	37	30.5471	7.3976	64	8.6524	0.0178355	74.5676	5.4964
NX_P14314-1	PRKCSH Glucosidase 2 subunit beta Iso 1	59387	4.1309	743.626	15	25	32.9545	3.0792	57	9.5994	0.0188716	0	0
NX_P51153-1	RAB13 Ras-related protein Rab-13 Iso 1	22759	9.5698	737.177	6	11	26.1084	7.9488	24	6.7592	0.0144368	21.3159	0.4903
NX_P26885-1	FKBP2 Peptidyl-prolyl cis-trans isomerase FKBP2 Iso 1	15639	9.5522	731.694	1	7	7.7465	1.3597	9	7.876	0.0327082	70.0334	1.108
NX_Q9UL26-1	RAB22A Ras-related protein Rab-22A Iso 1	21841	8.2529	729.766	6	15	26.8041	6.9672	31	10.0273	0.0215523	12.1593	0.2685
NX_P40616-1	ARL1 ADP-ribosylation factor-like protein 1 Iso 1	20404	5.4478	727.951	3	9	23.7569	8.0131	5	10.8082	0.0231986	0	0
NX_P46779-1	RPL28 60S ribosomal protein L28 Iso 1	15737	12.4175	722.428	2	8	17.5182	2.1	10	3.9754	0.0128451	0	0
NX_O94805-1	ACTL6B Actin-like protein 6B Iso 1	46847	5.3613	721.578	6	26	13.8498	6.3577	21	9.3751	0.0111651	11.7966	0.5584
NX_Q9H2W6-1	MRPL46 39S ribosomal protein L46_ mitochondrial Iso 1	31685	6.6431	721.185	4	15	19.7133	10.5477	17	10.7964	0.0243374	81.6986	2.5996
NX_Q9Y2C4-1	EXOG Nuclease EXOG_ mitochondrial Iso 1	41058	8.3555	719.887	5	24	20.1087	13.0488	12	11.3908	0.0205275	24.044	0.9947
NX_P36957-1	DLST Dihydrolipoyllysine-residue succinyltransferase component of 2-oxoglutarate dehydrogenase complex_ mitochondrial Iso 1	48724	9.2769	716.673	4	18	9.713	10.7706	22	8.733	0.0225987	128.851	6.3263
NX_P08174-1	CD55 Complement decay-accelerating factor Iso 2	41373	7.459	715.19	8	24	19.685	5.0822	56	7.9414	0.0179722	0	0
NX_P36776-1	LONP1 Lon protease homolog_ mitochondrial Iso 1	106422	5.9619	714.592	13	40	16.0584	2.4967	57	8.2469	0.0149177	0	0
NX_Q03135-1	CAV1 Caveolin-1 Iso 1	20458	5.5898	712.667	9	13	52.2472	4.3465	27	8.7109	0.0145029	217.075	4.481
NX_Q3SXM5-1	HSDL1 Inactive hydroxysteroid dehydrogenase-like protein 1 Iso 1	36978	8.8315	709.45	8	25	20.9091	8.2074	21	10.1974	0.0203054	0	0
NX_Q15293-1	RCN1 Reticulocalbin-1 Iso 1	38866	4.6729	709.023	19	23	50.7553	6.9355	59	11.2162	0.0207316	0	0
NX_P13804-1	ETFA Electron transfer flavoprotein subunit alpha_ mitochondrial Iso 1	35057	8.4858	707.942	3	13	15.6156	1.1275	12	9.9691	0.0143412	0	0
NX_Q99798-1	ACO2 Aconitate hydratase_ mitochondrial Iso 1	85371	7.3286	707.362	19	40	29.7436	8.2457	86	9.5477	0.0177359	282.423	24.3355
NX_P00966-1	ASS1 Argininosuccinate synthase Iso 1	46501	8.0566	706.096	10	29	28.8835	7.9233	37	8.6939	0.0216325	143.752	6.7298
NX_O43837-1	IDH3B Isocitrate dehydrogenase [NAD] subunit beta_ mitochondrial B	42156	8.5854	701.508	11	21	24.1558	11.1667	27	7.5918	0.0207082	55.9595	2.3765
NX_P54709-1	ATP1B3 Sodium/potassium-transporting ATPase subunit beta-3 Iso 1	31492	8.436	699.027	6	18	24.3728	10.2444	31	6.1598	0.0159479	92.4094	2.9437
NX_P61106-1	RAB14 Ras-related protein Rab-14 Iso 1	23881	5.7979	698.88	2	15	6.0465	0.7481	16	7.7525	0.0173939	4.02	0.097
NX_P09001-1	MRPL3 39S ribosomal protein L3_ mitochondrial Iso 1	38608	9.8335	698.108	7	18	25.8621	8.464	34	6.7551	0.0155142	98.5634	3.8359
NX_Q9BRT2-1	UQCC2 Ubiquinol-cytochrome-c reductase complex assembly factor 2 Iso 1	14865	7.2539	697.673	4	10	35.7143	8.5119	8	10.9553	0.0156192	16.9557	0.2541
NX_O75369-4	FLNB Filamin-B Iso 4	230641	5.1914	697.406	50	123	26.9767	6.6708	230	8.2565	0.0182995	224.589	52.2423
NX_Q8IVT2-1	MISP Mitotic interactor and substrate of PLK1 Iso 1	75311	6.3589	696.858	11	25	28.866	3.2912	70	7.8672	0.0203463	151.616	11.4512
NX_Q10471-1	GALNT2 Polypeptide N-acetylgalactosaminyltransferase 2 Iso 1	64691	8.3218	695.461	14	30	23.1173	3.7121	77	7.8677	0.01567	281.627	18.4393
NX_P83881-1	RPL36A 60S ribosomal protein L36a Iso 1	12432	11.0273	694.41	4	9	24.5283	4.9573	18	8.8165	0.0190112	100.324	1.2767
NX_Q9NP90-1	RAB9B Ras-related protein Rab-9B Iso 1	22705	4.5454	694.016	3	15	16.4179	0.4926	19	6.74	0.015444	20.4071	0.4706
NX_Q9NRW1-2	RAB6B Ras-related protein Rab-6B Iso 2	22320	5.417	691.079	2	13	7.1795	0.8878	21	5.9978	0.013789	2.2081	0.0496
NX_A4D1S5-1	RAB19 Ras-related protein Rab-19 Iso 1	24384	6.063	690.802	5	16	17.9724	6.0208	21	7.8572	0.0167461	27.7023	0.6838
NX_P49406-1	MRPL19 39S ribosomal protein L19_ mitochondrial Iso 1	33513	9.8643	688.732	5	19	16.7808	2.9411	24	7.0496	0.016397	72.3774	2.4478
NX_Q5JT25-1	RAB41 Ras-related protein Rab-41 Iso 1	25022	4.9585	686.565	5	18	25.6757	12.6967	20	9.2435	0.0192511	1.8113	0.0458
NX_Q8IZ41-1	RASEF Ras and EF-hand domain-containing protein Iso 1	82828	4.8003	684.062	9	40	15.5405	10.9719	28	11.1822	0.0221853	162.866	13.619
NX_Q6IQ22-1	RAB12 Ras-related protein Rab-12 Iso 1	27231	8.5107	683.896	5	16	25.4098	8.1453	21	8.4994	0.0178955	5.2711	0.1454
NX_Q96A35-1	MRPL24 39S ribosomal protein L24_ mitochondrial Iso 1	24898	9.5991	683.476	4	11	24.0741	8.6411	26	8.0471	0.0165857	87.3528	2.1863
NX_Q9HB71-1	CACYBP Calcyclin-binding protein Iso 1	26193	8.5825	670.86	3	9	21.9298	5.0715	17	8.348	0.0119233	0	0
NX_P04181-1	OAT Ornithine aminotransferase_ mitochondrial Iso 1	48504	6.6123	670.664	6	17	19.8178	9.2323	21	10.1677	0.0211543	88.0865	4.3054
NX_Q96DA6-1	DNAJC19 Mitochondrial import inner membrane translocase subunit TIM14 Iso 1	12490	10.5029	665.131	1	6	15.5172	0.69	10	10.838	0.0243809	0	0
NX_Q9Y3B7-1	MRPL11 39S ribosomal protein L11_ mitochondrial Iso 1	20670	10.3696	661.021	1	9	9.375	0.0592	12	12.2279	0.016448	0	0
NX_P27635-1	RPL10 60S ribosomal protein L10 Iso 1	24587	10.4927	660.644	7	13	35.514	7.6206	29	8.5194	0.0252735	313.707	7.8616
NX_P51636-3	CAV2 Caveolin-2 C	12771	4.2671	658.464	6	12	64.2857	11.1204	18	11.3042	0.0188209	94.0423	1.2287
NX_P54851-1	EMP2 Epithelial membrane protein 2 Iso 1	19185	7.5615	658.327	3	12	11.976	8.3174	18	7.2339	0.0172155	392.458	7.6914
NX_Q6UW78-1	UQCC3 Ubiquinol-cytochrome-c reductase complex assembly factor 3 Iso 1	10074	9.9419	655.254	2	4	37.6344	10.3862	11	8.7975	0.0170513	103.516	1.0435
NX_P53597-1	SUCLG1 Succinate--CoA ligase [ADP/GDP-forming] subunit alpha_ mitochondrial Iso 1	36226	8.978	651.274	7	15	32.659	5.6696	33	7.7453	0.0143649	159.401	5.8419
NX_O15143-1	ARPC1B Actin-related protein 2/3 complex subunit 1B Iso 1	40923	8.2983	649.133	6	24	26.0753	2.0499	17	7.2631	0.0193866	20.6895	0.8637
NX_Q8NC51-1	SERBP1 Plasminogen activator inhibitor 1 RNA-binding protein Iso 1	44938	9.1304	635.614	7	17	20.098	8.2123	27	9.7048	0.0138409	0	0
NX_Q9NR12-1	PDLIM7 PDZ and LIM domain protein 7 Iso 1	49812	8.3423	635.49	10	22	21.8818	6.6535	41	9.7363	0.0182923	40.7603	2.0759
NX_Q9NX47-1	MARCH5 E3 ubiquitin-protein ligase MARCH5 Iso 1	31211	8.7422	634.116	6	15	28.777	2.4719	20	5.9732	0.0144396	55.9875	1.7805
NX_Q9BYC2-1	OXCT2 Succinyl-CoA:3-ketoacid coenzyme A transferase 2_ mitochondrial Iso 1	56103	6.7676	634.064	5	25	11.0251	5.4941	15	10.3837	0.010982	2.0709	0.1176
NX_P62913-1	RPL11 60S ribosomal protein L11 Iso 1	20239	9.9551	625.234	5	10	14.6067	6.3238	17	6.2159	0.0175817	0	0
NX_P12694-1	BCKDHA 2-oxoisovalerate dehydrogenase subunit alpha_ mitochondrial Iso 1	50439	8.3115	623.992	10	33	30.5618	7.2534	37	9.0026	0.0277237	61.5229	3.1227
NX_P06733-2	ENO1 Alpha-enolase MBP-1	36904	5.8696	618.889	8	19	30.2053	8.7298	44	8.1146	0.0218624	66.2754	2.4701
NX_P20339-1	RAB5A Ras-related protein Rab-5A Iso 1	23643	8.2515	618.518	6	15	33.0233	10.0746	29	7.7206	0.0182418	72.9899	1.7435
NX_Q9H853-1	TUBA4B Putative tubulin-like protein alpha-4B Iso 1	27533	7.7666	605.292	4	17	17.0124	10.6445	20	3.6691	0.0102905	109.065	3.036
NX_P35240-7	NF2 Merlin Iso 7	30434	6.1157	604.152	5	21	26.2548	10.254	19	10.354	0.021927	4.4534	0.1364
NX_Q96KF7-1	SMIM8 Small integral membrane protein 8 Iso 1	11051	9.668	601.515	3	10	43.299	2.3373	11	6.3746	0.0141266	19.8983	0.2212
NX_O60568-1	PLOD3 Multifunctional procollagen lysine hydroxylase and glycosyltransferase LH3 Iso 1	84731	5.6235	601.112	16	49	26.0163	6.7289	55	10.4117	0.0208567	88.957	7.593
NX_Q8N4Q1-1	CHCHD4 Mitochondrial intermembrane space import and assembly protein 40 Iso 1	15986	4.0313	598.995	3	6	23.2394	1.2272	19	8.6408	0.023169	47.0713	0.7718
NX_P62136-1	PPP1CA Serine/threonine-protein phosphatase PP1-alpha catalytic subunit Iso 1	37487	5.8931	588.251	7	19	27.5758	8.3924	18	8.0388	0.0208408	0	0
NX_Q96HS1-1	PGAM5 Serine/threonine-protein phosphatase PGAM5_ mitochondrial Iso 1	31984	8.8813	584.707	7	15	29.4118	4.3561	35	8.4383	0.0171342	88.357	2.848
NX_O14548-1	COX7A2L Cytochrome c oxidase subunit 7A-related protein_ mitochondrial Iso 1	12606	9.7031	583.578	3	9	39.4737	10.8372	10	7.7888	0.0208981	57.2839	0.7259
NX_P52943-1	CRIP2 Cysteine-rich protein 2 Iso 1	22478	8.7393	578.838	3	13	19.2308	3.1221	17	6.8836	0.0157762	110.245	2.5677
NX_O75489-1	NDUFS3 NADH dehydrogenase [ubiquinone] iron-sulfur protein 3_ mitochondrial Iso 1	30222	7.3623	578.179	6	17	21.2121	4.9965	34	8.4553	0.0237723	70.7049	2.1463
NX_Q9Y512-1	SAMM50 Sorting and assembly machinery component 50 homolog Iso 1	51943	6.4585	575.669	15	29	33.2623	3.9872	42	7.278	0.0189732	67.2245	3.5209
NX_P82663-1	MRPS25 28S ribosomal protein S25_ mitochondrial Iso 1	20103	9.1128	571.865	3	11	12.7168	3.0331	9	8.0091	0.0172537	0	0
NX_P26440-1	IVD Isovaleryl-CoA dehydrogenase_ mitochondrial Iso 1	46620	8.001	556.576	13	28	40.1408	7.7153	39	11.4582	0.0232536	47.0387	2.2185
NX_P61619-1	SEC61A1 Protein transport protein Sec61 subunit alpha isoform 1 Iso 1	52230	8.0493	553.148	11	32	20.5882	9.8696	25	10.2526	0.0147113	124.819	6.5806
NX_Q14141-2	SEPT6 Septin-6 I	48841	6.3589	551.664	6	24	15.2225	10.354	33	8.5909	0.0164847	6.2239	0.3063
NX_Q13564-1	NAE1 NEDD8-activating enzyme E1 regulatory subunit Iso 1	60208	5.0889	551.037	7	31	14.0449	8.6072	19	9.9102	0.0183071	0	0
NX_P62701-1	RPS4X 40S ribosomal protein S4_ X isoform Iso 1	29579	10.5864	549.739	5	17	21.673	10.3785	13	8.2058	0.013108	52.982	1.5802
NX_Q8N4H5-1	TOMM5 Mitochondrial import receptor subunit TOM5 homolog Iso 1	6031	10.1792	545.072	1	3	15.6863	2.5949	7	5.5401	0.0116631	132.344	0.7987
NX_Q9H2H9-1	SLC38A1 Sodium-coupled neutral amino acid transporter 1 Iso 1	54012	6.6372	536.282	9	34	18.4805	5.523	38	10.023	0.0181969	121.235	6.6285
NX_Q6YN16-1	HSDL2 Hydroxysteroid dehydrogenase-like protein 2 Iso 1	45365	8.064	535.806	9	21	22.0096	3.8882	28	8.9668	0.0179078	69.5732	3.1781
NX_Q5JRX3-1	PITRM1 Presequence protease_ mitochondrial Iso 1	117338	6.4497	527.734	25	61	24.3973	9.2571	75	10.1993	0.0187397	97.6929	11.5707
NX_P16615-1	ATP2A2 Sarcoplasmic/endoplasmic reticulum calcium ATPase 2 Iso 1	114682	5.0522	525.915	11	51	15.2591	5.1738	72	8.4586	0.0165909	0	0
NX_Q96BQ5-1	CCDC127 Coiled-coil domain-containing protein 127 Iso 1	30815	9.5083	523.193	2	16	10.3846	0.7471	13	8.6056	0.012796	221.838	6.8782
NX_P82933-1	MRPS9 28S ribosomal protein S9_ mitochondrial Iso 1	45805	9.8394	519.538	6	25	17.4242	8.3887	32	4.634	0.0113289	119.139	5.4879
NX_Q9H7Z7-1	PTGES2 Prostaglandin E synthase 2 Iso 1	41916	9.4072	514.446	14	24	39.5225	5.5581	47	10.1043	0.0238181	116.369	4.9008
NX_Q16698-1	DECR1 2_4-dienoyl-CoA reductase_ mitochondrial Iso 1	36044	9.6606	512.171	9	20	30.1493	8.9195	29	9.9282	0.0213155	73.8759	2.6856
NX_Q92520-1	FAM3C Protein FAM3C Iso 1	24664	8.395	509.678	5	13	31.7181	8.6428	18	6.9659	0.01789	135.776	3.3897
NX_O00180-1	KCNK1 Potassium channel subfamily K member 1 Iso 1	38118	5.9165	507.999	4	23	16.0714	13.9108	16	8.2213	0.0133404	109.583	4.2361
NX_P32119-1	PRDX2 Peroxiredoxin-2 Iso 1	21878	5.5679	503.507	10	12	33.8384	2.883	35	8.9252	0.0151303	48.3646	1.0671
NX_P23786-1	CPT2 Carnitine O-palmitoyltransferase 2_ mitochondrial Iso 1	73730	8.1606	502.152	15	42	28.8754	8.5021	45	9.8748	0.0175467	56.3108	4.1834
NX_Q96CW1-1	AP2M1 AP-2 complex subunit mu Iso 1	49623	9.8848	499.949	13	29	24.1379	8.9131	38	10.3926	0.0206606	0	0
NX_Q12849-1	GRSF1 G-rich sequence factor 1 Iso 1	53092	5.7744	493.36	13	27	24.7917	5.6707	55	7.5373	0.0186954	93.3794	5.0088
NX_P10599-1	TXN Thioredoxin Iso 1	11729	4.6201	492.457	3	8	35.2381	6.1397	11	8.1571	0.0242635	122.059	1.4675
NX_Q9BQ69-1	MACROD1 O-acetyl-ADP-ribose deacetylase MACROD1 Iso 1	35482	9.8262	492.086	9	17	26.4615	7.2907	34	8.6388	0.0198406	190.614	6.8656
NX_O60716-1	CTNND1 Catenin delta-1 1ABC	108103	5.7979	490.904	16	39	19.1116	9.6613	64	9.749	0.0162966	112.679	12.2528
NX_Q9BWH2-1	FUNDC2 FUN14 domain-containing protein 2 Iso 1	20662	10.1704	489.769	5	13	24.8677	6.232	18	6.437	0.0159527	101.24	2.099
NX_Q7Z406-5	MYH14 Myosin-14 Iso 5	167791	5.6133	483.698	10	51	9.6752	4.2148	55	7.3383	0.0167933	13.2593	2.239
NX_Q08188-1	TGM3 Protein-glutamine gamma-glutamyltransferase E Iso 1	76583	5.4917	481.497	10	37	17.8932	12.4891	25	10.2696	0.0186993	95.3693	7.341
NX_P83859-1	QRFP Orexigenic neuropeptide QRFP Iso 1	14931	10.5469	479.267	3	8	13.2353	8.2795	12	10.828	0.0148468	61.3736	0.924
NX_Q12907-1	LMAN2 Vesicular integral-membrane protein VIP36 Iso 1	40203	6.4893	479.241	12	26	33.9888	2.9754	45	8.8732	0.0229362	102.095	4.1421
NX_P16435-1	POR NADPH--cytochrome P450 reductase Iso 1	76641	5.2412	477.271	24	45	36.6322	5.8462	89	9.9829	0.0199079	88.4021	6.8199
NX_Q8NBX0-1	SCCPDH Saccharopine dehydrogenase-like oxidoreductase Iso 1	47121	9.4102	476.997	14	23	37.0629	5.2935	73	9.1408	0.0190098	59.1725	2.8103
NX_Q13740-1	ALCAM CD166 antigen Iso 1	65061	5.8477	472.456	10	31	18.5249	5.3884	29	7.7487	0.0142239	0	0
NX_P42765-1	ACAA2 3-ketoacyl-CoA thiolase_ mitochondrial Iso 1	41897	8.0757	470.119	6	19	13.602	8.5854	30	8.9332	0.0188413	99.2085	4.2045
NX_Q96DV4-1	MRPL38 39S ribosomal protein L38_ mitochondrial Iso 1	44568	7.2847	466.451	6	21	18.6842	6.7281	25	10.7781	0.0149916	0	0
NX_Q92599-3	SEPT8 Septin-8 Iso 3	43492	5.9004	464.425	4	20	10.8401	6.8337	24	7.8724	0.0126068	12.2163	0.5344
NX_P53634-1	CTSC Dipeptidyl peptidase 1 Iso 1	51820	6.5508	463.794	16	27	37.581	7.99	49	9.1466	0.0245645	29.4547	1.5509
NX_Q15417-1	CNN3 Calponin-3 Iso 1	36390	5.6221	460.255	12	21	36.7781	10.3438	40	7.6523	0.0219463	73.8293	2.701
NX_Q9HDB8-1	ERVK-5 Endogenous retrovirus group K member 5 Env polyprotein Iso 1	27885	5.5063	457.872	7	17	17.1429	12.1396	17	7.9216	0.0213756	1137.5	32.1948
NX_P54707-1	ATP12A Potassium-transporting ATPase alpha chain 2 Iso 1	115437	6.0981	457.163	10	43	9.9134	10.1521	31	5.841	0.0169056	44.5422	5.1832
NX_P06748-1	NPM1 Nucleophosmin Iso 1	32554	4.4443	456.887	2	8	7.483	12.9052	11	8.0857	0.0141218	0	0
NX_Q9P0M9-1	MRPL27 39S ribosomal protein L27_ mitochondrial Iso 1	16062	10.8003	453.532	1	9	6.0811	2.5828	8	8.7785	0.0119116	113.64	1.833
NX_P56556-1	NDUFA6 NADH dehydrogenase [ubiquinone] 1 alpha subcomplex subunit 6 Iso 1	15126	10.4033	452.491	7	8	42.9688	17.5243	29	11.8966	0.0226878	181.985	2.7546
NX_P60842-1	EIF4A1 Eukaryotic initiation factor 4A-I Iso 1	46124	5.1548	451.159	9	23	24.6305	10.8353	32	10.0198	0.0160152	0	0
NX_Q8NFF5-1	FLAD1 FAD synthase Iso 1	65224	6.4937	446.724	8	35	20.2726	6.3872	23	11.8024	0.0190938	31.2954	2.0657
NX_Q8N1M1-2	BEST3 Bestrophin-3 Iso 2	76058	6.1187	440.792	10	37	16.018	10.1189	19	12.2765	0.0215503	23.6895	1.8124
NX_O14639-1	ABLIM1 Actin-binding LIM protein 1 Iso 1	87631	8.54	440.173	12	43	17.7378	4.7384	32	9.2434	0.0217011	0	0
NX_P62841-1	RPS15 40S ribosomal protein S15 Iso 1	17029	10.7886	439.669	5	7	31.0345	5.9365	17	5.3626	0.0175994	31.1026	0.53
NX_Q7L0Y3-1	TRMT10C tRNA methyltransferase 10 homolog C Iso 1	47316	9.7251	433.009	10	21	22.3325	7.541	31	9.6696	0.0200674	81.275	3.8713
NX_P00558-1	PGK1 Phosphoglycerate kinase 1 Iso 1	44586	8.1475	429.73	9	21	24.4604	3.8066	28	11.8143	0.0214583	0	0
NX_P06756-1	ITGAV Integrin alpha-V Iso 1	115964	5.3115	427.947	21	60	22.9008	6.8877	66	8.5084	0.0217028	0	0
NX_A0PK11-1	CLRN2 Clarin-2 Iso 1	25429	6.5874	423.94	4	13	9.0517	13.1386	9	5.1483	0.0119028	312.739	8.0472
NX_O95302-1	FKBP9 Peptidyl-prolyl cis-trans isomerase FKBP9 Iso 1	63043	4.7285	420.481	9	34	23.3333	8.8308	20	11.1936	0.0184282	25.3341	1.6097
NX_P05556-1	ITGB1 Integrin beta-1 Iso 1	88356	5.0977	415.356	11	38	12.6566	5.7636	41	7.1745	0.0171591	107.958	9.9023
NX_A9Z1Z3-1	FER1L4 Fer-1-like protein 4 Iso 1	200852	5.8184	412.022	21	81	16.0535	10.3202	45	12.3631	0.0165714	343.135	69.4134
NX_Q9HBL7-1	PLGRKT Plasminogen receptor (KT) Iso 1	17189	9.9932	407.059	4	6	22.449	3.5008	14	5.8674	0.0157523	194.429	3.3445
NX_Q5XKP0-1	MIC13 MICOS complex subunit MIC13 Iso 1	13078	9.7148	406.204	5	7	61.8644	3.4006	22	10.2783	0.0183809	40.1385	0.5276
NX_P43155-1	CRAT Carnitine O-acetyltransferase Iso 1	70812	8.5137	405.604	12	39	23.6422	9.121	34	8.5474	0.0213224	46.0967	3.2873
NX_P42126-1	ECI1 Enoyl-CoA delta isomerase 1_ mitochondrial Iso 1	32795	8.6821	405.548	5	15	20.8609	5.4442	13	7.3928	0.0111127	28.8316	0.9544
NX_O15091-1	KIAA0391 Mitochondrial ribonuclease P catalytic subunit Iso 1	67272	8.9033	403.604	9	36	18.3533	8.9854	16	13.5955	0.0186388	24.3067	1.6542
NX_Q9NQR4-1	NIT2 Omega-amidase NIT2 Iso 1	30588	6.9858	401.831	8	20	33.6957	10.4905	24	11.6066	0.0216953	44.0464	1.3658
NX_Q96EY1-1	DNAJA3 DnaJ homolog subfamily A member 3_ mitochondrial Iso 1	52455	9.5288	401.025	11	26	34.375	9.0802	23	9.4844	0.0239035	0	0
NX_P16520-1	GNB3 Guanine nucleotide-binding protein G(I)/G(S)/G(T) subunit beta-3 Iso 1	37196	5.2676	400.857	7	20	22.3529	9.9529	25	8.1721	0.0155142	6.0312	0.2303
NX_Q96BR5-1	COA7 Cytochrome c oxidase assembly factor 7 Iso 1	25692	5.5942	395.94	8	16	33.7662	4.2366	27	10.8299	0.0198731	60.528	1.601
NX_P07947-1	YES1 Tyrosine-protein kinase Yes Iso 1	60762	6.3076	393.55	10	39	25.4144	7.0434	33	9.8782	0.0194463	105.897	6.493
NX_Q9Y2R5-1	MRPS17 28S ribosomal protein S17_ mitochondrial Iso 1	14492	10.2451	391.84	2	7	23.0769	2.2667	11	3.7049	0.012103	62.234	0.9096
NX_Q9Y399-1	MRPS2 28S ribosomal protein S2_ mitochondrial Iso 1	33228	9.5112	391.075	4	18	21.9595	3.6083	17	10.0389	0.00962053	53.2626	1.7861
NX_P67809-1	YBX1 Nuclease-sensitive element-binding protein 1 Iso 1	35902	10.1353	390.379	2	13	12.3457	5.5027	7	5.9509	0.0169306	36.4203	1.3084
NX_Q9H9J2-1	MRPL44 39S ribosomal protein L44_ mitochondrial Iso 1	37511	8.4888	387.312	2	16	6.0241	17.1294	9	3.9992	0.0156304	80.8522	3.0625
NX_P32322-1	PYCR1 Pyrroline-5-carboxylate reductase 1_ mitochondrial Iso 1	33339	7.396	380.523	1	8	3.1348	0.4404	5	4.1302	0.015943	0	0
NX_Q9BTZ2-1	DHRS4 Dehydrogenase/reductase SDR family member 4 Iso 1	29518	8.7246	376.308	2	10	10.7914	2.6003	9	9.8142	0.0200764	0	0
NX_Q9UJZ1-1	STOML2 Stomatin-like protein 2_ mitochondrial Iso 1	38510	7.2642	363.59	2	13	8.427	15.1952	6	9.7082	0.00994981	0	0
NX_Q96L21-1	RPL10L 60S ribosomal protein L10-like Iso 1	24502	10.4004	361.654	5	13	28.972	4.5499	26	10.1228	0.0213186	348.924	8.7144
NX_P62495-1	ETF1 Eukaryotic peptide chain release factor subunit 1 Iso 1	49000	5.3716	360.778	9	29	26.5446	8.9975	18	11.7992	0.0167436	0	0
NX_P24390-1	KDELR1 ER lumen protein-retaining receptor 1 Iso 1	24526	8.7671	358.197	5	11	16.0377	13.8215	15	12.6398	0.0179256	69.7652	1.7281
NX_P60033-1	CD81 CD81 antigen Iso 1	25792	4.9131	358.145	8	15	36.4407	12.1883	25	8.4734	0.0156096	38.6098	1.0229
NX_Q9H816-1	DCLRE1B 5&apos; exonuclease Apollo Iso 1	59963	8.4346	356.853	6	27	13.7218	9.142	14	7.5486	0.0152034	92.8649	5.6144
NX_Q53S58-1	TMEM177 Transmembrane protein 177 Iso 1	33738	9.8115	351.935	7	22	31.8328	12.7725	13	11.0768	0.0175869	14.799	0.503
NX_Q7Z2Z2-2	EFL1 Elongation factor-like GTPase 1 Iso 2	119811	5.4302	351.925	5	46	5.145	12.205	20	8.2303	0.0191052	2.2454	0.272
NX_P35580-1	MYH10 Myosin-10 Iso 1	228856	5.272	348.058	11	59	6.3259	7.3909	57	7.6391	0.016406	54.7549	12.5919
NX_Q5ZPR3-1	CD276 CD276 antigen Iso 1	57199	4.5791	347.623	6	29	11.985	9.112	16	6.7785	0.0233527	0	0
NX_P22234-1	PAICS Multifunctional protein ADE2 Iso 1	47049	6.9697	347	10	27	24.4706	6.2446	29	7.9668	0.0211947	39.453	1.8867
NX_O43795-1	MYO1B Unconventional myosin-Ib Iso 1	131901	9.6753	346.62	33	67	27.1127	6.7358	110	8.1902	0.016606	0	0
NX_Q16762-1	TST Thiosulfate sulfurtransferase Iso 1	33407	6.8687	346.218	8	21	33.67	9.298	20	8.8517	0.0165775	25.987	0.8746
NX_O75746-1	SLC25A12 Calcium-binding mitochondrial carrier protein Aralar1 Iso 1	74714	8.4551	345.22	13	40	15.6342	6.2507	34	7.7616	0.0164985	88.7627	6.6715
NX_P30408-1	TM4SF1 Transmembrane 4 L6 family member 1 Iso 1	21617	4.7021	343.655	3	12	11.8812	5.4188	20	4.9573	0.0153862	377.524	8.5542
NX_Q86UE4-1	MTDH Protein LYRIC Iso 1	63798	9.7954	337.849	9	14	15.6357	4.6626	22	6.4372	0.0199969	22.0418	1.4083
NX_Q9NWT8-1	AURKAIP1 Aurora kinase A-interacting protein Iso 1	22340	11.1782	336.033	3	12	19.0955	3.0421	13	5.9875	0.0199609	24.023	0.5425
NX_P13667-1	PDIA4 Protein disulfide-isomerase A4 Iso 1	72887	4.7681	335.555	18	38	25.5814	8.7839	77	9.863	0.0220815	93.8053	6.8736
NX_P33527-1	ABCC1 Multidrug resistance-associated protein 1 Iso 1	171480	6.6958	325.723	21	80	17.3743	7.4032	59	12.1789	0.0215349	58.0347	10.041
NX_P34896-3	SHMT1 Serine hydroxymethyltransferase_ cytosolic Iso 3	44523	7.248	303.992	7	24	20.3474	6.1821	30	8.8651	0.0151528	281.242	12.6742
NX_Q8NBS9-1	TXNDC5 Thioredoxin domain-containing protein 5 Iso 1	47598	5.562	288.419	5	26	13.8889	13.7492	16	9.0135	0.0205288	42.9816	2.0766
NX_Q8TCT9-1	HM13 Minor histocompatibility antigen H13 Iso 1	41461	5.9854	282.577	5	21	11.9363	8.6739	13	10.4278	0.0123201	135.11	5.644
NX_Q96MH6-1	TMEM68 Transmembrane protein 68 Iso 1	37400	7.7783	281.109	6	20	23.7654	5.3059	17	10.593	0.0110298	0	0
NX_Q9HCC0-1	MCCC2 Methylcrotonoyl-CoA carboxylase beta chain_ mitochondrial Iso 1	61294	7.5293	275.589	9	29	20.9591	10.8988	36	8.4045	0.0198215	378.297	23.3964
NX_Q2PZI1-1	DPY19L1 Probable C-mannosyltransferase DPY19L1 Iso 1	77267	9.0615	217.892	8	50	13.7778	11.8677	18	11.1519	0.0199757	21.3765	1.6723
NX_Q8WX93-1	PALLD Palladin Iso 1	150470	6.6636	196.145	15	55	14.4613	9.323	39	9.7591	0.0203016	132.892	20.1906
NX_Q8N1T3-3	MYO1H Unconventional myosin-Ih Iso 3	117862	9.3032	148.941	17	69	18.591	11.0863	34	13.1603	0.018892	22.6885	2.7004
NX_Q3ZCT8-1	KBTBD12 Kelch repeat and BTB domain-containing protein 12 Iso 1	71050	5.5752	128.056	6	36	9.4703	10.152	20	7.8483	0.0187088	507.567	36.6073

## Sheet: F2_CHYMO_3
Entry	Description	mW (Da)	pI (pH)	PLGS Score	Peptides	Theoretical Peptides	Coverage (%)	Precursor RMS Mass Error (ppm)	Products	Products RMS Mass Error (ppm)	Products RMS RT Error (min)	Amount (fmol)	Amount (ngrams)
NX_P56381-1	ATP5F1E ATP synthase subunit epsilon_ mitochondrial Iso 1	5776	10.3154	58458.5	10	3	84.3137	1.9571	89	6.5469	0.0131817	323.39	1.8876
NX_P35232-1	PHB Prohibitin Iso 1	29785	5.4302	16859.9	24	16	48.5294	6.4238	144	7.6242	0.0153917	511.674	15.2792
NX_P55809-1	OXCT1 Succinyl-CoA:3-ketoacid coenzyme A transferase 1_ mitochondrial Iso 1	56121	7.2202	14794	12	27	21.7308	2.8563	122	8.0567	0.0200162	231.371	13.0988
NX_P60709-1	ACTB Actin_ cytoplasmic 1 Iso 1	41709	5.1431	14650.2	18	21	45.6	2.8437	321	6.8995	0.0174218	1388.55	58.4288
NX_Q6S8J3-1	POTEE POTE ankyrin domain family member E Iso 1	121285	5.7715	12787.7	11	40	10.4186	8.0309	185	6.7905	0.0172324	10.5097	1.2923
NX_P10809-1	HSPD1 60 kDa heat shock protein_ mitochondrial Iso 1	61016	5.5503	12493.2	8	11	9.4241	2.3068	108	6.3232	0.0169352	632.634	38.7335
NX_A5A3E0-1	POTEF POTE ankyrin domain family member F Iso 1	121366	5.7715	11677.1	15	39	9.9535	8.0338	108	7.4939	0.0184969	1081.88	133.178
NX_Q9UII2-1	ATP5IF1 ATPase inhibitor_ mitochondrial Iso 1	12241	9.8789	11303.4	5	6	41.5094	6.9536	36	6.6517	0.0156544	0	0
NX_O75531-1	BANF1 Barrier-to-autointegration factor Iso 1	10052	5.7231	11136.6	5	7	35.9551	3.4265	42	7.1306	0.00900033	314.548	3.2357
NX_P21796-1	VDAC1 Voltage-dependent anion-selective channel protein 1 Iso 1	30753	8.8682	10707	16	17	55.8304	7.0637	179	7.0078	0.0170457	1125.12	34.7514
NX_Q96B49-1	TOMM6 Mitochondrial import receptor subunit TOM6 homolog Iso 1	7997	4.4531	9756.2	3	5	29.7297	2.0999	30	6.5544	0.0135367	403.78	3.2311
NX_P18859-1	ATP5PF ATP synthase-coupling factor 6_ mitochondrial Iso 1	12579	9.9829	9451.13	13	10	63.8889	3.8245	91	6.3921	0.0181002	498.02	6.2688
NX_Q16527-1	CSRP2 Cysteine and glycine-rich protein 2 Iso 1	20939	8.5884	9335.63	19	8	51.8135	4.3391	100	5.6875	0.0170865	687.029	15.0228
NX_O14950-1	MYL12B Myosin regulatory light chain 12B Iso 1	19766	4.4927	8881.84	9	12	45.9302	7.9319	67	6.7911	0.0149002	0	0
NX_Q04837-1	SSBP1 Single-stranded DNA-binding protein_ mitochondrial Iso 1	17249	9.9111	8382.96	3	11	19.5946	2.1502	38	5.551	0.0121644	180.176	3.1098
NX_P05141-1	SLC25A5 ADP/ATP translocase 2 Iso 1	32831	9.9917	7994.67	32	20	49.3289	3.9982	207	7.0302	0.0163069	626.083	20.7111
NX_O75390-1	CS Citrate synthase_ mitochondrial Iso 1	51679	8.4507	7834.53	15	26	36.0515	5.997	118	6.686	0.0132312	601.455	31.24
NX_P31327-1	CPS1 Carbamoyl-phosphate synthase [ammonia]_ mitochondrial Iso 1	164834	6.2798	7484.24	58	76	30.4	3.5186	587	6.1311	0.0163913	1005.02	166.913
NX_P31040-1	SDHA Succinate dehydrogenase [ubiquinone] flavoprotein subunit_ mitochondrial Iso 1	72645	7.0415	7411.1	25	35	28.7651	7.6227	173	6.4479	0.0142306	419.319	30.9114
NX_P08195-1	SLC3A2 4F2 cell-surface antigen heavy chain Iso 1	67951	4.6992	7310.35	22	27	26.3492	5.578	272	6.4858	0.0155557	0	0
NX_P63218-1	GNG5 Guanine nucleotide-binding protein G(I)/G(S)/G(O) subunit gamma-5 Iso 1	7313	10.3813	6736.12	1	4	30.8824	0.5753	20	10.2952	0.0130347	157.979	1.1742
NX_P30049-1	ATP5F1D ATP synthase subunit delta_ mitochondrial Iso 1	17479	5.1914	6459.1	6	6	25.5952	1.8198	49	7.6119	0.0174304	185.403	3.2427
NX_Q99623-1	PHB2 Prohibitin-2 Iso 1	33275	10.1895	6428.09	13	16	30.4348	9.1159	87	6.45	0.0127765	186.481	6.2092
NX_Q86SX6-1	GLRX5 Glutaredoxin-related protein 5_ mitochondrial Iso 1	16617	6.3472	6369.56	5	9	32.4841	1.4468	40	8.544	0.0185655	77.0974	1.2908
NX_P40926-1	MDH2 Malate dehydrogenase_ mitochondrial Iso 1	35480	8.8213	6193.72	6	13	23.6686	2.3742	110	5.8225	0.014178	577.697	20.7737
NX_P24752-1	ACAT1 Acetyl-CoA acetyltransferase_ mitochondrial Iso 1	45170	9.1201	6154.95	11	16	30.445	1.2197	80	6.3604	0.0254071	191.87	8.7272
NX_P23284-1	PPIB Peptidyl-prolyl cis-trans isomerase B Iso 1	23727	9.8511	6138.53	19	14	54.6296	4.3839	122	7.0784	0.0178342	202.366	4.8162
NX_P00367-1	GLUD1 Glutamate dehydrogenase 1_ mitochondrial Iso 1	61359	7.7021	6124.95	29	34	39.9642	3.3873	208	6.9882	0.0138594	329.467	20.3413
NX_P11177-1	PDHB Pyruvate dehydrogenase E1 component subunit beta_ mitochondrial Iso 1	39208	6.2021	6004.31	16	17	36.2117	6.067	117	6.0521	0.0163489	214.929	8.506
NX_P23528-1	CFL1 Cofilin-1 Iso 1	18490	8.2207	5933.71	3	9	15.0602	9.4679	26	4.3387	0.0109268	437.644	8.1974
NX_P27797-1	CALR Calreticulin Iso 1	48111	4.0942	5841.61	20	25	47.482	4.5835	219	6.881	0.0160646	547.968	26.4738
NX_P14406-1	COX7A2 Cytochrome c oxidase subunit 7A2_ mitochondrial Iso 1	9390	10.106	5579.35	5	7	55.4217	4.3808	32	9.2696	0.0200079	172.906	1.6246
NX_P21291-1	CSRP1 Cysteine and glycine-rich protein 1 Iso 1	20553	8.5532	5404.01	9	8	31.6062	6.0824	72	6.1599	0.0186682	970.595	20.7929
NX_O14561-1	NDUFAB1 Acyl carrier protein_ mitochondrial Iso 1	17405	4.5718	5208.96	2	9	16.0256	0.7505	23	8.7176	0.0202479	94.6856	1.6654
NX_P25705-1	ATP5F1A ATP synthase subunit alpha_ mitochondrial Iso 1	59713	9.4321	5103.01	19	22	23.689	1.6623	129	6.3763	0.0172875	0	0
NX_P22695-1	UQCRC2 Cytochrome b-c1 complex subunit 2_ mitochondrial Iso 1	48412	8.8784	5057.08	14	26	32.2296	6.4989	110	6.5422	0.0100357	310.881	15.1132
NX_O95167-1	NDUFA3 NADH dehydrogenase [ubiquinone] 1 alpha subcomplex subunit 3 Iso 1	9272	9.1626	5027.86	4	6	79.7619	3.6709	21	7.1765	0.015755	55.0242	0.5106
NX_P04406-1	GAPDH Glyceraldehyde-3-phosphate dehydrogenase Iso 1	36030	8.6968	4864.42	20	21	43.5821	3.7276	158	6.4551	0.0158721	246.678	8.9358
NX_Q05682-1	CALD1 Caldesmon Iso 1	93175	5.439	4849.72	5	17	12.6103	2.7496	93	7.1206	0.015178	0	0
NX_Q9NX14-1	NDUFB11 NADH dehydrogenase [ubiquinone] 1 beta subcomplex subunit 11_ mitochondrial Iso 1	17305	4.938	4784.31	8	11	52.2876	2.1676	57	7.3374	0.0177988	70.4332	1.2237
NX_P45880-2	VDAC2 Voltage-dependent anion-selective channel protein 2 Iso 2	30393	6.9521	4744.43	14	16	52.2968	4.4184	107	7.3031	0.0140993	349.661	10.7935
NX_P62879-1	GNB2 Guanine nucleotide-binding protein G(I)/G(S)/G(T) subunit beta-2 Iso 1	37307	5.5356	4694.45	16	20	51.1765	5.978	122	7.2538	0.0172642	306.376	11.6645
NX_P12236-1	SLC25A6 ADP/ATP translocase 3 Iso 1	32845	10.062	4620.24	16	19	40.9396	6.9158	129	6.4292	0.0207996	288.992	9.564
NX_P00387-1	CYB5R3 NADH-cytochrome b5 reductase 3 Iso 1	34212	7.3872	4585.29	11	17	25.5814	6.259	57	6.0681	0.0135805	0	0
NX_Q16718-1	NDUFA5 NADH dehydrogenase [ubiquinone] 1 alpha subcomplex subunit 5 Iso 1	13450	5.6587	4509.44	4	5	27.5862	1.8678	23	8.285	0.0183745	57.2871	0.7743
NX_Q06830-1	PRDX1 Peroxiredoxin-1 Iso 1	22096	8.2427	4392.4	10	12	40.7035	2.6003	67	7.0353	0.0143115	213.054	4.7593
NX_P07355-1	ANXA2 Annexin A2 Iso 1	38579	7.7842	4358.35	7	17	29.2035	6.1947	83	6.5113	0.0119147	497.518	19.3197
NX_P10176-1	COX8A Cytochrome c oxidase subunit 8A_ mitochondrial Iso 1	7574	10.6567	4283.71	2	4	20.2899	3.4687	16	7.5687	0.0187959	132.564	1.0123
NX_P13987-1	CD59 CD59 glycoprotein Iso 1	14167	6.0337	4270.37	5	9	28.9063	1.7999	29	8.4359	0.0180948	151.732	2.2463
NX_P09622-1	DLD Dihydrolipoyl dehydrogenase_ mitochondrial Iso 1	54143	7.7578	4185.54	16	23	36.5422	9.9467	100	10.0608	0.0193608	139.4	7.6318
NX_P68104-1	EEF1A1 Elongation factor 1-alpha 1 Iso 1	50109	9.3428	4140.89	18	24	27.4892	5.2057	139	5.7463	0.0161204	0	0
NX_P30044-2	PRDX5 Peroxiredoxin-5_ mitochondrial Cytoplasmic+peroxisomal	17020	7.0884	4137.34	6	11	50	4.0792	37	5.5677	0.027973	222.393	3.8256
NX_P11021-1	HSPA5 Endoplasmic reticulum chaperone BiP Iso 1	72288	4.875	4112.13	21	32	41.7431	4.2635	173	7.3906	0.0169908	259.389	18.792
NX_P68363-1	TUBA1B Tubulin alpha-1B chain Iso 1	50119	4.7622	3950.04	16	28	46.3415	5.6857	104	8.5066	0.0195127	184.351	9.3717
NX_Q9Y277-1	VDAC3 Voltage-dependent anion-selective channel protein 3 Iso 1	30639	8.8301	3922.55	13	19	43.4629	7.6293	122	7.6676	0.0157487	393.894	12.2111
NX_P05186-1	ALPL Alkaline phosphatase_ tissue-nonspecific isozyme Iso 1	57268	6.1948	3756.23	13	25	18.3206	2.5283	101	6.3667	0.0137765	0	0
NX_P62899-1	RPL31 60S ribosomal protein L31 Iso 1	14453	10.9688	3728.35	5	9	24.8	1.4801	45	5.4382	0.0148887	144.575	2.091
NX_Q9UHB6-1	LIMA1 LIM domain and actin-binding protein 1 Beta	85173	6.4043	3704.2	13	22	17.3913	7.7521	146	7.5248	0.0162838	0	0
NX_Q96IX5-1	ATP5MD Up-regulated during skeletal muscle growth protein 5 Iso 1	6453	10.0664	3703.1	2	6	27.5862	16.8504	21	6.6202	0.0142947	153.357	0.9991
NX_Q07021-1	C1QBP Complement component 1 Q subcomponent-binding protein_ mitochondrial Iso 1	31342	4.5469	3684.53	14	16	30.8511	5.3151	90	6.9122	0.0141563	298.55	9.4824
NX_P61586-1	RHOA Transforming protein RhoA Iso 1	21754	5.7305	3644.79	4	11	22.7979	2.1406	39	7.3835	0.0229567	122.928	2.718
NX_P11142-1	HSPA8 Heat shock cognate 71 kDa protein Iso 1	70854	5.2002	3585.14	20	32	35.2941	5.2597	117	8.2105	0.0175614	115.986	8.2496
NX_Q05639-1	EEF1A2 Elongation factor 1-alpha 2 Iso 1	50438	9.3472	3564.44	12	23	19.6544	6.5967	83	6.8032	0.0153376	299.729	15.23
NX_Q8N490-2	PNKD Probable hydrolase PNKD Iso 2	15387	11.0171	3564.39	1	4	12.6761	0.4084	15	7.2607	0.0138526	62.6108	0.9676
NX_Q99714-1	HSD17B10 3-hydroxyacyl-CoA dehydrogenase type-2 Iso 1	26906	7.8384	3553.8	4	13	21.8391	3.1806	33	5.9188	0.0159018	0	0
NX_A6NMY6-1	ANXA2P2 Putative annexin A2-like protein Iso 1	38634	6.5479	3553.76	6	17	25.9587	4.8184	61	7.1576	0.0134702	299.545	11.6314
NX_Q96EL3-1	MRPL53 39S ribosomal protein L53_ mitochondrial Iso 1	12099	9.1479	3523.55	5	6	45.5357	6.8652	24	5.8035	0.0148464	93.9802	1.1539
NX_P38646-1	HSPA9 Stress-70 protein_ mitochondrial Iso 1	73634	5.7803	3503.14	15	31	24.8895	2.8672	141	7.1147	0.0153958	505.808	37.4125
NX_P08134-1	RHOC Rho-related GTP-binding protein RhoC Iso 1	21992	6.189	3494.71	4	11	22.7979	4.5282	34	8.1166	0.0227309	78.6157	1.7569
NX_O75431-1	MTX2 Metaxin-2 Iso 1	29744	5.8667	3483.36	6	18	34.981	7.2192	53	6.5158	0.0198915	128.206	3.8597
NX_P30837-1	ALDH1B1 Aldehyde dehydrogenase X_ mitochondrial Iso 1	57170	6.3618	3454.19	17	30	39.4584	6.1782	129	7.2061	0.0166747	168.213	9.6996
NX_P49411-1	TUFM Elongation factor Tu_ mitochondrial Iso 1	49510	7.3726	3433.8	12	19	22.1239	6.759	69	6.8413	0.011713	577.542	28.81
NX_Q13162-1	PRDX4 Peroxiredoxin-4 Iso 1	30520	5.8345	3419.47	8	15	27.3063	7.1283	41	6.3486	0.0136447	38.7349	1.1918
NX_P05534-1	HLA-A HLA class I histocompatibility antigen_ A-24 alpha chain Iso 1	40663	5.8799	3131.7	9	22	39.1781	7.7513	61	7.029	0.0105463	33.2662	1.363
NX_P61353-1	RPL27 60S ribosomal protein L27 Iso 1	15787	10.9775	3095.81	5	7	32.3529	2.3248	50	6.1973	0.0109532	213.377	3.3709
NX_P12235-1	SLC25A4 ADP/ATP translocase 1 Iso 1	33043	10.0723	3086.36	13	19	37.9195	8.3627	91	6.7911	0.0153687	47.9228	1.5955
NX_P36542-1	ATP5F1C ATP synthase subunit gamma_ mitochondrial Liver	32975	9.561	3054.05	8	16	20.1342	8.0243	40	5.1121	0.014502	0	0
NX_P01891-1	HLA-A HLA class I histocompatibility antigen_ A-68 alpha chain Iso 1	40883	6.2271	3021.72	11	23	42.7397	9.4826	65	6.4232	0.0131335	265.824	10.9503
NX_P60763-1	RAC3 Ras-related C3 botulinum toxin substrate 3 Iso 1	21365	8.1592	3015.43	3	11	16.6667	1.0488	34	7.8382	0.0243252	48.8563	1.064
NX_P30443-1	HLA-A HLA class I histocompatibility antigen_ A-1 alpha chain Iso 1	40820	6.0776	3006.93	10	22	36.9863	8.2969	70	7.5837	0.0120092	81.5927	3.356
NX_P31930-1	UQCRC1 Cytochrome b-c1 complex subunit 1_ mitochondrial Iso 1	52612	5.9092	2965.78	14	27	27.7083	5.4018	118	6.3851	0.0128328	365.113	19.4716
NX_P18124-1	RPL7 60S ribosomal protein L7 Iso 1	29207	11.0654	2957.25	3	16	17.3387	1.4684	21	7.2543	0.0166681	100.134	2.9322
NX_P43307-1	SSR1 Translocon-associated protein subunit alpha Iso 1	32215	4.1733	2927.85	3	13	18.8811	7.3957	25	7.5934	0.0124066	219.127	7.0637
NX_O75251-1	NDUFS7 NADH dehydrogenase [ubiquinone] iron-sulfur protein 7_ mitochondrial Iso 1	23548	10.2085	2896.91	6	12	19.2488	4.6393	30	5.1243	0.0150362	0	0
NX_P62888-1	RPL30 60S ribosomal protein L30 Iso 1	12775	9.9536	2895.53	4	6	26.087	2.0661	36	7.1929	0.0101486	64.5697	0.8365
NX_P37802-1	TAGLN2 Transgelin-2 Iso 1	22377	8.4492	2879.12	11	15	50.2513	1.7383	99	7.5679	0.0203802	276.347	6.2351
NX_Q15084-2	PDIA6 Protein disulfide-isomerase A6 Iso 2	53867	4.9966	2871.72	13	28	31.9106	4.7848	89	7.1768	0.0166074	157.413	8.5655
NX_Q9Y6H1-1	CHCHD2 Coiled-coil-helix-coiled-coil-helix domain-containing protein 2 Iso 1	15502	9.5376	2799.16	3	4	35.0993	1.6357	28	8.3602	0.0256057	68.4881	1.0781
NX_P00505-1	GOT2 Aspartate aminotransferase_ mitochondrial Iso 1	47487	9.2637	2793.71	13	27	30.4651	7.7791	78	7.6936	0.0163864	254.934	12.2157
NX_Q07000-1	HLA-C HLA class I histocompatibility antigen_ Cw-15 alpha chain Iso 1	40837	5.8857	2776.39	6	20	22.9508	3.645	44	6.9329	0.0108977	3.2817	0.1356
NX_P34897-1	SHMT2 Serine hydroxymethyltransferase_ mitochondrial Iso 1	55957	8.5781	2763.8	15	25	20.0397	2.837	91	6.6736	0.0199383	0	0
NX_Q9H9B4-1	SFXN1 Sideroflexin-1 Iso 1	35596	9.3457	2687.41	8	14	31.3665	7.5957	47	8.5853	0.0215943	151.964	5.4562
NX_P10316-1	HLA-A HLA class I histocompatibility antigen_ A-69 alpha chain Iso 1	40951	6.4497	2647.07	13	23	49.0411	10.7017	54	8.9009	0.0145408	0.9416	0.0389
NX_P62937-1	PPIA Peptidyl-prolyl cis-trans isomerase A Iso 1	18000	7.853	2582.56	9	13	47.2727	7.7124	46	7.8665	0.0222148	41.4697	0.7564
NX_P62820-1	RAB1A Ras-related protein Rab-1A Iso 1	22663	5.8491	2571.56	6	16	27.3171	0.9705	39	6.1593	0.00945159	66.5027	1.5233
NX_Q96RP9-1	GFM1 Elongation factor G_ mitochondrial Iso 1	83418	6.5845	2505.84	21	40	21.8376	5.0329	97	7.8944	0.0154535	150.041	12.6268
NX_Q7Z7H5-1	TMED4 Transmembrane emp24 domain-containing protein 4 Iso 1	25926	8.4492	2465.41	4	13	28.1938	5.7142	23	8.0866	0.0231071	24.728	0.6457
NX_P61254-1	RPL26 60S ribosomal protein L26 Iso 1	17247	10.9805	2463.12	5	6	28.9655	1.7145	41	8.4887	0.0138815	158.282	2.7317
NX_P55145-1	MANF Mesencephalic astrocyte-derived neurotrophic factor Iso 1	20686	8.8125	2410.24	3	9	18.6813	0.8275	26	6.7076	0.0177158	112.686	2.384
NX_O95831-1	AIFM1 Apoptosis-inducing factor 1_ mitochondrial Iso 1	66858	9.2607	2403.61	7	23	13.8662	8.5372	36	8.325	0.0141145	0	0
NX_O43852-1	CALU Calumenin Iso 1	37083	4.2773	2391.97	16	22	53.0159	6.8644	74	9.0875	0.0160085	97.2742	3.6206
NX_P27824-1	CANX Calnexin Iso 1	67525	4.2686	2383.14	25	31	38.5135	5.1836	173	6.646	0.0157792	456.608	31.0606
NX_O00483-1	NDUFA4 Cytochrome c oxidase subunit NDUFA4 Iso 1	9363	9.75	2376.59	6	9	50.6173	8.6627	29	9.1555	0.0176582	99.7107	0.94
NX_Q9NZ45-1	CISD1 CDGSH iron-sulfur domain-containing protein 1 Iso 1	12191	9.4468	2358.53	3	7	27.7778	3.1229	19	5.9272	0.0100779	62.6722	0.7753
NX_O95169-1	NDUFB8 NADH dehydrogenase [ubiquinone] 1 beta subcomplex subunit 8_ mitochondrial Iso 1	21751	6.334	2350.09	5	13	37.6344	4.1243	26	5.166	0.0179865	0	0
NX_P22392-1	NME2 Nucleoside diphosphate kinase B Iso 1	17286	8.7568	2328.71	3	12	20.3947	2.399	27	7.8724	0.0140756	207.786	3.618
P00924	ENO1_YEAST Enolase 1 OS=Saccharomyces cerevisiae (strain ATCC 204508 / S288c) GN=ENO1 PE=1 SV=3	47889	5.8989	2327.62	7	22	12.2494	2.3272	48	4.568	0.0209508	500	23.9882
NX_Q31612-1	HLA-B HLA class I histocompatibility antigen_ B-73 alpha chain Iso 1	40409	5.8022	2297.63	5	21	19.2837	10.3598	42	5.7108	0.0113276	0.427	0.0174
NX_P68366-2	TUBA4A Tubulin alpha-4A chain Iso 2	48297	4.7007	2288.48	15	28	54.9654	5.0689	80	7.9137	0.0189153	5.0212	0.2461
NX_Q8IXI1-1	RHOT2 Mitochondrial Rho GTPase 2 Iso 1	68074	5.4639	2271.26	13	29	29.6117	8.7434	56	7.7966	0.0150839	39.3347	2.7198
NX_P08754-1	GNAI3 Guanine nucleotide-binding protein G(k) subunit alpha Iso 1	40506	5.3584	2256.77	12	22	26.8362	4.2232	67	6.8216	0.0130912	249.027	10.2357
NX_P30408-1	TM4SF1 Transmembrane 4 L6 family member 1 Iso 1	21617	4.7021	2235.44	3	12	12.8713	7.7522	33	5.6466	0.013777	225.393	5.1071
NX_P20674-1	COX5A Cytochrome c oxidase subunit 5A_ mitochondrial Iso 1	16751	6.3574	2233.37	5	8	37.3333	1.2333	32	7.4508	0.0133019	220.635	3.7361
NX_Q8TCS8-1	PNPT1 Polyribonucleotide nucleotidyltransferase 1_ mitochondrial Iso 1	85896	7.6831	2229.96	14	33	19.0294	2.8329	107	6.0778	0.0142723	160.486	13.8945
NX_P35579-1	MYH9 Myosin-9 Iso 1	226390	5.3364	2229.24	37	56	16.4796	3.6988	265	8.3342	0.0153022	456.872	104.07
NX_O43852-2	CALU Calumenin Iso 2	37111	4.2188	2223.47	15	23	61.2698	5.5971	52	10.1486	0.0168589	0.2613	0.0097
NX_P53701-1	HCCS Cytochrome c-type heme lyase Iso 1	30581	6.252	2215.12	11	17	58.209	3.3231	79	8.6532	0.0163559	278.372	8.6298
NX_P0DMV8-1	HSPA1A Heat shock 70 kDa protein 1A Iso 1	70009	5.3188	2213.66	14	33	24.961	1.7622	65	7.5182	0.015816	6.0899	0.4284
NX_P54652-1	HSPA2 Heat shock-related 70 kDa protein 2 Iso 1	69977	5.4082	2199.55	14	32	25.9781	6.5286	67	8.877	0.0197153	8.0303	0.5646
NX_P62826-1	RAN GTP-binding nuclear protein Ran Iso 1	24407	7.3125	2191.04	10	17	42.5926	5.2063	32	6.7878	0.0146132	70.9558	1.7451
NX_Q00325-1	SLC25A3 Phosphate carrier protein_ mitochondrial A	40068	9.6387	2148.32	26	18	34.2541	3.449	130	8.3235	0.0176733	0	0
NX_Q9H2U2-1	PPA2 Inorganic pyrophosphatase 2_ mitochondrial Iso 1	37896	7.144	2148.29	9	19	25.1497	4.0108	43	9.2354	0.0124746	63.3964	2.4365
NX_P63096-2	GNAI1 Guanine nucleotide-binding protein G(i) subunit alpha-1 Iso 2	34752	5.3833	2130.1	11	25	35.0993	3.8118	62	7.0409	0.0143032	214.25	7.5604
NX_Q01453-1	PMP22 Peripheral myelin protein 22 Iso 1	17879	7.8647	2121.68	7	14	33.75	4.3706	23	10.6656	0.0137762	93.8829	1.7011
NX_O96008-1	TOMM40 Mitochondrial import receptor subunit TOM40 homolog Iso 1	37869	6.8774	2091.15	12	17	30.1939	7.5712	77	7.5186	0.0149546	144.27	5.5162
NX_Q04826-1	HLA-B HLA class I histocompatibility antigen_ B-40 alpha chain Iso 1	40480	6.0806	2088.85	8	23	34.2541	5.0596	56	6.6461	0.00941079	67.71	2.7658
NX_Q02218-1	OGDH 2-oxoglutarate dehydrogenase_ mitochondrial Iso 1	115861	6.3955	2081.25	25	60	23.3627	6.4238	110	7.7833	0.014233	0	0
NX_O94826-1	TOMM70 Mitochondrial import receptor subunit TOM70 Iso 1	67412	6.772	2078.78	24	32	36.5132	5.5755	136	8.6402	0.0164059	193.578	13.1902
NX_P09429-1	HMGB1 High mobility group protein B1 Iso 1	24878	5.4478	2069.49	4	14	24.186	10.0634	16	8.4352	0.0170113	27.5007	0.6893
NX_Q9BYD1-1	MRPL13 39S ribosomal protein L13_ mitochondrial Iso 1	20678	9.4717	2068.45	2	9	12.3596	5.5311	15	8.6348	0.0228136	17.0086	0.3529
NX_P04899-6	GNAI2 Guanine nucleotide-binding protein G(i) subunit alpha-2 Iso 6	34912	5.0186	2052.94	12	24	39.2739	6.7501	70	7.9231	0.0144691	36.935	1.3093
NX_O75521-1	ECI2 Enoyl-CoA delta isomerase 2_ mitochondrial Iso 1	43557	9.2915	2045.91	12	20	36.5482	3.5448	59	7.0965	0.0159269	143.377	6.3063
NX_O14880-1	MGST3 Microsomal glutathione S-transferase 3 Iso 1	16505	9.6021	2038.13	8	12	35.5263	7.7331	27	8.3142	0.0212401	61.5035	1.0298
NX_Q14197-1	MRPL58 Peptidyl-tRNA hydrolase ICT1_ mitochondrial Iso 1	23615	10.4868	2017.22	2	9	18.4466	0.3482	16	5.4245	0.0133861	55.3842	1.3214
NX_P32969-1	RPL9;RPL9P7;RPL9P8;RPL9P9 60S ribosomal protein L9 Iso 1	21849	10.3711	1992.26	1	8	6.25	1.0522	28	5.0041	0.00983319	295.881	6.5027
NX_P82930-1	MRPS34 28S ribosomal protein S34_ mitochondrial Iso 1	25634	10.3066	1977.04	10	13	42.2018	9.7369	38	9.3365	0.0135647	194.412	4.9979
NX_P23434-1	GCSH Glycine cleavage system H protein_ mitochondrial Iso 1	18872	4.6714	1941.18	5	11	31.2139	7.931	33	7.9627	0.0175809	52.8008	1.0092
NX_P30048-1	PRDX3 Thioredoxin-dependent peroxide reductase_ mitochondrial Iso 1	27675	7.6934	1938.39	10	14	33.2031	1.2503	65	6.9418	0.014634	190.083	5.3289
NX_P0DPH7-2	TUBA3C Tubulin alpha-3C chain Iso 2	46082	4.8296	1923.4	14	26	44.2584	5.7764	76	8.8205	0.0188559	15.4405	0.7226
NX_P42704-1	LRPPRC Leucine-rich PPR motif-containing protein_ mitochondrial Iso 1	157804	5.729	1891.78	43	71	23.1707	6.3068	237	6.9194	0.0156145	326.126	51.8877
NX_P26038-1	MSN Moesin Iso 1	67777	6.0103	1884.48	10	22	19.9307	9.6392	55	7.949	0.0148263	92.8722	6.3092
NX_P50213-1	IDH3A Isocitrate dehydrogenase [NAD] subunit alpha_ mitochondrial Iso 1	39566	6.4907	1880.43	7	19	22.6776	2.4793	52	8.3687	0.0152354	70.6577	2.8297
NX_P30101-1	PDIA3 Protein disulfide-isomerase A3 Iso 1	56746	5.9312	1863.92	21	35	42.1782	5.4578	122	7.65	0.0182901	182.096	10.4125
NX_P04179-1	SOD2 Superoxide dismutase [Mn]_ mitochondrial Iso 1	24734	8.4038	1853.37	11	12	37.8378	5.4453	55	8.8155	0.0174672	0	0
NX_P99999-1	CYCS Cytochrome c Iso 1	11741	9.958	1852.38	5	10	41.9048	1.3423	37	8.218	0.0140781	116.275	1.3794
NX_P55084-1	HADHB Trifunctional enzyme subunit beta_ mitochondrial Iso 1	51261	9.75	1821.47	15	22	34.8101	8.5445	84	8.5576	0.016581	142.233	7.3364
NX_Q9BYD3-1	MRPL4 39S ribosomal protein L4_ mitochondrial Iso 1	34897	10.0107	1818.8	13	14	28.9389	3.7511	50	6.8358	0.0165713	70.0439	2.4499
NX_P04792-1	HSPB1 Heat shock protein beta-1 Iso 1	22768	5.959	1807.01	6	12	30.2439	2.172	41	7.481	0.0203472	224.493	5.1273
NX_P51149-1	RAB7A Ras-related protein Rab-7a Iso 1	23474	6.5742	1776.31	7	15	35.7488	9.1266	41	6.9049	0.0180269	99.5044	2.3657
NX_Q9HAV0-1	GNB4 Guanine nucleotide-binding protein subunit beta-4 Iso 1	37543	5.5283	1734.53	18	20	51.4706	9.8858	79	8.9925	0.0190222	222.153	8.5104
NX_P17538-1	CTRB1 Chymotrypsinogen B Iso 1	27694	6.8774	1709.73	7	14	19.0114	9.3642	29	8.4736	0.00996465	178.357	5.0547
NX_Q3ZCQ8-2	TIMM50 Mitochondrial import inner membrane translocase subunit TIM50 Iso 2	50433	9.6782	1678.09	11	25	31.3596	4.9994	37	8.8563	0.0189122	26.7884	1.3656
NX_P63092-1	GNAS Guanine nucleotide-binding protein G(s) subunit alpha isoforms short Gnas-1	45635	5.4668	1671.06	13	23	35.2792	5.9827	43	8.9738	0.0134423	0	0
NX_P54851-1	EMP2 Epithelial membrane protein 2 Iso 1	19185	7.5615	1660.53	2	12	13.7725	0.7387	21	7.0084	0.00849187	124.877	2.4473
NX_P15311-1	EZR Ezrin Iso 1	69369	5.8726	1657.18	17	25	29.6928	7.4691	67	8.0049	0.0140245	45.8405	3.1871
NX_Q9NS69-1	TOMM22 Mitochondrial import receptor subunit TOM22 homolog Iso 1	15511	4.0649	1649.94	1	8	12.6761	0.597	16	6.4323	0.0184461	383.158	5.9473
NX_P24311-1	COX7B Cytochrome c oxidase subunit 7B_ mitochondrial Iso 1	9154	10.6567	1609.76	4	5	47.5	4.062	23	4.6923	0.0164863	203.702	1.8776
NX_Q9UJS0-1	SLC25A13 Calcium-binding mitochondrial carrier protein Aralar2 Iso 1	74128	8.77	1581.68	22	41	27.7037	7.2995	100	8.337	0.0148788	96.0713	7.1645
NX_Q00059-1	TFAM Transcription factor A_ mitochondrial Iso 1	29078	10.0928	1568.49	6	12	22.7642	8.3602	32	10.2013	0.0130644	0	0
NX_Q9Y2S7-1	POLDIP2 Polymerase delta-interacting protein 2 Iso 1	42007	8.7788	1565.56	9	24	25.2717	3.4695	37	6.8494	0.0116474	65.7075	2.7769
NX_Q9Y2R9-1	MRPS7 28S ribosomal protein S7_ mitochondrial Iso 1	28115	10.3813	1565.53	4	13	21.0744	2.3971	25	7.4536	0.0135367	54.3448	1.5351
NX_P68371-1	TUBB4B Tubulin beta-4B chain Iso 1	49799	4.6025	1556.11	10	26	25.618	3.5366	85	7.415	0.0141755	171.235	8.6109
NX_P04350-1	TUBB4A Tubulin beta-4A chain Iso 1	49553	4.5908	1547.08	11	26	25.9009	3.3465	66	7.7175	0.0148416	53.7959	2.6921
NX_Q15758-1	SLC1A5 Neutral amino acid transporter B(0) Iso 1	56562	5.1753	1544.07	3	23	7.9482	13.2157	28	4.5541	0.00925004	0	0
NX_P46776-1	RPL27A 60S ribosomal protein L27a Iso 1	16551	11.4214	1529.89	4	8	31.0811	3.8137	23	9.6336	0.0172587	143.312	2.3898
NX_P51571-1	SSR4 Translocon-associated protein subunit delta Iso 1	18986	5.7231	1519.88	4	10	34.6821	6.5317	19	5.4072	0.0108263	79.7698	1.5292
NX_P11310-1	ACADM Medium-chain specific acyl-CoA dehydrogenase_ mitochondrial Iso 1	46558	8.4097	1505.46	15	26	50.3563	10.9315	53	8.3988	0.0117031	87.7474	4.128
NX_P05023-1	ATP1A1 Sodium/potassium-transporting ATPase subunit alpha-1 Iso 1	112824	5.1694	1496.13	19	43	15.8358	4.3597	101	6.3331	0.0174773	0	0
NX_Q6UB35-1	MTHFD1L Monofunctional C1-tetrahydrofolate synthase_ mitochondrial Iso 1	105723	7.9775	1476.45	13	36	14.2127	4.6444	94	7.8331	0.0182906	178.684	19.066
NX_P51970-1	NDUFA8 NADH dehydrogenase [ubiquinone] 1 alpha subcomplex subunit 8 Iso 1	20092	7.5483	1473.38	2	10	12.2093	1.5645	14	5.4634	0.0109671	263.772	5.4235
NX_P14625-1	HSP90B1 Endoplasmin Iso 1	92411	4.5645	1458.84	23	36	26.6501	6.6154	183	8.7057	0.0146018	277.41	25.731
NX_Q14697-1	GANAB Neutral alpha-glucosidase AB Iso 1	106806	5.688	1450.42	44	61	38.0297	5.6692	181	7.8604	0.0169835	148.349	15.9223
NX_O95297-1	MPZL1 Myelin protein zero-like protein 1 Iso 1	29064	8.9854	1442.63	7	19	41.2639	8.8862	40	8.2012	0.0184379	0	0
NX_P43304-1	GPD2 Glycerol-3-phosphate dehydrogenase_ mitochondrial Iso 1	80801	7.5454	1436.66	10	33	22.1458	9.7304	49	7.0083	0.0166667	101.141	8.2294
NX_P08174-1	CD55 Complement decay-accelerating factor Iso 2	41373	7.459	1429.47	10	24	30.1837	6.7639	63	7.0757	0.0191152	0	0
NX_P08559-1	PDHA1 Pyruvate dehydrogenase E1 component subunit alpha_ somatic form_ mitochondrial Iso 1	43267	7.9995	1415.35	11	22	28.718	3.4475	86	7.3634	0.0213458	130.546	5.7414
NX_P20340-1	RAB6A Ras-related protein Rab-6A Iso 1	23577	5.2266	1412.5	12	16	44.2308	2.8907	39	8.3311	0.0143181	26.3412	0.6245
NX_P62745-1	RHOB Rho-related GTP-binding protein RhoB Iso 1	22109	4.9146	1411.51	6	12	30.6122	4.0423	35	7.4714	0.0247748	86.7279	1.9583
NX_P21912-1	SDHB Succinate dehydrogenase [ubiquinone] iron-sulfur subunit_ mitochondrial Iso 1	31608	8.8125	1393.55	6	15	22.1429	7.5686	36	7.4173	0.0137653	45.1722	1.4648
NX_P18463-1	HLA-B HLA class I histocompatibility antigen_ B-37 alpha chain Iso 1	40431	5.7202	1393.27	9	22	34.2541	4.9091	56	6.9794	0.0102746	13.8457	0.5641
NX_Q9UHU1-1	- Putative uncharacterized protein PRO1716 Iso 1	4895	9.5024	1371.46	3	4	16.2791	2.0522	11	5.722	0.0183738	779.75	3.8197
NX_Q9H0C2-1	SLC25A31 ADP/ATP translocase 4 Iso 1	34999	10.2378	1362.93	6	19	26.9841	7.1625	21	7.1398	0.0160391	7.0716	0.2497
NX_P07437-1	TUBB Tubulin beta chain Iso 1	49638	4.5908	1356.25	12	26	28.8288	3.4844	93	7.3135	0.0159475	138.484	6.9418
NX_Q16740-1	CLPP ATP-dependent Clp protease proteolytic subunit_ mitochondrial Iso 1	30160	8.1108	1318.4	8	8	18.0505	2.1925	26	7.5579	0.0229012	43.5467	1.3267
NX_P43897-1	TSFM Elongation factor Ts_ mitochondrial Iso 1	35368	8.4741	1315.66	9	16	34.4615	3.1079	52	7.8835	0.0134496	62.4372	2.2311
NX_Q15286-1	RAB35 Ras-related protein Rab-35 Iso 1	23010	8.3936	1308.33	5	12	28.3582	7.8612	27	9.3666	0.0181924	31.4783	0.7338
NX_P07954-1	FH Fumarate hydratase_ mitochondrial Mitochondrial	54602	9.0835	1293.14	8	20	14.7059	3.363	47	7.92	0.0115068	0	0
NX_Q96NL6-1	SCLT1 Sodium channel and clathrin linker 1 Iso 1	80860	5.7334	1273.06	7	18	9.3023	6.3517	14	4.1058	0.0146413	9.9888	0.8116
NX_P05787-1	KRT8 Keratin_ type II cytoskeletal 8 Iso 1	53671	5.3408	1254.08	10	23	18.8406	5.5111	56	7.2947	0.0154951	214.863	11.5391
NX_P16070-1	CD44 CD44 antigen Iso 1	81487	4.9849	1252.31	6	27	13.4771	11.7358	26	10.3211	0.0146517	0	0
NX_P21926-1	CD9 CD9 antigen Iso 1	25398	6.9023	1246.64	1	15	6.1404	0.287	16	4.3677	0.0116696	369.363	9.5984
NX_Q12931-1	TRAP1 Heat shock protein 75 kDa_ mitochondrial Iso 1	80059	8.2852	1237.62	12	34	21.733	4.1928	66	6.6979	0.0188768	0	0
NX_P30405-1	PPIF Peptidyl-prolyl cis-trans isomerase F_ mitochondrial Iso 1	22026	9.7734	1233.09	5	14	20.7729	1.2255	44	5.4679	0.0177098	22.1075	0.4948
NX_O43447-1	PPIH Peptidyl-prolyl cis-trans isomerase H Iso 1	19195	8.1255	1232.92	7	12	37.8531	10.992	23	8.1977	0.0191337	1.4311	0.0279
NX_Q9BU61-1	NDUFAF3 NADH dehydrogenase [ubiquinone] 1 alpha subcomplex assembly factor 3 a	20337	8.2896	1230.19	3	9	26.6304	10.8126	11	7.9517	0.0105348	24.3944	0.502
NX_P62873-2	GNB1 Guanine nucleotide-binding protein G(I)/G(S)/G(T) subunit beta-1 Iso 2	36274	5.5327	1227.55	12	21	37.6506	6.2894	70	8.2669	0.0214882	37.1946	1.3798
NX_Q15388-1	TOMM20 Mitochondrial import receptor subunit TOM20 homolog Iso 1	16287	8.9033	1222.16	2	7	11.7241	13.7093	12	5.2626	0.0115295	82.4167	1.3573
NX_O75438-1	NDUFB1 NADH dehydrogenase [ubiquinone] 1 beta subcomplex subunit 1 Iso 1	6956	9.5332	1213.54	6	6	79.3103	2.4661	21	10.9282	0.0188505	31.6017	0.2218
NX_P51151-1	RAB9A Ras-related protein Rab-9A Iso 1	22823	5.1064	1208.16	5	16	22.3881	0.7354	25	7.5632	0.0138419	24.5294	0.5672
NX_P13073-1	COX4I1 Cytochrome c oxidase subunit 4 isoform 1_ mitochondrial Iso 1	19564	9.9155	1207.43	4	10	21.3018	2.6767	19	7.3132	0.0369487	27.9378	0.5485
NX_P06733-1	ENO1 Alpha-enolase alpha-enolase	47139	7.1719	1202.06	16	24	36.8664	6.721	56	8.676	0.0189014	48.1864	2.2894
NX_P04075-1	ALDOA Fructose-bisphosphate aldolase A Iso 1	39395	8.0654	1187.4	9	16	33.7912	8.0755	62	9.0891	0.0199032	274.509	10.9464
NX_P45877-1	PPIC Peptidyl-prolyl cis-trans isomerase C Iso 1	22748	8.7349	1181.24	6	15	29.2453	7.7339	23	7.8739	0.0180029	11.6654	0.2669
NX_O75947-1	ATP5PD ATP synthase subunit d_ mitochondrial Iso 1	18479	5.0244	1175.92	6	11	37.2671	2.8913	62	6.3415	0.0148808	69.8467	1.2955
NX_Q07075-1	ENPEP Glutamyl aminopeptidase Iso 1	109175	5.1504	1168.37	15	55	14.9425	7.4245	33	9.2938	0.0214513	58.5339	6.4246
NX_P49748-1	ACADVL Very long-chain specific acyl-CoA dehydrogenase_ mitochondrial Iso 1	70345	8.9912	1165.73	19	37	39.542	7.8958	93	9.4385	0.0157333	0	0
NX_P05388-1	RPLP0 60S acidic ribosomal protein P0 Iso 1	34251	5.606	1153.13	3	14	9.1483	12.2251	14	8.7957	0.0145035	0	0
NX_Q9Y305-1	ACOT9 Acyl-coenzyme A thioesterase 9_ mitochondrial Iso 1	49869	8.7349	1149.64	11	31	24.1458	9.8858	43	7.9141	0.0147777	0	0
NX_P13639-1	EEF2 Elongation factor 2 Iso 1	95277	6.394	1143.42	18	39	21.3287	5.032	86	7.9214	0.0167553	180.573	17.3906
NX_P30536-1	TSPO Translocator protein Iso 1	18815	9.5552	1137.05	11	15	42.0118	6.654	40	6.2134	0.0184244	31.1441	0.5899
NX_Q9GZT3-1	SLIRP SRA stem-loop-interacting RNA-binding protein_ mitochondrial Iso 1	12341	10.752	1122.09	4	8	27.5229	2.16	21	7.7198	0.0206259	0	0
NX_Q9ULV4-1	CORO1C Coronin-1C Iso 1	53215	6.6724	1101.6	14	23	32.7004	8.1752	47	8.9016	0.0156639	64.9886	3.5051
NX_P42126-1	ECI1 Enoyl-CoA delta isomerase 1_ mitochondrial Iso 1	32795	8.6821	1097.5	3	15	13.9073	13.4544	10	4.3186	0.0189045	31.7065	1.0495
NX_Q9Y4W6-1	AFG3L2 AFG3-like protein 2 Iso 1	88528	8.8623	1095.9	16	42	24.7177	7.881	73	6.562	0.0152486	150.758	13.4235
NX_Q16891-1	IMMT MICOS complex subunit MIC60 Iso 1	83626	6.041	1092.96	15	23	20.5805	6.3986	87	7.6672	0.0170225	0	0
NX_Q53GQ0-1	HSD17B12 Very-long-chain 3-oxoacyl-CoA reductase Iso 1	34302	9.6372	1083.76	6	21	23.3974	6.0237	21	9.7673	0.0151309	18.8309	0.6485
NX_Q13636-1	RAB31 Ras-related protein Rab-31 Iso 1	21554	6.668	1071.86	6	11	29.3814	6.4139	28	9.9636	0.0121406	92.6603	2.0303
NX_Q16836-1	HADH Hydroxyacyl-coenzyme A dehydrogenase_ mitochondrial Iso 1	34271	9.2959	1057.01	5	14	11.7834	1.8695	47	8.4788	0.0150068	71.395	2.4525
NX_Q9NP72-1	RAB18 Ras-related protein Rab-18 Iso 1	22962	4.9263	1053.73	5	15	31.068	9.6642	25	8.9658	0.0155136	13.2381	0.3079
NX_O95139-1	NDUFB6 NADH dehydrogenase [ubiquinone] 1 beta subcomplex subunit 6 Iso 1	15479	9.9946	1042.48	5	7	25	3.7143	15	9.7179	0.0118611	0	0
NX_Q99732-1	LITAF Lipopolysaccharide-induced tumor necrosis factor-alpha factor Iso 1	17095	6.0132	1040.97	7	12	49.6894	8.9937	20	7.5693	0.0225292	30.1665	0.535
NX_P67812-1	SEC11A Signal peptidase complex catalytic subunit SEC11A Iso 1	20612	9.835	1026.58	8	12	44.6927	6.6308	26	7.4249	0.0193071	347.687	7.1712
NX_Q96AX2-1	RAB37 Ras-related protein Rab-37 Iso 1	24799	5.937	1019.66	6	16	28.6996	5.9591	25	8.6295	0.0114633	32.557	0.8153
NX_P52943-1	CRIP2 Cysteine-rich protein 2 Iso 1	22478	8.7393	1019.35	4	13	25.4808	4.8795	24	6.4137	0.0155874	45.7719	1.0661
NX_Q10471-1	GALNT2 Polypeptide N-acetylgalactosaminyltransferase 2 Iso 1	64691	8.3218	1010.61	13	30	23.8179	3.0534	71	7.9213	0.0169906	114.521	7.4982
NX_P53007-1	SLC25A1 Tricarboxylate transport protein_ mitochondrial Iso 1	33991	10.2231	1006.41	8	17	21.865	6.2851	32	6.4323	0.0164985	109.301	3.755
NX_Q96AX2-2	RAB37 Ras-related protein Rab-37 Iso 2	24154	5.9502	995.801	7	17	31.9444	7.2552	26	7.8364	0.0141479	41.3741	1.0047
NX_A4D1S5-1	RAB19 Ras-related protein Rab-19 Iso 1	24384	6.063	995.587	9	16	47.4654	4.7004	29	8.7014	0.0137094	13.1268	0.324
NX_Q14964-1	RAB39A Ras-related protein Rab-39A Iso 1	24990	7.585	982.344	4	15	23.5023	7.5549	19	6.9982	0.0146449	32.8088	0.8335
NX_P61106-1	RAB14 Ras-related protein Rab-14 Iso 1	23881	5.7979	975.534	2	15	6.0465	0.8053	15	6.6472	0.0114709	3.232	0.078
NX_Q15417-1	CNN3 Calponin-3 Iso 1	36390	5.6221	974.239	10	21	39.5137	6.0642	35	10.3936	0.0195048	38.4685	1.4074
NX_Q8IZ41-1	RASEF Ras and EF-hand domain-containing protein Iso 1	82828	4.8003	972.63	10	40	14.1892	12.976	29	9.4509	0.0133698	43.9679	3.6766
NX_P07237-1	P4HB Protein disulfide-isomerase Iso 1	57080	4.5645	967.683	20	34	24.6063	2.3175	86	7.5574	0.0175056	168.199	9.6741
NX_P49458-1	SRP9 Signal recognition particle 9 kDa protein Iso 1	10105	8.2163	964.006	1	5	16.2791	0.9304	9	11.1469	0.0159892	70.2386	0.7182
NX_O15498-1	YKT6 Synaptobrevin homolog YKT6 Iso 1	22403	6.5098	959.389	4	9	27.2727	9.5853	15	6.1958	0.0126201	97.8493	2.2103
NX_Q01650-1	SLC7A5 Large neutral amino acids transporter small subunit 1 Iso 1	54974	7.6304	959.007	15	31	21.499	5.4701	69	8.8122	0.0176825	178.521	9.9427
NX_P51153-1	RAB13 Ras-related protein Rab-13 Iso 1	22759	9.5698	949.117	4	11	23.1527	5.1609	21	9.1626	0.0129411	20.2906	0.4667
NX_Q8N983-4	MRPL43 39S ribosomal protein L43_ mitochondrial Iso 4	17842	10.1982	947.641	7	12	50.9434	7.5107	33	8.7169	0.0171843	159.68	2.8781
NX_O14548-1	COX7A2L Cytochrome c oxidase subunit 7A-related protein_ mitochondrial Iso 1	12606	9.7031	937.181	2	9	28.0702	2.2592	8	5.9996	0.0183046	43.8675	0.5559
NX_P16615-1	ATP2A2 Sarcoplasmic/endoplasmic reticulum calcium ATPase 2 Iso 1	114682	5.0522	933.486	14	51	15.2591	5.7195	78	7.8999	0.0159158	0	0
NX_Q9Y2C4-1	EXOG Nuclease EXOG_ mitochondrial Iso 1	41058	8.3555	932.816	6	24	20.6522	12.9061	18	12.1013	0.0200174	21.2591	0.8795
NX_Q13740-1	ALCAM CD166 antigen Iso 1	65061	5.8477	931.998	14	31	22.2985	4.5898	46	8.5035	0.0138457	0	0
NX_Q9NZM1-1	MYOF Myoferlin Iso 1	234558	5.7642	923.107	54	115	30.8103	8.9287	169	8.7991	0.0184508	66.6614	15.7487
NX_P50416-1	CPT1A Carnitine O-palmitoyltransferase 1_ liver isoform Iso 1	88310	8.7246	915.914	16	52	19.5343	9.3601	68	8.0823	0.0193333	81.4645	7.2546
NX_O00159-1	MYO1C Unconventional myosin-Ic Iso 1	121606	9.6797	911.907	30	61	26.6228	10.2526	96	9.3563	0.0175986	0	0
NX_Q02543-1	RPL18A 60S ribosomal protein L18a Iso 1	20748	11.105	898.021	8	11	43.1818	9.5646	34	8.7014	0.0173729	80.3537	1.6912
NX_Q6UW68-1	TMEM205 Transmembrane protein 205 Iso 1	21183	8.729	889.893	3	13	25.3968	6.1913	7	8.9559	0.0174195	33.2544	0.7144
NX_P39023-1	RPL3 60S ribosomal protein L3 Iso 1	46079	10.6187	888.262	11	25	33.0025	5.5996	62	7.007	0.0120549	96.2563	4.4657
NX_P83881-1	RPL36A 60S ribosomal protein L36a Iso 1	12432	11.0273	864.695	4	9	38.6792	5.4903	13	8.5111	0.0146522	32.7407	0.4167
NX_Q6UW78-1	UQCC3 Ubiquinol-cytochrome-c reductase complex assembly factor 3 Iso 1	10074	9.9419	853.073	2	4	13.9785	1.5896	10	4.9162	0.0154859	133.254	1.3433
NX_Q9Y6C9-1	MTCH2 Mitochondrial carrier homolog 2 Iso 1	33308	7.8926	851.189	7	21	26.7327	4.9027	34	7.0525	0.0172869	142.051	4.8238
NX_Q9BY67-1	CADM1 Cell adhesion molecule 1 Iso 1	48478	4.7593	846.619	6	18	22.6244	8.6417	26	8.4573	0.0150384	0	0
NX_P63104-1	YWHAZ 14-3-3 protein zeta/delta Iso 1	27727	4.5278	823.742	4	14	25.3061	13.8125	28	5.3839	0.0183433	174.906	4.8827
NX_O15347-1	HMGB3 High mobility group protein B3 Iso 1	22965	8.6719	812.676	6	14	40	13.1958	20	10.6262	0.0164757	16.2971	0.3773
NX_P35908-1	KRT2 Keratin_ type II cytoskeletal 2 epidermal Iso 1	65393	8.0537	803.706	10	31	22.2222	7.8621	45	8.7492	0.0112193	58.654	3.8546
NX_A6NIZ1-1	- Ras-related protein Rap-1b-like protein Iso 1	20911	5.1709	800.559	4	9	18.4783	3.0262	37	7.9343	0.0158163	0	0
NX_P36404-1	ARL2 ADP-ribosylation factor-like protein 2 Iso 1	20864	5.9121	800.031	3	10	23.3696	18.012	5	8.1092	0.0337096	0	0
NX_P61619-1	SEC61A1 Protein transport protein Sec61 subunit alpha isoform 1 Iso 1	52230	8.0493	796.881	9	32	18.0672	7.6055	39	8.7094	0.0162072	35.8129	1.8881
NX_Q8N4Q1-1	CHCHD4 Mitochondrial intermembrane space import and assembly protein 40 Iso 1	15986	4.0313	773.849	3	6	23.2394	3.182	20	6.3948	0.0221012	21.772	0.357
NX_Q96HS1-1	PGAM5 Serine/threonine-protein phosphatase PGAM5_ mitochondrial Iso 1	31984	8.8813	770.163	10	15	30.4498	8.8785	29	8.493	0.0125597	40.0914	1.2922
NX_Q15005-1	SPCS2 Signal peptidase complex subunit 2 Iso 1	24986	8.625	769.822	7	16	36.2832	9.3301	30	10.533	0.0207711	156.096	3.9473
NX_P61927-1	RPL37 60S ribosomal protein L37 Iso 1	11070	12.1436	765.721	7	6	23.7113	3.762	13	8.1431	0.01517	74.8757	0.8465
NX_P35268-1	RPL22 60S ribosomal protein L22 Iso 1	14777	9.6064	759.275	3	7	25.7813	9.8752	21	9.755	0.0176413	84.1487	1.2491
NX_P30084-1	ECHS1 Enoyl-CoA hydratase_ mitochondrial Iso 1	31367	8.0728	744.335	5	12	27.5862	11.1644	33	10.2418	0.0264573	72.9407	2.3227
NX_P60033-1	CD81 CD81 antigen Iso 1	25792	4.9131	742.852	5	15	25.8475	3.5052	26	11.624	0.010936	13.826	0.3663
NX_P36578-1	RPL4 60S ribosomal protein L4 Iso 1	47667	11.4961	742.112	8	19	19.6721	11.3353	47	7.7828	0.014629	126.264	6.0585
NX_O95563-1	MPC2 Mitochondrial pyruvate carrier 2 Iso 1	14269	10.8135	740.34	3	9	11.811	1.5796	9	5.6485	0.0162056	15.2213	0.2182
NX_Q96DA6-1	DNAJC19 Mitochondrial import inner membrane translocase subunit TIM14 Iso 1	12490	10.5029	739.608	3	6	36.2069	11.3306	17	7.2483	0.0206683	53.2194	0.6652
NX_Q9P0M9-1	MRPL27 39S ribosomal protein L27_ mitochondrial Iso 1	16062	10.8003	739.023	3	9	18.2432	2.4612	13	7.1852	0.0174617	33.1729	0.5351
NX_P27635-1	RPL10 60S ribosomal protein L10 Iso 1	24587	10.4927	736.065	5	13	15.4206	4.5908	28	8.9011	0.0197781	80.9104	2.0276
NX_P06576-1	ATP5F1B ATP synthase subunit beta_ mitochondrial Iso 1	56524	5.0962	730.941	10	21	25.5198	4.3295	64	7.0656	0.0213351	458.342	25.9238
NX_P17931-1	LGALS3 Galectin-3 Iso 1	26136	8.8755	725.438	2	10	12.8	1.0075	8	8.3872	0.0181802	18.5776	0.4869
NX_Q9H2D1-1	SLC25A32 Mitochondrial folate transporter/carrier Iso 1	35384	9.668	724.317	6	26	27.9365	5.75	30	11.8982	0.0237583	23.8591	0.8502
NX_P05496-1	ATP5MC1 ATP synthase F(0) complex subunit C1_ mitochondrial Iso 1	14267	10.0386	722.703	3	11	30.8824	6.1018	16	9.6339	0.0157435	49.0939	0.7093
NX_Q13423-1	NNT NAD(P) transhydrogenase_ mitochondrial Iso 1	113822	8.0566	719.644	18	52	18.6004	8.7892	81	8.5355	0.0157907	169.571	19.4392
NX_Q9NVA2-1	SEPT11 Septin-11 Iso 1	49367	6.3633	716.644	9	24	26.8065	10.0242	44	10.3055	0.0192857	63.6392	3.1618
NX_P13637-1	ATP1A3 Sodium/potassium-transporting ATPase subunit alpha-3 Iso 1	111677	5.0552	715.628	11	41	13.7216	6.5921	52	7.7214	0.0187388	3.1028	0.3512
NX_P09104-2	ENO2 Gamma-enolase Iso 2	42680	4.8047	713.962	6	24	17.9028	12.7689	20	9.3349	0.0187259	45.6745	1.9663
NX_Q13885-1	TUBB2A Tubulin beta-2A chain Iso 1	49874	4.5908	711.576	6	26	16.6292	3.8217	41	8.2099	0.0149963	2.1603	0.1087
NX_P20339-1	RAB5A Ras-related protein Rab-5A Iso 1	23643	8.2515	703.556	6	15	33.0233	6.5923	31	7.9152	0.014439	46.3084	1.1062
NX_P13995-1	MTHFD2 Bifunctional methylenetetrahydrofolate dehydrogenase/cyclohydrolase_ mitochondrial Iso 1	37871	9.0864	703.464	2	9	2.2857	1.2163	12	7.5615	0.0149097	0	0
NX_Q9NY64-1	SLC2A8 Solute carrier family 2_ facilitated glucose transporter member 8 Iso 1	50785	7.4883	703.083	13	25	26.8344	6.7341	23	8.9905	0.0195736	34.6965	1.7811
NX_P62140-1	PPP1CB Serine/threonine-protein phosphatase PP1-beta catalytic subunit Iso 1	37162	5.7715	696.676	7	19	28.7462	6.0427	25	13.0855	0.0246049	51.6303	1.9612
NX_P00846-1	MT-ATP6 ATP synthase subunit a Iso 1	24800	10.4634	695.1	3	11	16.3717	0.6522	17	6.9568	0.011341	95.6785	2.3745
NX_O75489-1	NDUFS3 NADH dehydrogenase [ubiquinone] iron-sulfur protein 3_ mitochondrial Iso 1	30222	7.3623	694.329	10	17	35.6061	8.8119	35	8.8794	0.0234313	63.3832	1.924
NX_P62136-3	PPP1CA Serine/threonine-protein phosphatase PP1-alpha catalytic subunit Iso 3	32574	5.6704	693.592	8	18	34.965	6.0648	27	12.0914	0.0220566	4.9791	0.1654
NX_P17152-1	TMEM11 Transmembrane protein 11_ mitochondrial Iso 1	21526	7.0972	676.869	3	11	15.625	3.3348	9	6.1112	0.0179852	162.022	3.564
NX_O75964-1	ATP5MG ATP synthase subunit g_ mitochondrial Iso 1	11421	9.9844	673.782	6	5	40.7767	1.3005	31	7.9562	0.022853	94.707	1.0824
NX_Q9BWH2-1	FUNDC2 FUN14 domain-containing protein 2 Iso 1	20662	10.1704	673.236	5	13	23.8095	3.2702	22	6.7919	0.0115669	26.0501	0.5401
NX_O94805-1	ACTL6B Actin-like protein 6B Iso 1	46847	5.3613	669.763	9	26	18.5446	6.5798	34	12.2405	0.0201916	124.277	5.8825
NX_P53597-1	SUCLG1 Succinate--CoA ligase [ADP/GDP-forming] subunit alpha_ mitochondrial Iso 1	36226	8.978	666.987	7	15	24.2775	5.9581	33	8.5512	0.0148873	95.8144	3.5115
NX_Q9NRX2-1	MRPL17 39S ribosomal protein L17_ mitochondrial Iso 1	20037	10.4429	666.74	5	11	22.8571	7.9501	16	5.9487	0.0177569	39.5539	0.7953
NX_Q9NNW7-1	TXNRD2 Thioredoxin reductase 2_ mitochondrial Iso 1	56320	7.2334	665.623	9	27	23.4733	7.4049	36	9.513	0.0189078	0	0
NX_Q96A35-1	MRPL24 39S ribosomal protein L24_ mitochondrial Iso 1	24898	9.5991	665.056	4	11	28.7037	3.1092	28	8.8684	0.0170383	50.1477	1.2551
NX_Q96I99-1	SUCLG2 Succinate--CoA ligase [GDP-forming] subunit beta_ mitochondrial Iso 1	46481	6.0615	664.841	7	23	18.9815	9.4716	33	9.0489	0.0134205	57.4914	2.6936
NX_Q8NFV4-1	ABHD11 Protein ABHD11 Iso 1	34668	9.8071	659.342	3	14	10.4762	6.7023	10	9.7217	0.0142632	0	0
NX_P36776-1	LONP1 Lon protease homolog_ mitochondrial Iso 1	106422	5.9619	657.797	10	40	11.9917	2.4641	46	7.0309	0.0120959	0	0
NX_Q9H845-1	ACAD9 Acyl-CoA dehydrogenase family member 9_ mitochondrial Iso 1	68716	7.8882	657.316	14	35	23.5105	5.8158	63	8.7986	0.0178524	70.4683	4.8896
NX_P24539-1	ATP5PB ATP synthase F(0) complex subunit B1_ mitochondrial Iso 1	28890	9.6563	657.24	10	16	29.2969	10.7421	32	8.6879	0.0195315	91.94	2.6631
NX_O75746-1	SLC25A12 Calcium-binding mitochondrial carrier protein Aralar1 Iso 1	74714	8.4551	655.145	18	40	20.7965	9.1922	59	8.8335	0.0135213	79.725	5.9922
NX_P50454-1	SERPINH1 Serpin H1 Iso 1	46411	9.0439	651.13	10	18	21.5311	3.8768	52	7.7489	0.0196322	111.11	5.1727
NX_P39656-1	DDOST Dolichyl-diphosphooligosaccharide--protein glycosyltransferase 48 kDa subunit Iso 1	50769	6.0806	649.731	14	28	28.0702	8.9718	36	9.61	0.0149317	0	0
NX_Q96DV4-1	MRPL38 39S ribosomal protein L38_ mitochondrial Iso 1	44568	7.2847	648.317	15	21	40.2632	8.9029	44	12.4763	0.0173264	29.9035	1.3455
NX_A6NFY4-1	NEMP2 Nuclear envelope integral membrane protein 2 Iso 1	48632	8.3159	647.589	10	29	23.9808	10.32	21	7.8475	0.0149898	63.829	3.1462
NX_P60059-1	SEC61G Protein transport protein Sec61 subunit gamma Iso 1	7736	10.5249	646.536	4	6	36.7647	5.4228	12	14.1623	0.023984	45.2967	0.3532
NX_Q96TA2-1	YME1L1 ATP-dependent zinc metalloprotease YME1L1 Iso 1	86401	9.0659	642.972	11	40	19.1462	7.0485	34	7.8314	0.014467	53.7003	4.658
NX_O00180-1	KCNK1 Potassium channel subfamily K member 1 Iso 1	38118	5.9165	642.957	5	23	21.7262	15.0887	23	12.3141	0.0156526	65.8986	2.5474
NX_P60981-1	DSTN Destrin Iso 1	18493	7.8384	640.084	5	9	24.8485	4.4697	21	11.3161	0.0147196	55.538	1.0531
NX_P10599-1	TXN Thioredoxin Iso 1	11729	4.6201	635.494	6	8	45.7143	10.282	21	9.9185	0.0195216	57.3064	0.689
NX_Q9BWM7-1	SFXN3 Sideroflexin-3 Iso 1	35480	9.3223	626.891	7	16	15.8879	12.2503	24	10.5011	0.0155575	182.017	6.5245
NX_P48735-1	IDH2 Isocitrate dehydrogenase [NADP]_ mitochondrial Iso 1	50876	8.855	626.172	14	25	44.2478	7.3044	56	8.6184	0.0160954	0	0
NX_P49406-1	MRPL19 39S ribosomal protein L19_ mitochondrial Iso 1	33513	9.8643	624.838	9	19	30.4795	4.2885	37	10.29	0.0143346	64.5844	2.1843
NX_Q9NX47-1	MARCH5 E3 ubiquitin-protein ligase MARCH5 Iso 1	31211	8.7422	621.661	6	15	23.0216	3.0143	19	7.3135	0.0166438	30.853	0.9812
NX_A0FGR8-2	ESYT2 Extended synaptotagmin-2 Iso 2	98840	8.8433	617.669	6	32	7.1669	2.177	20	8.4768	0.0165694	24.5097	2.4366
NX_Q8IZF0-1	NALCN Sodium leak channel non-selective protein Iso 1	200199	8.6865	605.943	23	103	13.7514	9.5664	58	12.4751	0.0189388	119.791	24.2372
NX_Q96IR7-1	HPDL 4-hydroxyphenylpyruvate dioxygenase-like protein Iso 1	39361	6.6006	603.682	9	21	32.0755	3.1326	39	6.2929	0.028516	53.6206	2.1302
NX_P14854-1	COX6B1 Cytochrome c oxidase subunit 6B1 Iso 1	10185	6.8657	600.139	7	6	67.4419	10.5466	20	11.3602	0.019406	14.3691	0.1497
NX_P04181-1	OAT Ornithine aminotransferase_ mitochondrial Iso 1	48504	6.6123	597.556	5	17	15.262	1.711	19	11.7694	0.0156471	0	0
NX_O94822-1	LTN1 E3 ubiquitin-protein ligase listerin Iso 1	200422	5.833	592.321	18	103	11.9479	9.4626	39	10.231	0.0224701	6.858	1.3938
NX_Q5T6X5-1	GPRC6A G-protein coupled receptor family C group 6 member A Iso 1	104684	7.8208	591.099	9	57	13.9309	6.0556	20	9.0383	0.0261223	17.8992	1.9097
NX_Q9H2H9-1	SLC38A1 Sodium-coupled neutral amino acid transporter 1 Iso 1	54012	6.6372	590.449	11	34	23.4086	10.5166	35	11.4938	0.0188063	53.8976	2.9469
NX_P62805-1	HIST1H4A;HIST1H4B;HIST1H4C;HIST1H4D;HIST1H4E;HIST1H4F;HIST1H4H;HIST1H4I;HIST1H4J;HIST1H4K;HIST1H4L;HIST2H4A;HIST2H4B;HIST4H4 Histone H4 Iso 1	11360	11.7671	582.662	2	6	26.2136	3.4226	10	9.7976	0.0170787	31.0016	0.3524
NX_P26440-1	IVD Isovaleryl-CoA dehydrogenase_ mitochondrial Iso 1	46620	8.001	581.633	13	28	33.0986	2.6135	36	7.3348	0.0202749	0	0
NX_P14314-1	PRKCSH Glucosidase 2 subunit beta Iso 1	59387	4.1309	579.203	12	25	33.9015	4.749	39	9.3498	0.0171576	0	0
NX_O75306-1	NDUFS2 NADH dehydrogenase [ubiquinone] iron-sulfur protein 2_ mitochondrial Iso 1	52511	7.3008	577.646	10	25	20.9503	10.8437	38	9.791	0.016518	0	0
NX_Q15293-1	RCN1 Reticulocalbin-1 Iso 1	38866	4.6729	576.733	12	23	35.9517	2.4303	46	9.8298	0.0210228	0	0
NX_Q96CS3-1	FAF2 FAS-associated factor 2 Iso 1	52590	5.3071	574.379	6	23	17.7528	7.4481	20	6.9183	0.016313	57.3538	3.0378
NX_O43169-1	CYB5B Cytochrome b5 type B Iso 1	16321	4.6875	571.723	8	9	35.6164	5.1804	15	3.09	0.0159249	26.336	0.4331
NX_Q9NSE4-1	IARS2 Isoleucine--tRNA ligase_ mitochondrial Iso 1	113719	6.7852	566.824	27	58	29.8419	8.4723	113	8.6199	0.0180833	103.488	11.8764
NX_O75369-4	FLNB Filamin-B Iso 4	230641	5.1914	564.126	55	123	28.6977	6.2868	219	8.5809	0.0171123	0	0
NX_O60361-1	NME2P1 Putative nucleoside diphosphate kinase Iso 1	15518	8.8594	563.776	7	11	35.7664	3.7238	18	13.6434	0.0203242	17.8499	0.2802
NX_Q9H7Z7-1	PTGES2 Prostaglandin E synthase 2 Iso 1	41916	9.4072	561.485	13	24	31.0345	3.5773	49	9.3506	0.0168433	64.9859	2.7368
NX_Q8NCN5-1	PDPR Pyruvate dehydrogenase phosphatase regulatory subunit_ mitochondrial Iso 1	99300	5.8989	560.066	24	51	34.5848	7.0894	41	10.7063	0.0160839	30.1104	3.0177
NX_O75323-1	NIPSNAP2 Protein NipSnap homolog 2 Iso 1	33721	9.6211	559.427	6	18	26.5734	7.2975	26	8.2074	0.0144472	113.276	3.8481
NX_Q99798-1	ACO2 Aconitate hydratase_ mitochondrial Iso 1	85371	7.3286	559.025	15	40	24.7436	6.4873	72	7.5794	0.0150992	140.688	12.1227
NX_Q68DA7-1	FMN1 Formin-1 Iso 1	157479	8.4639	558.324	4	44	3.735	5.4093	9	7.5441	0.0153532	40.6328	6.4561
NX_Q5TC12-1	ATPAF1 ATP synthase mitochondrial F1 complex assembly factor 1 Iso 1	36413	7.9819	549.64	12	21	44.8171	14.0205	28	11.9075	0.01642	31.237	1.1489
NX_Q9Y5J6-1	TIMM10B Mitochondrial import inner membrane translocase subunit Tim10 B Iso 1	11578	7.2173	548.472	2	6	28.1553	5.1951	8	14.8129	0.0162749	9.2743	0.1096
NX_Q5VT66-1	MARC1 Mitochondrial amidoxime-reducing component 1 Iso 1	37475	9.0176	547.533	5	18	13.3531	12.4743	17	6.779	0.0127267	95.5496	3.6321
NX_P83111-1	LACTB Serine beta-lactamase-like protein LACTB_ mitochondrial Iso 1	60655	8.6426	546.243	11	30	21.0238	9.655	35	7.5167	0.0140097	0	0
NX_Q9NR12-1	PDLIM7 PDZ and LIM domain protein 7 Iso 1	49812	8.3423	545.198	9	22	19.9125	6.9215	25	7.9759	0.0158981	70.8365	3.6076
NX_Q6DD88-1	ATL3 Atlastin-3 Iso 1	60503	5.2998	543.044	17	33	35.8595	8.757	62	8.0619	0.0182624	66.5229	4.0578
NX_O60220-1	TIMM8A Mitochondrial import inner membrane translocase subunit Tim8 A Iso 1	10991	4.8574	532.769	2	9	26.8041	3.4999	11	7.3452	0.0140084	25.4781	0.286
NX_Q6UWN8-1	SPINK6 Serine protease inhibitor Kazal-type 6 Iso 1	8579	8.4155	529.457	5	8	80	9.8786	9	11.0726	0.0147162	7.0395	0.0632
NX_Q8NBB4-1	ZSCAN1 Zinc finger and SCAN domain-containing protein 1 Iso 1	45257	8.5723	525.328	3	14	11.5196	12.3377	14	11.0865	0.0166025	123.854	5.6725
NX_P61513-1	RPL37A 60S ribosomal protein L37a Iso 1	10268	10.8516	523.346	1	6	14.1304	0.8295	4	7.8679	0.0278866	40.3614	0.4239
NX_Q9P015-1	MRPL15 39S ribosomal protein L15_ mitochondrial Iso 1	33398	10.3418	509.929	6	15	17.5676	1.1796	28	8.7292	0.0150778	57.5888	1.9345
NX_O43837-1	IDH3B Isocitrate dehydrogenase [NAD] subunit beta_ mitochondrial B	42156	8.5854	509.452	9	21	24.6753	6.7328	22	6.462	0.0165739	27.7651	1.1792
NX_Q9Y399-1	MRPS2 28S ribosomal protein S2_ mitochondrial Iso 1	33228	9.5112	507.474	5	18	21.2838	3.632	21	7.7396	0.0156258	22.7255	0.7621
NX_Q7Z406-5	MYH14 Myosin-14 Iso 5	167791	5.6133	504.911	17	51	11.0961	6.6744	80	8.3547	0.0156401	37.6251	6.3536
NX_O15427-1	SLC16A3 Monocarboxylate transporter 4 Iso 1	49436	7.8867	504.756	7	27	15.2688	4.4508	20	10.6493	0.0227618	33.0331	1.6549
NX_P50993-1	ATP1A2 Sodium/potassium-transporting ATPase subunit alpha-2 Iso 1	112193	5.3247	497.622	10	40	10.2941	7.4708	41	7.7437	0.017809	95.1919	10.8116
NX_Q9Y3B7-1	MRPL11 39S ribosomal protein L11_ mitochondrial Iso 1	20670	10.3696	497.307	1	9	9.375	0.6453	10	4.7824	0.0123067	0	0
NX_Q5XKP0-1	MIC13 MICOS complex subunit MIC13 Iso 1	13078	9.7148	488.874	6	7	79.661	4.0303	26	9.6958	0.0189459	16.6952	0.2194
NX_P05026-1	ATP1B1 Sodium/potassium-transporting ATPase subunit beta-1 Iso 1	35038	8.6484	488.526	6	23	29.703	10.2075	13	7.2891	0.0194406	0	0
NX_Q15019-1	SEPT2 Septin-2 Iso 1	41461	6.1392	485.917	4	16	11.3573	5.2436	23	8.245	0.00875818	44.3305	1.8493
NX_P42765-1	ACAA2 3-ketoacyl-CoA thiolase_ mitochondrial Iso 1	41897	8.0757	484.28	8	19	17.8841	9.1555	31	10.5467	0.032138	49.3429	2.0912
NX_Q9H9S3-1	SEC61A2 Protein transport protein Sec61 subunit alpha isoform 2 Iso 1	52213	8.0508	474.857	7	32	14.0756	10.9333	28	8.4191	0.0165744	13.6265	0.7182
NX_Q92520-1	FAM3C Protein FAM3C Iso 1	24664	8.395	464.312	4	13	25.5507	10.928	15	8.3987	0.015441	150.882	3.7669
NX_P63167-1	DYNLL1 Dynein light chain 1_ cytoplasmic Iso 1	10359	7.2246	462.039	2	6	24.7191	6.4607	12	10.7187	0.0206244	48.652	0.5126
NX_P62913-1	RPL11 60S ribosomal protein L11 Iso 1	20239	9.9551	460.432	4	10	14.6067	5.5847	17	9.9675	0.0181181	0	0
NX_Q5JRX3-1	PITRM1 Presequence protease_ mitochondrial Iso 1	117338	6.4497	459.243	22	61	21.4079	6.4434	66	7.5989	0.0177755	47.706	5.6503
NX_P00966-1	ASS1 Argininosuccinate synthase Iso 1	46501	8.0566	458.991	12	29	39.3204	8.3841	36	8.935	0.0176266	110.575	5.1766
NX_P30086-1	PEBP1 Phosphatidylethanolamine-binding protein 1 Iso 1	21043	7.3901	457.898	5	11	21.9251	2.0456	14	7.4797	0.0185852	31.7824	0.6729
NX_P06756-1	ITGAV Integrin alpha-V Iso 1	115964	5.3115	457.276	31	60	31.7748	8.528	88	9.7499	0.0174535	167.683	19.6393
NX_Q96BR5-1	COA7 Cytochrome c oxidase assembly factor 7 Iso 1	25692	5.5942	454.797	7	16	28.5714	5.2839	24	6.4833	0.0203228	34.2925	0.9071
NX_P08238-1	HSP90AB1 Heat shock protein HSP 90-beta Iso 1	83212	4.7739	454.031	14	37	22.0994	10.0313	73	8.5522	0.0171071	53.6898	4.4888
NX_P04040-1	CAT Catalase Iso 1	59718	6.9727	452.617	16	37	31.3093	6.8244	64	7.4715	0.016609	34.1426	2.048
NX_Q4VC31-1	CCDC58 Coiled-coil domain-containing protein 58 Iso 1	16609	7.8516	447.845	2	8	22.2222	1.9072	10	9.3374	0.023259	31.9893	0.539
NX_O00116-1	AGPS Alkyldihydroxyacetonephosphate synthase_ peroxisomal Iso 1	72865	6.9976	446.664	19	37	28.1155	8.6346	53	9.9129	0.0155449	33.3456	2.4579
NX_Q9P0V9-1	SEPT10 Septin-10 Iso 1	52559	6.3486	441.507	5	25	13.6564	3.3181	19	5.9679	0.0125496	1.6124	0.0855
NX_Q12849-1	GRSF1 G-rich sequence factor 1 Iso 1	53092	5.7744	440.01	12	27	25.625	2.6089	57	6.0886	0.0203308	54.82	2.9405
NX_Q9NP92-1	MRPS30 39S ribosomal protein S30_ mitochondrial Iso 1	50332	7.8955	438.37	7	25	19.1344	6.815	22	10.0387	0.0146011	82.6166	4.2128
NX_Q9UHE8-1	STEAP1 Metalloreductase STEAP1 Iso 1	39825	9.5215	438.257	5	21	18.5841	14.6591	17	10.6905	0.0142171	77.1009	3.0858
NX_Q9NYL9-1	TMOD3 Tropomodulin-3 Iso 1	39570	4.8999	437.388	4	16	15.3409	6.1082	17	8.6939	0.0148885	15.7448	0.6261
NX_Q6NUK1-1	SLC25A24 Calcium-binding mitochondrial carrier protein SCaMC-1 Iso 1	53320	5.9326	436.204	7	23	18.0294	9.0909	27	7.8713	0.0176664	0	0
NX_Q6NZ63-1	STEAP1B STEAP family member 1B Iso 1	28796	9.0996	435.146	5	18	27.7551	13.6329	14	11.4203	0.0110849	0.9693	0.028
NX_Q9H9J2-1	MRPL44 39S ribosomal protein L44_ mitochondrial Iso 1	37511	8.4888	434.003	5	16	18.6747	13.989	16	10.3123	0.012899	50.5879	1.9161
NX_Q15738-1	NSDHL Sterol-4-alpha-carboxylate 3-dehydrogenase_ decarboxylating Iso 1	41873	8.083	433.989	4	22	15.8177	10.0406	13	9.0514	0.0211503	19.0002	0.8015
NX_Q92599-2	SEPT8 Septin-8 Iso 2	49783	5.7056	432.543	6	25	21.2121	6.0537	29	7.6186	0.0120369	1.4927	0.0748
NX_Q9BQ95-1	ECSIT Evolutionarily conserved signaling intermediate in Toll pathway_ mitochondrial Iso 1	49116	5.855	431.58	9	22	24.3619	6.8998	18	11.6485	0.0157977	11.5311	0.5707
NX_P60842-1	EIF4A1 Eukaryotic initiation factor 4A-I Iso 1	46124	5.1548	428.864	10	23	21.1823	6.1722	28	8.7903	0.0150013	38.2125	1.7724
NX_Q9UKI8-4	TLK1 Serine/threonine-protein kinase tousled-like 1 Iso 4	77061	9.249	426.032	5	33	9.1045	14.2925	11	13.8867	0.0318313	10.644	0.8262
NX_Q9NVI7-3	ATAD3A ATPase family AAA domain-containing protein 3A Iso 3	57912	9.5859	425.861	9	21	21.1045	11.8964	38	7.884	0.017878	175.461	10.1877
NX_P12694-1	BCKDHA 2-oxoisovalerate dehydrogenase subunit alpha_ mitochondrial Iso 1	50439	8.3115	424.895	13	33	29.6629	9.5021	29	8.4957	0.0175851	28.2902	1.4359
NX_P15151-1	PVR Poliovirus receptor Alpha	45273	6.0615	423.463	4	24	13.1894	7.6155	10	9.4228	0.0133157	38.6228	1.7695
NX_Q96A26-1	FAM162A Protein FAM162A Iso 1	17331	10.2305	423.341	4	9	32.4675	12.6771	9	4.816	0.0147739	82.5324	1.4501
NX_Q9HCC0-1	MCCC2 Methylcrotonoyl-CoA carboxylase beta chain_ mitochondrial Iso 1	61294	7.5293	423.313	10	29	22.3801	8.7079	40	7.1208	0.0232583	124.166	7.6792
NX_Q6NVY1-1	HIBCH 3-hydroxyisobutyryl-CoA hydrolase_ mitochondrial Iso 1	43454	8.2471	422.76	7	25	22.2798	5.97	24	6.9813	0.0193952	0	0
NX_P05091-1	ALDH2 Aldehyde dehydrogenase_ mitochondrial Iso 1	56345	6.6694	422.632	10	32	17.6015	4.7418	35	8.4216	0.0123264	35.6322	2.0273
NX_Q13443-1	ADAM9 Disintegrin and metalloproteinase domain-containing protein 9 Iso 1	90497	7.311	421.343	15	48	24.7863	9.1324	37	10.7019	0.0195176	18.7985	1.7495
NX_O43707-1	ACTN4 Alpha-actinin-4 Iso 1	104788	5.1211	420.741	12	54	16.1361	9.8191	39	10.3046	0.0187185	60.1673	6.3362
NX_Q9H857-1	NT5DC2 5&apos;-nucleotidase domain-containing protein 2 Iso 1	60679	6.3032	419.722	20	39	37.1154	12.9544	60	9.0939	0.0174651	71.0101	4.3359
NX_Q12907-1	LMAN2 Vesicular integral-membrane protein VIP36 Iso 1	40203	6.4893	419.697	10	26	38.4831	6.0235	40	10.6933	0.0194848	55.2224	2.2404
NX_Q9H2W6-1	MRPL46 39S ribosomal protein L46_ mitochondrial Iso 1	31685	6.6431	417.353	3	15	10.3943	4.9141	15	8.7686	0.0071057	31.5553	1.0041
NX_P16520-2	GNB3 Guanine nucleotide-binding protein G(I)/G(S)/G(T) subunit beta-3 Iso 2	32611	5.9604	411.733	7	17	20.202	7.089	24	10.0069	0.021556	3.5982	0.1201
NX_O60568-1	PLOD3 Multifunctional procollagen lysine hydroxylase and glycosyltransferase LH3 Iso 1	84731	5.6235	409.491	17	49	23.4417	9.5199	48	8.8027	0.0165152	55.1067	4.7037
NX_Q16850-1	CYP51A1 Lanosterol 14-alpha demethylase Iso 1	56769	8.6309	404.233	13	33	23.8569	10.2208	30	9.8522	0.0193212	32.0612	1.8341
NX_P32119-1	PRDX2 Peroxiredoxin-2 Iso 1	21878	5.5679	402.887	11	12	48.4848	11.1271	33	8.2533	0.0177046	19.7445	0.4356
NX_Q8IVT2-1	MISP Mitotic interactor and substrate of PLK1 Iso 1	75311	6.3589	402.727	8	25	20.0295	1.8513	56	7.0981	0.0194292	77.4008	5.8459
NX_Q96CW1-1	AP2M1 AP-2 complex subunit mu Iso 1	49623	9.8848	401.982	14	29	23.908	7.8181	38	9.4733	0.0242336	0	0
NX_P49419-1	ALDH7A1 Alpha-aminoadipic semialdehyde dehydrogenase Iso 1	58450	7.938	397.435	20	32	41.744	7.5488	55	10.4023	0.0189265	0	0
NX_P0C7P4-1	UQCRFS1P1 Putative cytochrome b-c1 complex subunit Rieske-like protein 1 Iso 1	30796	9.0879	395.851	6	14	19.4346	7.4952	32	5.1373	0.0125417	0	0
NX_P19404-1	NDUFV2 NADH dehydrogenase [ubiquinone] flavoprotein 2_ mitochondrial Iso 1	27374	8.1035	395.628	3	11	14.0562	5.9554	9	9.9217	0.0148853	57.1214	1.5809
NX_Q9NZ01-1	TECR Very-long-chain enoyl-CoA reductase Iso 1	36010	9.6606	389.719	6	17	20.4545	5.7849	15	9.2113	0.0168461	19.4482	0.7086
NX_P26885-1	FKBP2 Peptidyl-prolyl cis-trans isomerase FKBP2 Iso 1	15639	9.5522	387.72	2	7	19.7183	15.2728	8	10.934	0.0262246	37.3156	0.5903
NX_O43795-1	MYO1B Unconventional myosin-Ib Iso 1	131901	9.6753	385.978	28	67	22.3592	5.8169	114	9.0205	0.0153883	0	0
NX_Q16762-1	TST Thiosulfate sulfurtransferase Iso 1	33407	6.8687	384.01	12	21	39.0572	10.2309	29	12.1352	0.0202363	13.4354	0.4522
NX_P62701-1	RPS4X 40S ribosomal protein S4_ X isoform Iso 1	29579	10.5864	381.597	6	17	20.1521	3.6889	17	6.7185	0.0119728	25.6661	0.7655
NX_Q658P3-1	STEAP3 Metalloreductase STEAP3 Iso 1	54565	8.6484	376.647	5	30	9.0164	5.0618	22	10.8146	0.0162658	0	0
NX_Q8TCC7-3	SLC22A8 Solute carrier family 22 member 8 Iso 3	11495	7.1646	372.968	1	8	10	0.3516	5	7.9904	0.00808745	50.1197	0.5794
NX_P35749-4	MYH11 Myosin-11 Iso 4	223438	5.272	368.838	20	58	9.4943	9.6285	72	9.8581	0.0176392	1.7316	0.3886
NX_Q8N4V1-1	MMGT1 Membrane magnesium transporter 1 Iso 1	14676	9.5874	367.865	4	10	28.2443	3.57	5	7.6861	0.019471	2.1998	0.0324
NX_Q8NBJ7-1	SUMF2 Inactive C-alpha-formylglycine-generating enzyme 2 Iso 1	33821	8.1958	367.835	10	20	37.8738	7.2208	28	12.0331	0.0223768	51.0131	1.7323
NX_P54852-1	EMP3 Epithelial membrane protein 3 Iso 1	18416	7.9219	365.674	2	13	17.1779	0.9521	18	9.5526	0.0289027	123.97	2.3341
NX_Q9Y4L1-1	HYOU1 Hypoxia up-regulated protein 1 Iso 1	111266	4.9717	361.64	8	36	8.7087	9.2957	26	9.6576	0.0156408	0	0
NX_Q9UHD8-1	SEPT9 Septin-9 Iso 1	65360	9.312	360.95	7	18	13.9932	14.8294	26	9.996	0.0182956	0	0
NX_Q9Y2B0-1	CNPY2 Protein canopy homolog 2 Iso 1	20639	4.6187	358.975	2	10	17.033	1.07	6	10.0341	0.0199671	7.9329	0.1665
NX_Q96KF7-1	SMIM8 Small integral membrane protein 8 Iso 1	11051	9.668	358.073	3	10	30.9278	3.7178	14	13.1636	0.0131085	61.8559	0.6876
NX_Q7L0Y3-1	TRMT10C tRNA methyltransferase 10 homolog C Iso 1	47316	9.7251	355.67	5	21	14.1439	9.1071	14	9.45	0.0222158	32.5679	1.5513
NX_Q3SY69-1	ALDH1L2 Mitochondrial 10-formyltetrahydrofolate dehydrogenase Iso 1	101681	6.0908	354.701	23	55	27.1939	9.6645	55	10.3957	0.0195642	16.4199	1.6819
NX_Q9H0P0-1	NT5C3A Cytosolic 5&apos;-nucleotidase 3A Iso 1	33893	5.4727	353.244	4	16	15.1515	6.3382	14	9.4696	0.0151825	0	0
NX_Q9UPP1-5	PHF8 Histone lysine demethylase PHF8 Iso 5	98228	6.5068	351.212	7	43	9.1116	13.6883	13	8.864	0.0144397	11.6337	1.1561
NX_O00264-1	PGRMC1 Membrane-associated progesterone receptor component 1 Iso 1	21657	4.3433	347.912	5	13	34.359	8.7619	15	10.353	0.0190713	53.1169	1.1572
NX_P67809-1	YBX1 Nuclease-sensitive element-binding protein 1 Iso 1	35902	10.1353	346.931	3	13	15.4321	1.6796	12	7.3844	0.0159443	35.9277	1.2907
NX_Q9P0S9-1	TMEM14C Transmembrane protein 14C Iso 1	11556	10.144	346.53	2	8	22.3214	2.0548	8	8.1808	0.0110927	27.4429	0.3174
NX_P54707-1	ATP12A Potassium-transporting ATPase alpha chain 2 Iso 1	115437	6.0981	343.529	7	43	7.1222	14.3526	23	8.3484	0.0224516	7.1833	0.8359
NX_Q6P1X6-1	C8orf82 UPF0598 protein C8orf82 Iso 1	23874	9.2725	341.742	6	16	30.0926	4.4972	13	9.0469	0.0108241	21.9434	0.533
NX_Q05084-1	ICA1 Islet cell autoantigen 1 Iso 1	54610	5.4375	338.977	7	27	15.3209	10.318	21	10.1045	0.0143578	57.5011	3.1749
NX_P16435-1	POR NADPH--cytochrome P450 reductase Iso 1	76641	5.2412	338.869	20	45	32.3486	9.1451	63	9.9043	0.0185769	43.8526	3.3831
NX_P08574-1	CYC1 Cytochrome c1_ heme protein_ mitochondrial Iso 1	35398	9.1831	338.562	4	15	13.8462	9.5145	17	8.2624	0.0142671	45.2511	1.6184
NX_O75880-1	SCO1 Protein SCO1 homolog_ mitochondrial Iso 1	33792	9.1567	332.098	9	18	30.897	4.6772	32	11.2554	0.0219472	32.4373	1.1042
NX_P08240-1	SRPRA Signal recognition particle receptor subunit alpha Iso 1	69767	9.29	331.8	10	26	17.8683	9.6436	30	7.2708	0.0184963	34.73	2.4404
NX_Q8NC51-1	SERBP1 Plasminogen activator inhibitor 1 RNA-binding protein Iso 1	44938	9.1304	331.72	5	17	13.7255	3.9053	27	8.9519	0.0150057	0	0
NX_Q9BYD2-1	MRPL9 39S ribosomal protein L9_ mitochondrial Iso 1	30224	10.5044	327.607	4	13	19.4757	5.6725	11	9.8732	0.0154014	12.4797	0.3796
NX_Q9HDB8-1	ERVK-5 Endogenous retrovirus group K member 5 Env polyprotein Iso 1	27885	5.5063	327.245	2	17	2.449	0.6134	8	5.6702	0.0256127	684.213	19.3654
NX_Q7KZF4-1	SND1 Staphylococcal nuclease domain-containing protein 1 Iso 1	101933	6.75	326.048	13	43	18.1319	7.7006	47	9.8428	0.0190477	60.0884	6.17
NX_P05556-1	ITGB1 Integrin beta-1 Iso 1	88356	5.0977	325.077	14	38	22.6817	5.2055	48	8.783	0.0189876	64.6151	5.9267
NX_O43819-1	SCO2 Protein SCO2 homolog_ mitochondrial Iso 1	29791	9.0879	324.899	6	14	19.1729	3.0839	15	9.269	0.0153496	20.716	0.6211
NX_Q16698-1	DECR1 2_4-dienoyl-CoA reductase_ mitochondrial Iso 1	36044	9.6606	320.91	9	20	34.6269	6.1513	26	9.0118	0.0213751	0	0
NX_O15394-1	NCAM2 Neural cell adhesion molecule 2 Iso 1	92988	5.2939	316.65	13	44	21.3859	8.2247	24	13.521	0.0153914	4.1684	0.3912
NX_P46940-1	IQGAP1 Ras GTPase-activating-like protein IQGAP1 Iso 1	189132	6.041	313.801	19	81	13.3374	7.1267	46	9.8085	0.0172044	34.14	6.4825
NX_Q15437-1	SEC23B Protein transport protein Sec23B Iso 1	86423	6.4321	312.935	10	38	16.0365	6.0573	24	10.0811	0.0201835	25.9341	2.2679
NX_Q9HDC9-1	APMAP Adipocyte plasma membrane-associated protein Iso 1	46450	5.7466	311.653	12	23	33.1731	8.0499	33	11.7714	0.0210381	16.1253	0.7523
NX_Q8IXM7-1	ODF3L1 Outer dense fiber protein 3-like protein 1 Iso 1	31044	9.7603	311.036	7	18	37.5912	5.6336	21	10.4172	0.015481	35.0018	1.1013
NX_O15091-1	KIAA0391 Mitochondrial ribonuclease P catalytic subunit Iso 1	67272	8.9033	311.034	12	36	21.0978	10.8152	31	12.7824	0.0179435	0	0
NX_Q8NBS9-1	TXNDC5 Thioredoxin domain-containing protein 5 Iso 1	47598	5.562	309.912	11	26	33.7963	9.3503	29	11.1495	0.0169142	34.9054	1.6864
NX_Q9BQ69-1	MACROD1 O-acetyl-ADP-ribose deacetylase MACROD1 Iso 1	35482	9.8262	309.736	6	17	18.4615	10.0708	23	9.453	0.0252139	109.126	3.9305
NX_O00217-1	NDUFS8 NADH dehydrogenase [ubiquinone] iron-sulfur protein 8_ mitochondrial Iso 1	23689	5.9473	309.212	6	12	37.1429	4.7334	21	7.7719	0.0158026	20.9737	0.5079
NX_Q7KYR7-1	BTN2A1 Butyrophilin subfamily 2 member A1 Iso 2	59966	5.8652	306.927	8	32	14.7727	7.6861	17	9.1892	0.016081	0	0
NX_P51679-1	CCR4 C-C chemokine receptor type 4 Iso 1	41375	7.3696	306.662	5	24	13.6111	6.7427	15	6.8922	0.0177223	22.9312	0.9651
NX_Q9P0J0-2	NDUFA13 NADH dehydrogenase [ubiquinone] 1 alpha subcomplex subunit 13 Iso 2	24865	10.0166	305.662	6	12	27.4775	7.5619	22	7.8041	0.0152211	36.8649	0.9215
NX_Q96EY8-1	MMAB Corrinoid adenosyltransferase Iso 1	27370	8.7319	304.509	10	16	41.6	10.1517	35	7.9063	0.0162653	40.2878	1.1172
NX_Q9HAU0-1	PLEKHA5 Pleckstrin homology domain-containing family A member 5 Iso 1	127384	7.2217	304.192	8	39	5.7348	9.8368	22	12.3598	0.0204892	0	0
NX_P40145-1	ADCY8 Adenylate cyclase type 8 Iso 1	140032	6.5317	302.191	18	68	14.2286	7.8914	46	10.1547	0.0157296	161.983	22.9099
NX_Q16181-1	SEPT7 Septin-7 Iso 1	50648	8.8887	301.989	3	20	8.6957	14.2756	15	6.3651	0.0102177	0	0
NX_Q16553-1	LY6E Lymphocyte antigen 6E Iso 1	13497	7.7271	301.985	1	6	7.6336	2.1716	6	5.992	0.0137319	7.4068	0.1043
NX_Q15436-1	SEC23A Protein transport protein Sec23A Iso 1	86105	6.6475	301.044	8	39	10.5882	5.5758	20	9.4482	0.020126	8.6642	0.7544
NX_Q9HB71-1	CACYBP Calcyclin-binding protein Iso 1	26193	8.5825	301.03	3	9	21.9298	5.9639	14	10.2961	0.0144246	0	0
NX_P32322-1	PYCR1 Pyrroline-5-carboxylate reductase 1_ mitochondrial Iso 1	33339	7.396	300.633	3	8	7.21	8.2334	10	5.5975	0.022722	0	0
NX_P13667-1	PDIA4 Protein disulfide-isomerase A4 Iso 1	72887	4.7681	299.28	17	38	27.5969	5.1237	75	9.7908	0.0176711	58.5672	4.2915
NX_Q96PK6-1	RBM14 RNA-binding protein 14 Iso 1	69448	9.8042	298.582	17	48	33.6323	8.7967	31	11.8633	0.0162649	133.207	9.2796
NX_P46779-1	RPL28 60S ribosomal protein L28 Iso 1	15737	12.4175	296.165	2	8	16.0584	11.6982	13	10.5416	0.0200197	0	0
NX_Q969Z0-1	TBRG4 FAST kinase domain-containing protein 4 Iso 1	70693	7.0298	295.257	9	30	17.1157	4.8205	23	9.0555	0.0137629	51.5602	3.6708
NX_Q9H3H1-1	TRIT1 tRNA dimethylallyltransferase Iso 1	52692	8.2397	293.827	5	21	12.4197	5.8631	11	10.1931	0.0156847	0	0
NX_P82933-1	MRPS9 28S ribosomal protein S9_ mitochondrial Iso 1	45805	9.8394	293.4	7	25	21.2121	8.2554	38	9.4667	0.0141383	75.9796	3.4998
NX_P05783-1	KRT18 Keratin_ type I cytoskeletal 18 Iso 1	48028	5.168	293.155	3	16	10	1.9397	8	6.9303	0.010908	30.5992	1.4705
NX_P52594-1	AGFG1 Arf-GAP domain and FG repeat-containing protein 1 Iso 1	58224	8.8535	290.682	16	35	36.2989	8.0915	37	11.5232	0.0228639	31.4746	1.8427
NX_Q8NFF5-1	FLAD1 FAD synthase Iso 1	65224	6.4937	290.497	4	35	8.5179	10.9571	11	11.6457	0.0207688	15.1345	0.999
NX_Q9BPW8-1	NIPSNAP1 Protein NipSnap homolog 1 Iso 1	33288	9.5581	288.909	5	17	17.9577	1.665	19	8.8462	0.0135217	41.9001	1.4029
NX_O43809-1	NUDT21 Cleavage and polyadenylation specificity factor subunit 5 Iso 1	26210	9.1655	286.939	4	16	18.9427	6.153	8	8.5695	0.0175795	14.4507	0.3798
NX_P29376-1	LTK Leukocyte tyrosine kinase receptor Lambda P2	91622	6.0425	282.54	7	39	10.5324	10.0083	16	10.6043	0.0156613	36.3809	3.3873
NX_Q14141-2	SEPT6 Septin-6 I	48841	6.3589	281.041	6	24	17.5644	11.9878	27	12.5042	0.0213072	13.1978	0.6495
NX_P83731-1	RPL24 60S ribosomal protein L24 Iso 1	17767	11.6851	280.009	4	7	24.2038	10.0661	15	11.7824	0.0195349	59.7964	1.0699
NX_Q14019-1	COTL1 Coactosin-like protein Iso 1	15935	5.3408	279.603	4	9	34.507	9.6124	10	7.1527	0.0201673	20.8527	0.3349
NX_Q9P2R7-1	SUCLA2 Succinate--CoA ligase [ADP-forming] subunit beta_ mitochondrial Iso 1	50285	7.2041	278.834	4	17	12.095	10.9534	13	9.4158	0.0125257	0	0
NX_Q9Y512-1	SAMM50 Sorting and assembly machinery component 50 homolog Iso 1	51943	6.4585	275.795	13	29	31.5565	5.7829	33	10.238	0.0179281	63.7444	3.3386
NX_Q9Y3Q7-1	ADAM18 Disintegrin and metalloproteinase domain-containing protein 18 Iso 1	82801	6.9873	273.211	15	42	23.41	8.7414	21	12.3275	0.0183561	9.7697	0.834
NX_P05556-4	ITGB1 Integrin beta-1 Iso 4	90974	5.1357	269.848	14	40	20.757	5.2766	48	9.2106	0.0186478	2.9161	0.2754
NX_Q06732-1	ZNF33B Zinc finger protein 33B Iso 1	90624	8.1211	269.471	9	57	13.2391	7.184	20	10.7324	0.00812659	8.7373	0.8167
NX_O60716-1	CTNND1 Catenin delta-1 1ABC	108103	5.7979	269.289	16	39	24.8967	6.6832	64	10.524	0.0151938	70.7769	7.6963
NX_Q8N1T3-1	MYO1H Unconventional myosin-Ih Iso 1	118961	9.3032	264.482	17	69	17.5388	14.3364	34	9.8429	0.0167145	1.8824	0.2261
NX_P09001-1	MRPL3 39S ribosomal protein L3_ mitochondrial Iso 1	38608	9.8335	263.649	8	18	21.5517	4.9421	21	7.378	0.0163119	58.0964	2.261
NX_Q9H0R6-1	QRSL1 Glutamyl-tRNA(Gln) amidotransferase subunit A_ mitochondrial Iso 1	57424	5.3364	260.262	9	27	11.1742	7.5715	23	7.7419	0.0139883	123.874	7.2026
NX_Q5JST6-1	EFHC2 EF-hand domain-containing family member C2 Iso 1	87341	7.1045	259.472	15	46	18.4246	10.4337	30	10.7951	0.0153758	151.028	13.3372
NX_P12956-1	XRCC6 X-ray repair cross-complementing protein 6 Iso 1	69799	6.2036	258.712	14	37	27.9146	6.0318	41	12.1678	0.0217075	28.3095	1.9853
NX_P02788-1	LTF Lactotransferrin Iso 1	78131	8.0127	258.516	10	40	18.169	10.6226	20	12.9504	0.0171713	4.5644	0.3654
NX_Q12968-4	NFATC3 Nuclear factor of activated T-cells_ cytoplasmic 3 Iso 4	112571	5.9897	258.277	11	43	16.2679	10.6645	22	12.9874	0.0163566	1.0824	0.1236
NX_P78356-1	PIP4K2B Phosphatidylinositol 5-phosphate 4-kinase type-2 beta Iso 1	47347	6.9771	255.631	5	26	13.4615	9.8347	10	8.682	0.0097941	59.4229	2.8391
NX_Q13011-1	ECH1 Delta(3_5)-Delta(2_4)-dienoyl-CoA isomerase_ mitochondrial Iso 1	35793	7.9995	253.247	10	13	18.2927	1.7927	42	5.9109	0.0184075	43.6238	1.5774
NX_Q5T9A4-3	ATAD3B ATPase family AAA domain-containing protein 3B Iso 3	67565	9.1274	251.898	5	26	13.1229	11.2053	11	10.2558	0.0175665	1.857	0.1269
NX_L0R8F8-1	MIEF1 MIEF1 upstream open reading frame protein Iso 3	8439	10.9482	251.13	4	5	61.4286	6.0249	5	11.8564	0.0139787	6.3416	0.0536
NX_P26718-1	KLRK1 NKG2-D type II integral membrane protein Iso 1	25257	8.1548	250.893	6	14	28.7037	4.4201	16	9.23	0.0138007	27.5441	0.715
NX_Q9Y666-1	SLC12A7 Solute carrier family 12 member 7 Iso 1	119028	6.2622	250.803	14	57	16.6205	10.4672	25	10.8605	0.0179697	48.9605	5.8929
NX_Q86WG5-1	SBF2 Myotubularin-related protein 13 Iso 1	208331	6.6123	250.781	21	90	11.7361	13.2503	38	12.6929	0.0182396	32.9169	6.9296
NX_O95571-1	ETHE1 Persulfide dioxygenase ETHE1_ mitochondrial Iso 1	27855	6.3779	250.678	2	14	6.6929	2.4693	10	8.0667	0.0145631	31.5803	0.8964
NX_Q14934-16	NFATC4 Nuclear factor of activated T-cells_ cytoplasmic 4 Iso 16	84241	5.1738	250.042	10	37	13.3501	9.7654	14	12.8206	0.015412	2.7881	0.2369
NX_P41091-1	EIF2S3 Eukaryotic translation initiation factor 2 subunit 3 Iso 1	51077	8.417	249.829	5	16	13.1356	9.1892	12	13.1258	0.0178105	6.239	0.3224
NX_Q9UJW0-1	DCTN4 Dynactin subunit 4 Iso 1	52303	7.0679	249.809	3	24	7.8261	4.5377	10	8.1408	0.0156645	0	0
NX_Q8NCW6-1	GALNT11 Polypeptide N-acetylgalactosaminyltransferase 11 Iso 1	68874	8.1167	249.133	7	34	15.1316	5.0507	12	12.2865	0.0206148	111.165	7.7564
NX_Q04695-1	KRT17 Keratin_ type I cytoskeletal 17 Iso 1	48076	4.7769	248.897	7	16	11.3426	6.7539	21	6.2496	0.0110298	147.303	7.1281
NX_P07737-1	PFN1 Profilin-1 Iso 1	15044	8.4595	245.923	4	8	33.5714	12.2666	13	11.8498	0.0169503	8.9679	0.1365
NX_Q6EKJ0-1	GTF2IRD2B General transcription factor II-I repeat domain-containing protein 2B Iso 1	107164	5.5034	244.933	20	51	26.6596	10.6234	32	11.1181	0.0163455	14.8356	1.6112
NX_Q8WX93-1	PALLD Palladin Iso 1	150470	6.6636	244.684	7	55	6.9414	6.7708	33	9.2308	0.0171688	0	0
NX_O60762-1	DPM1 Dolichol-phosphate mannosyltransferase subunit 1 Iso 1	29615	9.8584	244.586	8	20	41.5385	9.2882	18	10.7991	0.0167758	6.2863	0.1866
NX_P62841-1	RPS15 40S ribosomal protein S15 Iso 1	17029	10.7886	243.559	4	7	22.069	11.6503	16	8.1134	0.0139708	25.4886	0.4343
NX_Q96L03-1	SPATA17 Spermatogenesis-associated protein 17 Iso 1	43471	10.1558	243.363	7	26	18.8366	9.5871	19	10.4902	0.012092	59.2484	2.5908
NX_Q8NGE3-1	OR10P1 Olfactory receptor 10P1 Iso 1	34718	9.8599	243.136	6	21	21.7252	15.9138	15	14.2708	0.0185573	28.0071	0.9842
NX_O43286-1	B4GALT5 Beta-1_4-galactosyltransferase 5 Iso 1	45089	8.1855	240.973	10	28	20.8763	7.3419	19	11.8758	0.0167682	52.3966	2.376
NX_P09496-1	CLTA Clathrin light chain A Brain	27060	4.2349	224.34	5	16	37.9032	4.5345	17	11.9501	0.0180287	0	0
NX_P00338-1	LDHA L-lactate dehydrogenase A chain Iso 1	36665	8.3657	211.338	7	16	22.2892	1.9377	20	10.2259	0.0204701	107.493	3.9744
NX_Q8IUX1-1	TMEM126B Complex I assembly factor TMEM126B_ mitochondrial Iso 1	25926	9.0513	207.404	9	16	45.2174	7.1829	23	11.4302	0.0228371	31.2528	0.8179
NX_Q9HB55-1	CYP3A43 Cytochrome P450 3A43 Iso 1	57632	8.1226	202.397	9	31	14.3141	6.2326	19	12.3912	0.0204363	7.3095	0.4245
NX_Q8IUK5-1	PLXDC1 Plexin domain-containing protein 1 Iso 1	55725	5.4155	185.888	13	28	24.4	5.3775	29	9.1985	0.0193879	50.2345	2.8269
NX_Q5FYB1-1	ARSI Arylsulfatase I Iso 1	63990	8.6631	183.384	9	36	16.1687	3.6218	25	11.1627	0.0197263	22.6816	1.4627
NX_P30040-1	ERP29 Endoplasmic reticulum resident protein 29 Iso 1	28975	7.2832	182.988	8	18	27.2031	2.7242	31	7.8261	0.0151551	18.2347	0.5297
NX_Q9BQ67-1	GRWD1 Glutamate-rich WD repeat-containing protein 1 Iso 1	49388	4.6333	179.811	7	27	21.7489	6.7864	16	15.014	0.0145384	9.3471	0.4657
NX_Q96EY7-1	PTCD3 Pentatricopeptide repeat domain-containing protein 3_ mitochondrial Iso 1	78499	5.9707	154.67	10	41	18.5776	11.3933	25	11.6062	0.0200431	20.0251	1.5867
NX_Q99720-1	SIGMAR1 Sigma non-opioid intracellular receptor 1 Iso 1	25111	5.5503	150.191	7	15	37.2197	12.5422	16	9.1969	0.0211062	37.1604	0.9359
NX_Q03923-1	ZNF85 Zinc finger protein 85 Iso 1	68691	9.6416	63.8105	9	41	18.6555	7.5401	16	10.5199	0.0158009	0	0
NX_O75346-1	ZNF253 Zinc finger protein 253 Iso 1	57564	9.3882	62.0506	10	35	16.0321	10.4925	20	10.4252	0.0141778	0.5822	0.0345
NX_O75373-1	ZNF737 Zinc finger protein 737 Iso 1	61890	9.5361	58.5066	12	39	22.7612	9.3351	22	10.5276	0.0134045	361.7	23.1019
